# Supplementary material for: A genomic atlas of systemic interindividual epigenetic variation in humans
Source: Genome Biol. 2019 Jun 3;20:105. doi: 10.1186/s13059-019-1708-1 (PMC6545702; doi:10.1186/s13059-019-1708-1)
Supplement: Supplementary file 1 — Supplementary Tables S1, S3-S19. (XLS 26942 kb) [file 13059_2019_1708_MOESM1_ESM.xls]

## Sheet: Contents
Table	Contents
S1	Sequencing depth of each library
S2 (Additional file 2)	Annotated list of all genomic bins within the 39,424 CoRSIVs (Unfiltered)
S3	Annotated list of all genomic bins within the 9,926 CoRSIVs (Filtered for number of CpGs and Interindividual Range)
S4	Summary of pyrosequencing primers and validation of assays
S5	Donor Information GTeX ID and Color Scheme for figures
S6	Subtelomeric enrichment of CoRSIVs
S7	Control regions
S8	tDMRs
S9	Enrichment of CoRSIVs in transposable elements, CGI and TFbs
S10	Enrichment of CoRSIVs with genes and intergenic regions
S11	ChromHMM CoRSIVvsControls
S12	ChromHMM CoRSIVvstDMRs
S13	HM450k probes overlapping CoRSIVs
S14	Existing mQTL data overlapping CoRSIVs
S15	Associations between CoRSIV average methylation R-Squared and Linkage Disequlibrium (LD)
S16	Associations between CoRSIV average methylation in adipose tissue and expression in adipose tissue, LCL, and skin
S17	MESH Codes for gene associated CoRSIVs
S18	PubTator Mining for disease association of CoRSIV genes
S19	CoRSIVs overlapping ENCODE black list regions

## Sheet: S1
Sample ID (Laboratory)	GT001B	GT001H	GT001T	GT002B	GT002H	GT002T	GT003B	GT003H	GT003T	GT004B	GT004H	GT004T	GT005B	GT005H	GT005T	GT006B	GT006H	GT006T	GT007B	GT007H	GT007T	GT008B	GT008H	GT008T	GT009B	GT009H	GT009T	GT0010B	GT0010H	GT0010T
Sample ID(GTeX)	GTEX-13OW7-2926-SM-D5A65	GTEX-13OW7-1726-SM-D5A68	GTEX-13OW7-0826-SM-D5A5L	GTEX-1F52S-3026-SM-D5A5F	GTEX-1F52S-1226-SM-D5A5W	GTEX-1F52S-0526-SM-D5A67	GTEX-1GZHY-3026-SM-D5A5J	GTEX-1GZHY-0926-SM-D5A5K	GTEX-1GZHY-1426-SM-D5A62	GTEX-X261-3126-SM-D5A5Q	GTEX-X261-1426-SM-D5A61	GTEX-X261-0726-SM-D5A66	GTEX-13QIC-3026-SM-D5A63	GTEX-13QIC-0226-SM-D5A5P	GTEX-13QIC-0726-SM-D5A5S	GTEX-14PQA-3026-SM-D5A5R	GTEX-14PQA-0926-SM-D5A5H	GTEX-14PQA-1226-SM-D5A5G	GTEX-1F6RS-3026-SM-D5A5Y	GTEX-1F6RS-1026-SM-D5A5O	GTEX-1F6RS-0726-SM-D5A5N	GTEX-RVPV-1426-SM-D5A5I	GTEX-RVPV-0326-SM-D5A5T	GTEX-RVPV-1226-SM-D5A5U	GTEX-S7SE-2526-SM-D5A5E	GTEX-S7SE-1026-SM-D5A64	GTEX-S7SE-0726-SM-D5A5V	GTEX-WVLH-2926-SM-D5A5M	GTEX-WVLH-1026-SM-D5A5X	GTEX-WVLH-0626-SM-D5A5Z	Average
Total_Sequenced bases(bp)	188676616800	193269353400	161991481500	213128819400	181698960300	164099888700	165123564900	168487311000	153675097800	197139598800	191971012200	182064366300	196507433400	181490577000	193109823300	191752026000	199272578700	149258998200	182065119000	190395129600	172320375000	163453913100	214538253000	199160079000	195033650100	171830671200	201866548200	175273441800	186701609400	165020513700	183012560360
Uniqely_Mapped_bases(bp)	124597691700	115272570450	113905104300	143364324150	119803488300	120969658050	112349953350	114450196650	102398736600	124608077250	128544649050	125724861300	140011936350	124330387950	127619911500	114620457300	136577866800	98701322700	122271971250	129285758550	131171022300	111281195250	139103238750	125726322300	134393442450	115154233050	135985557300	115533716550	111342298950	101997364800	122036577175
Deduplication rate(%)	23.63	30.05	18.93	23.17	22.46	15.67	22.52	21.16	23.4	24.96	22.61	20.43	19.5	20.75	23.2	29.53	20.02	21.14	25.72	22.46	13.42	24.34	26.63	28.98	21.74	21.61	23.19	25.33	31.46	29.23	23.2413
Average_sequencing_depth	40.25	37.24	36.79	46.31	38.7	39.08	36.29	36.97	33.08	40.25	41.52	40.61	45.23	40.16	41.22	37.03	44.12	31.88	39.5	41.76	42.37	35.95	44.93	40.61	43.41	37.2	43.93	37.32	35.97	32.95	39.421

## Sheet: S3
Uniq_ID	Chromosome	CorSIV_ID	Bin.Name	X13OW7	X13QIC	X14PQA	X1F52S	X1F6RS	X1GZHY	RVPV	S7SE	WVLH	X261	BP	Heart_Brain	Heart_Thyroid	Brain_Thyroid	min.ITC	CpG.Count	UCSC.Coordinates	GS1.Name	GS1.Distance	GS2.Name	GS2.Distance	GS3.Name	GS3.Distance	GE1.Name	GE1.Distance	GE2.Name	GE2.Distance	GE3.Name	GE3.Distance	CpG_Count_in_CorRSIV	USCS_Coordinates_CoRSIV	genomic_range_of_CorSIV	CoRSIV_IIR	promoter(+/-3kb TSS) overlapping genes	gene body overlapping genes	three prime region (+/-3kb TES) overlapping genes
1_17	1	17	chr1_630200	70.7865	50.8571	56.5217	62.1212	45.1128	7.25552	51.6484	56.4286	44.2308	39.0244	630200	0.787562	0.797593	0.849204	0.787562	1	chr1:630101-630200	AC114498.1	-695	RP5-857K21.4	-1190	MIR6723	2213	AC114498.1	-758	MIR6723	2124	RP5-857K21.4	-2824	10	chr1:630100-630700	600	49.5861	RP5-857K21.9, RP5-857K21.8, RP5-857K21.6, MIR6723, RP5-857K21.7	RP5-857K21.8, RP11-206L10.17	RP5-857K21.9, RP5-857K21.8, RP5-857K21.6, MIR6723
1_17	1	17	chr1_630300	58.6667	53.7994	48.2301	48.4472	42.1233	0.756592	47.4719	43.609	41.7085	25.2941	630300	0.787562	0.797593	0.849204	0.787562	2	chr1:630201-630300	AC114498.1	-595	RP5-857K21.4	-1290	MIR6723	2113	AC114498.1	-658	MIR6723	2024	RP5-857K21.4	-2924	10	chr1:630100-630700	600	49.5861	RP5-857K21.9, RP5-857K21.8, RP5-857K21.6, MIR6723, RP5-857K21.7	RP5-857K21.8, RP11-206L10.17	RP5-857K21.9, RP5-857K21.8, RP5-857K21.6, MIR6723
1_17	1	17	chr1_630400	57.5	47.6923	51.0204	51.8519	34.0206	0.53181	52.5547	39.3939	38.4615	33.8462	630400	0.787562	0.797593	0.849204	0.787562	1	chr1:630301-630400	AC114498.1	-495	RP5-857K21.4	-1390	MIR6723	2013	AC114498.1	-558	MIR6723	1924	RP5-857K21.4	-3024	10	chr1:630100-630700	600	49.5861	RP5-857K21.9, RP5-857K21.8, RP5-857K21.6, MIR6723, RP5-857K21.7	RP5-857K21.8, RP11-206L10.17	RP5-857K21.9, RP5-857K21.8, RP5-857K21.6, MIR6723
1_17	1	17	chr1_630500	69.8198	58.8235	50.4132	64.9573	42.471	0.956444	65.7061	57.3477	61.1111	44.1176	630500	0.787562	0.797593	0.849204	0.787562	3	chr1:630401-630500	AC114498.1	-395	RP5-857K21.4	-1490	MIR6723	1913	AC114498.1	-458	MIR6723	1824	RP5-857K21.4	-3124	10	chr1:630100-630700	600	49.5861	RP5-857K21.9, RP5-857K21.8, RP5-857K21.6, MIR6723, RP5-857K21.7	RP5-857K21.8, RP11-206L10.17	RP5-857K21.9, RP5-857K21.8, RP5-857K21.6, MIR6723, RP5-857K21.7
1_17	1	17	chr1_630600	64.3979	62.2581	54.5455	62.931	54.717	41.6058	66.0066	65.1852	51.4451	48.2014	630600	0.787562	0.797593	0.849204	0.787562	2	chr1:630501-630600	AC114498.1	-295	RP5-857K21.4	-1590	MIR6723	1813	AC114498.1	-358	MIR6723	1724	RP5-857K21.4	-3224	10	chr1:630100-630700	600	49.5861	RP5-857K21.9, RP5-857K21.8, RP5-857K21.6, MIR6723, RP5-857K21.7, RP5-857K21.14	RP5-857K21.8, RP11-206L10.17	RP5-857K21.9, RP5-857K21.8, RP5-857K21.6, MIR6723, RP5-857K21.7
1_17	1	17	chr1_630700	62.6374	51.7483	44.186	46.875	44.7368	35.1852	55.102	46.3576	49.4505	44.3038	630700	0.787562	0.797593	0.849204	0.787562	1	chr1:630601-630700	AC114498.1	-195	RP5-857K21.4	-1690	MIR6723	1713	AC114498.1	-258	MIR6723	1624	RP5-857K21.4	-3324	10	chr1:630100-630700	600	49.5861	RP5-857K21.9, RP5-857K21.8, RP5-857K21.6, MIR6723, RP5-857K21.7, RP5-857K21.14, RP5-857K21.10	RP5-857K21.8, RP11-206L10.17	RP5-857K21.9, RP5-857K21.8, RP5-857K21.6, MIR6723, RP5-857K21.7
1_48	1	48	chr1_852000	86.1111	84.3137	70.7317	87.2093	76.6667	81.9277	80.6452	85	84.8101	90.1099	852000	0.894939	0.930872	0.860215	0.860215	1	chr1:851901-852000	FAM41C	18201	LINC01128	20396	RP5-857K21.4	-24231	LINC01128	2	FAM41C	16070	LINC00115	-25795	6	chr1:851900-852100	200	20.2145		RP11-206L10.11
1_48	1	48	chr1_852100	81.9071	80.198	71.1688	85	82.7778	84.7403	85.8639	88.1266	83.3846	92.2197	852100	0.894939	0.930872	0.860215	0.860215	5	chr1:852001-852100	FAM41C	18101	LINC01128	20496	RP5-857K21.4	-24331	LINC01128	10	FAM41C	15970	LINC00115	-25895	6	chr1:851900-852100	200	20.2145		RP11-206L10.11
1_188	1	188	chr1_1067600	82.6772	75.7895	74.5455	80.5869	84.7682	73.7745	86.0465	76.6667	65.5405	65.6676	1067600	0.796382	0.758288	0.914831	0.758288	6	chr1:1067501-1067600	RP11-54O7.18	-4312	RNF223	6707	RP11-54O7.14	12568	RNF223	3365	RP11-54O7.18	-5393	AGRN	11482	42	chr1:1067500-1068200	700	20.2402		RP11-465B22.3	RP11-465B22.3
1_188	1	188	chr1_1067700	89.038	90.553	84.9481	88.588	89.8455	84.4282	90.2375	81.2808	77.3743	78.1768	1067700	0.796382	0.758288	0.914831	0.758288	7	chr1:1067601-1067700	RP11-54O7.18	-4412	RNF223	6607	RP11-54O7.14	12668	RNF223	3265	RP11-54O7.18	-5493	AGRN	11582	42	chr1:1067500-1068200	700	20.2402		RP11-465B22.3	RP11-465B22.3
1_188	1	188	chr1_1067800	74.1855	79.7654	67.9012	81.3212	79.021	76.4873	81.9936	71.6418	58.9928	67.8201	1067800	0.796382	0.758288	0.914831	0.758288	6	chr1:1067701-1067800	RP11-54O7.18	-4512	RNF223	6507	RP11-54O7.14	12768	RNF223	3165	RP11-54O7.18	-5593	AGRN	11682	42	chr1:1067500-1068200	700	20.2402		RP11-465B22.3	RP11-465B22.3
1_188	1	188	chr1_1067900	80.9623	78.4848	60.3419	77.963	73.1801	74.1648	79.3734	72.0117	54.712	66.1458	1067900	0.796382	0.758288	0.914831	0.758288	7	chr1:1067801-1067900	RP11-54O7.18	-4612	RNF223	6407	RP11-54O7.14	12868	RNF223	3065	RP11-54O7.18	-5693	AGRN	11782	42	chr1:1067500-1068200	700	20.2402		RP11-465B22.3	RP11-465B22.3
1_188	1	188	chr1_1068000	81.7204	79.8193	56.8687	77.2544	73.6054	70.318	73.5125	65.625	49.0536	61.7886	1068000	0.796382	0.758288	0.914831	0.758288	10	chr1:1067901-1068000	RP11-54O7.18	-4712	RNF223	6307	RP11-54O7.14	12968	RNF223	2965	RP11-54O7.18	-5793	AGRN	11882	42	chr1:1067500-1068200	700	20.2402		RP11-465B22.3	RP11-465B22.3, RNF223
1_188	1	188	chr1_1068100	92.0561	89.1403	70.6107	86.1111	82.8571	82.7206	84.375	73.6527	65.7143	76.087	1068100	0.796382	0.758288	0.914831	0.758288	3	chr1:1068001-1068100	RP11-54O7.18	-4812	RNF223	6207	RP11-54O7.14	13068	RNF223	2865	RP11-54O7.18	-5893	AGRN	11982	42	chr1:1067500-1068200	700	20.2402		RP11-465B22.3	RP11-465B22.3, RNF223
1_188	1	188	chr1_1068200	84.8592	79.7521	67.6768	78.5441	76.6323	73.029	85	73.6842	72.4299	65.9341	1068200	0.796382	0.758288	0.914831	0.758288	3	chr1:1068101-1068200	RP11-54O7.18	-4912	RNF223	6107	RP11-54O7.14	13168	RNF223	2765	RP11-54O7.18	-5993	AGRN	12082	42	chr1:1067500-1068200	700	20.2402		RP11-465B22.3	RP11-465B22.3, RNF223
1_340	1	340	chr1_1290000	94.1333	89.2241	78.9744	87.8261	85.5072	94.0541	95.3526	89.6353	90.2072	90.9091	1290000	0.86003	0.860216	0.920187	0.86003	11	chr1:1289901-1290000	MIR6726	6170	SCNN1D	7892	ACAP3	13260	SCNN1D	-2019	ACAP3	2375	MIR6726	6109	43	chr1:1289900-1290500	600	25.2091		SCNN1D	SCNN1D, ACAP3
1_340	1	340	chr1_1290100	90.9761	92.561	74.3472	89.295	81.7629	88.7363	91.8325	90.493	93.595	91.4035	1290100	0.86003	0.860216	0.920187	0.86003	11	chr1:1290001-1290100	MIR6726	6070	SCNN1D	7992	ACAP3	13160	SCNN1D	-1919	ACAP3	2275	MIR6726	6009	43	chr1:1289900-1290500	600	25.2091		SCNN1D	SCNN1D, ACAP3
1_340	1	340	chr1_1290200	82.0215	85.1415	64.0808	76.2402	67.8766	81.383	87.4874	83.7838	87.1111	84.5606	1290200	0.86003	0.860216	0.920187	0.86003	11	chr1:1290101-1290200	MIR6726	5970	SCNN1D	8092	ACAP3	13060	SCNN1D	-1819	ACAP3	2175	MIR6726	5909	43	chr1:1289900-1290500	600	25.2091		SCNN1D	SCNN1D, ACAP3
1_340	1	340	chr1_1290300	59.3023	61.7978	46.0432	64.6667	43.8202	67.1296	74.6193	61.0256	59.7315	70.9091	1290300	0.86003	0.860216	0.920187	0.86003	3	chr1:1290201-1290300	MIR6726	5870	SCNN1D	8192	ACAP3	12960	SCNN1D	-1719	ACAP3	2075	MIR6726	5809	43	chr1:1289900-1290500	600	25.2091		SCNN1D	SCNN1D, ACAP3
1_340	1	340	chr1_1290400	21.2014	27.2222	3.77358	16.4875	11.0294	18.018	38.8298	19.797	21.7949	20	1290400	0.86003	0.860216	0.920187	0.86003	3	chr1:1290301-1290400	MIR6726	5770	SCNN1D	8292	ACAP3	12860	SCNN1D	-1619	ACAP3	1975	MIR6726	5709	43	chr1:1289900-1290500	600	25.2091		SCNN1D	SCNN1D, ACAP3
1_340	1	340	chr1_1290500	58.3799	57.5342	29.3991	47.3684	46.5517	50.8834	59.751	53.2646	59.1743	48.8889	1290500	0.86003	0.860216	0.920187	0.86003	4	chr1:1290401-1290500	MIR6726	5670	SCNN1D	8392	ACAP3	12760	SCNN1D	-1519	ACAP3	1875	MIR6726	5609	43	chr1:1289900-1290500	600	25.2091		SCNN1D	SCNN1D, ACAP3
1_430	1	430	chr1_1378600	86.9565	90.1478	89.9522	87.8453	55.1546	92.0354	92.823	91.4062	93.0636	90.6977	1378600	0.875294	0.93874	0.860628	0.860628	4	chr1:1378501-1378600	AURKAIP1	-3105	CCNL2	12343	MXRA8	-16823	AURKAIP1	-4864	CCNL2	7894	MRPL20	23307	13	chr1:1378500-1378800	300	21.1707	RP5-890O3.3		RP5-890O3.3
1_430	1	430	chr1_1378700	93.8182	93.4783	91.6944	93.19	77.4834	92.1811	91.2	89.9281	95.5056	89.8058	1378700	0.875294	0.93874	0.860628	0.860628	5	chr1:1378601-1378700	AURKAIP1	-3205	CCNL2	12243	MXRA8	-16923	AURKAIP1	-4964	CCNL2	7794	MRPL20	23207	13	chr1:1378500-1378800	300	21.1707	RP5-890O3.3	RP5-890O3.3	RP5-890O3.3
1_430	1	430	chr1_1378800	94.1176	92.093	92.2179	92.3767	86.3158	92.7711	94.4681	92.7007	93.8967	90.5759	1378800	0.875294	0.93874	0.860628	0.860628	4	chr1:1378701-1378800	AURKAIP1	-3305	CCNL2	12143	MXRA8	-17023	AURKAIP1	-5064	CCNL2	7694	MRPL20	23107	13	chr1:1378500-1378800	300	21.1707	RP5-890O3.3	RP5-890O3.3	RP5-890O3.3
1_536	1	536	chr1_1575800	42.9027	44.0828	36	69.9074	32.7731	38.9068	49.5385	61.9433	30.5556	60.9218	1575800	0.95884	0.850247	0.946748	0.850247	11	chr1:1575701-1575800	RP5-832C2.5	826	SSU72	-931	AL645728.1	-3955	RP5-832C2.5	-1275	AL645728.1	-4246	Metazoa_SRP	13264	27	chr1:1575700-1576100	400	36.2281	SSU72, RP5-832C2.5	RP5-832C2.5	RP5-832C2.5
1_536	1	536	chr1_1575900	39.2962	44.8378	39.8477	68.1034	23.3333	28.4866	61.3079	64.4128	28.5714	60.3715	1575900	0.95884	0.850247	0.946748	0.850247	7	chr1:1575801-1575900	RP5-832C2.5	926	SSU72	-1031	AL645728.1	-3855	RP5-832C2.5	-1175	AL645728.1	-4146	Metazoa_SRP	13164	27	chr1:1575700-1576100	400	36.2281	SSU72, RP5-832C2.5	RP5-832C2.5	RP5-832C2.5
1_536	1	536	chr1_1576000	29.3362	35.7143	32.1586	51.1682	28.9823	31.6092	45.5724	45.0521	22.3325	51	1576000	0.95884	0.850247	0.946748	0.850247	8	chr1:1575901-1576000	RP5-832C2.5	1026	SSU72	-1131	AL645728.1	-3755	RP5-832C2.5	-1075	AL645728.1	-4046	Metazoa_SRP	13064	27	chr1:1575700-1576100	400	36.2281	SSU72, RP5-832C2.5	RP5-832C2.5	RP5-832C2.5
1_536	1	536	chr1_1576100	13.9535	27.2727	24.6914	43.75	16.2162	10.5263	29.5455	33.7662	6.55738	36.0656	1576100	0.95884	0.850247	0.946748	0.850247	1	chr1:1576001-1576100	RP5-832C2.5	1126	SSU72	-1231	AL645728.1	-3655	RP5-832C2.5	-975	AL645728.1	-3946	Metazoa_SRP	12964	27	chr1:1575700-1576100	400	36.2281	SSU72, RP5-832C2.5	RP5-832C2.5	RP5-832C2.5
1_571	1	571	chr1_1651500	91.6168	94.5312	72.093	91.4474	65.4867	93.7107	90.2857	92.7536	14.1026	24.1935	1651500	0.958698	0.966353	0.938276	0.938276	2	chr1:1651401-1651500	CDK11B	7512	RP11-345P4.10	-7824	MMP23B	19320	SLC35E2B	8028	RP11-345P4.10	-11102	CDK11B	-15763	5	chr1:1651400-1651600	200	41.881		CDK11B
1_571	1	571	chr1_1651600	94.7826	95.8333	95.4839	94.9791	93.9394	95.9391	96.8182	94.3089	92.5	94.1176	1651600	0.958698	0.966353	0.938276	0.938276	3	chr1:1651501-1651600	CDK11B	7412	RP11-345P4.10	-7724	MMP23B	19420	SLC35E2B	7928	RP11-345P4.10	-11002	CDK11B	-15863	5	chr1:1651400-1651600	200	41.881		CDK11B
1_574	1	574	chr1_1653900	89.881	89.3939	80.0885	88.2716	71.7391	87.6106	87.766	91.7197	61.2903	66.5025	1653900	0.914964	0.95426	0.928448	0.914964	4	chr1:1653801-1653900	CDK11B	5112	RP11-345P4.10	-5424	RP11-345P4.7	-18089	SLC35E2B	5628	RP11-345P4.10	-8702	CDK11B	-18163	7	chr1:1653800-1654000	200	28.6609		CDK11B
1_574	1	574	chr1_1654000	96.2963	93.4641	80.6931	95.6098	80.3681	93.5714	93.8776	93.9891	70.3704	62.3529	1654000	0.914964	0.95426	0.928448	0.914964	3	chr1:1653901-1654000	CDK11B	5012	RP11-345P4.10	-5324	RP11-345P4.7	-17989	SLC35E2B	5528	RP11-345P4.10	-8602	CDK11B	-18263	7	chr1:1653800-1654000	200	28.6609		CDK11B
1_596	1	596	chr1_1688200	86.1842	80.9524	55.9055	60.2564	86.3905	83.8462	29.9435	78.0142	58.0153	85.4701	1688200	0.913447	0.79382	0.767574	0.767574	2	chr1:1688101-1688200	SLC35E2B	4444	RP11-345P4.7	16211	RP11-345P4.10	28876	MMP23B	-13610	CDK11A	14529	RP1-283E3.8	14535	10	chr1:1688100-1688400	300	26.6903		SLC35E2B
1_596	1	596	chr1_1688300	67.2811	66.0305	65.6652	58.7361	69.5122	66.0633	57.0922	68.8073	63.8614	66.3212	1688300	0.913447	0.79382	0.767574	0.767574	3	chr1:1688201-1688300	SLC35E2B	4344	RP11-345P4.7	16311	RP11-345P4.10	28976	MMP23B	-13510	CDK11A	14429	RP1-283E3.8	14435	10	chr1:1688100-1688400	300	26.6903		SLC35E2B
1_596	1	596	chr1_1688400	92.5234	90.3553	88.4615	82.9457	92.7052	93.9024	81.5013	86.0248	91.5094	92.7326	1688400	0.913447	0.79382	0.767574	0.767574	5	chr1:1688301-1688400	SLC35E2B	4244	RP11-345P4.7	16411	RP11-345P4.10	29076	MMP23B	-13410	CDK11A	14329	RP1-283E3.8	14335	10	chr1:1688100-1688400	300	26.6903		SLC35E2B
1_707	1	707	chr1_1967400	74.6988	78.2313	80.3333	84.7015	79.5276	82.243	84.9462	73.8462	72	83.7838	1967400	0.876431	0.716576	0.907187	0.716576	4	chr1:1967301-1967400	CFAP74	36437	TMEM52	-48127	RP11-547D24.1	48130	CFAP74	-45450	RP11-547D24.1	45812	TMEM52	-49810	13	chr1:1967300-1967600	300	21.7097		CFAP74
1_707	1	707	chr1_1967500	50.3106	65.0307	73.9777	83.8174	71.9101	82.4885	87.9433	47.4684	62.2047	62.5	1967500	0.876431	0.716576	0.907187	0.716576	4	chr1:1967401-1967500	CFAP74	36337	RP11-547D24.1	48030	TMEM52	-48227	CFAP74	-45550	RP11-547D24.1	45712	TMEM52	-49910	13	chr1:1967300-1967600	300	21.7097		CFAP74
1_707	1	707	chr1_1967600	84.5614	85.7143	92.5831	95.6012	94.0476	90.7591	92.1569	78.6026	85.1675	85.8407	1967600	0.876431	0.716576	0.907187	0.716576	5	chr1:1967501-1967600	CFAP74	36237	RP11-547D24.1	47930	TMEM52	-48327	RP11-547D24.1	45612	CFAP74	-45650	TMEM52	-50010	13	chr1:1967300-1967600	300	21.7097		CFAP74
1_798	1	798	chr1_2079900	59.403	86.2191	80.5085	69.8514	83.5544	80.2589	58.9286	87.3333	80.7843	82.1561	2079900	0.834387	0.942241	0.911097	0.834387	4	chr1:2079801-2079900	PRKCZ	6439	RP11-547D24.3	-29830	GABRD	60577	RP11-547D24.3	-30597	GABRD	49149	RP5-892K4.1	61183	7	chr1:2079800-2080000	200	25.9857		PRKCZ
1_798	1	798	chr1_2080000	68.3761	90.6667	87.3188	82.397	93.4615	93.9655	75.9336	92.4171	87.9195	94.8454	2080000	0.834387	0.942241	0.911097	0.834387	3	chr1:2079901-2080000	PRKCZ	6539	RP11-547D24.3	-29930	GABRD	60677	RP11-547D24.3	-30697	GABRD	49249	RP5-892K4.1	61083	7	chr1:2079800-2080000	200	25.9857		PRKCZ
1_846	1	846	chr1_2104300	63.9665	56.7901	64.4562	61.5599	67.1598	76.4706	63.1268	53.937	50.2674	54.9407	2104300	0.95985	0.882961	0.858815	0.858815	4	chr1:2104201-2104300	PRKCZ	-415	RP5-892K4.1	40979	RP11-547D24.3	-54230	RP5-892K4.1	36783	RP11-547D24.3	-54997	GABRD	73549	8	chr1:2104200-2104400	200	20.7158		PRKCZ
1_846	1	846	chr1_2104400	44.5402	31.3167	46.7192	42.3559	47.9412	44.2982	32.3529	31.0606	29.0698	32.0463	2104400	0.95985	0.882961	0.858815	0.858815	4	chr1:2104301-2104400	PRKCZ	-315	RP5-892K4.1	40879	RP11-547D24.3	-54330	RP5-892K4.1	36683	RP11-547D24.3	-55097	GABRD	73649	8	chr1:2104200-2104400	200	20.7158		PRKCZ
1_1218	1	1218	chr1_2398600	47.4747	64.4068	52.093	58.6854	41.2621	69.7297	51.7949	30.9783	36.2832	51.6556	2398600	0.829293	0.832738	0.731094	0.731094	2	chr1:2398501-2398600	RER1	4596	MORN1	-6893	PEX10	13930	RER1	-3725	PEX10	5363	RP4-740C4.7	-35540	5	chr1:2398500-2398700	200	21.3753		RER1
1_1218	1	1218	chr1_2398700	89.911	93.75	92.1769	91.5361	87.5	93.0502	88.8545	89.0511	89.0805	92.5926	2398700	0.829293	0.832738	0.731094	0.731094	3	chr1:2398601-2398700	RER1	4696	MORN1	-6993	PEX10	13830	RER1	-3625	PEX10	5263	RP4-740C4.7	-35640	5	chr1:2398500-2398700	200	21.3753		RER1
1_1478	1	1478	chr1_2857000	54.0741	44.9275	35.8824	59.7826	54.4304	67.9012	48.5437	59.2593	59.375	73.2484	2857000	0.910285	0.903424	0.847381	0.847381	3	chr1:2856901-2857000	RP11-740P5.3	-42002	RP11-740P5.2	-44308	TTC34	-67245	RP11-740P5.3	-42569	RP11-740P5.2	-45151	ACTRT2	-165903	6	chr1:2856900-2857100	200	28.5455
1_1478	1	1478	chr1_2857100	79.1946	64.6667	56.8182	75.2475	60.2094	79.6703	65.6489	75.817	63.1579	76.5432	2857100	0.910285	0.903424	0.847381	0.847381	3	chr1:2857001-2857100	RP11-740P5.3	-42102	RP11-740P5.2	-44408	TTC34	-67345	RP11-740P5.3	-42669	RP11-740P5.2	-45251	ACTRT2	-165803	6	chr1:2856900-2857100	200	28.5455
1_1494	1	1494	chr1_2881700	71.1628	72.6027	84.715	89.9749	70.3833	87.7953	77.3973	81.8182	86.3636	86.5471	2881700	0.869634	0.784473	0.925469	0.784473	5	chr1:2881601-2881700	RP11-740P5.3	-66702	RP11-740P5.2	-69008	TTC34	-91945	RP11-740P5.3	-67269	RP11-740P5.2	-69851	ACTRT2	-141203	8	chr1:2881600-2881800	200	30.4495
1_1494	1	1494	chr1_2881800	52.1212	52.1739	62.2951	90.1709	48.8636	82.8025	55.4545	60.3053	79	62.5806	2881800	0.869634	0.784473	0.925469	0.784473	3	chr1:2881701-2881800	RP11-740P5.3	-66802	RP11-740P5.2	-69108	TTC34	-92045	RP11-740P5.3	-67369	RP11-740P5.2	-69951	ACTRT2	-141103	8	chr1:2881600-2881800	200	30.4495
1_1522	1	1522	chr1_2927800	75.2887	85.1675	76.1252	87.8914	78.4777	76.9036	86.7435	64.042	76.3441	85.9116	2927800	0.879386	0.846512	0.756541	0.756541	5	chr1:2927701-2927800	ACTRT2	-93682	RP11-740P5.3	-112802	RP11-740P5.2	-115108	ACTRT2	-95103	RP11-740P5.3	-113369	RP11-740P5.2	-115951	10	chr1:2927700-2927900	200	23.7102
1_1522	1	1522	chr1_2927900	77.5378	86.6109	79.4055	91.3043	79.902	80.9524	87.9412	67.7333	74.4186	87.4667	2927900	0.879386	0.846512	0.756541	0.756541	5	chr1:2927801-2927900	ACTRT2	-93582	RP11-740P5.3	-112902	RP11-740P5.2	-115208	ACTRT2	-95003	RP11-740P5.3	-113469	RP11-740P5.2	-116051	10	chr1:2927700-2927900	200	23.7102
1_1544	1	1544	chr1_3003500	89.0625	60	90.3361	94.4444	86.3014	92.2619	93.6047	89.3258	87.8261	92.3497	3003500	0.84498	0.852655	0.912672	0.84498	3	chr1:3003401-3003500	ACTRT2	-17982	PRDM16	-65667	RP1-163G9.2	130209	ACTRT2	-19403	RP1-163G9.2	129426	RP11-740P5.3	-189069	6	chr1:3003400-3003600	200	26.8731
1_1544	1	1544	chr1_3003600	90.8497	73.516	86.3813	92.8177	86.9565	90.4977	88.4393	91.9753	90.2778	93.9189	3003600	0.84498	0.852655	0.912672	0.84498	3	chr1:3003501-3003600	ACTRT2	-17882	PRDM16	-65567	RP1-163G9.2	130109	ACTRT2	-19303	RP1-163G9.2	129326	RP11-740P5.3	-189169	6	chr1:3003400-3003600	200	26.8731
1_1597	1	1597	chr1_3089100	95.2055	95.4545	95.7317	45.7584	98.3607	97.4359	96.1538	93.3993	95.4128	96.3989	3089100	0.967195	0.957121	0.984606	0.957121	4	chr1:3089001-3089100	PRDM16	19890	RP1-163G9.2	44609	ACTRT2	67618	RP1-163G9.2	43826	ACTRT2	66197	RP11-193J6.1	-119564	9	chr1:3089000-3089200	200	36.4732		PRDM16
1_1597	1	1597	chr1_3089200	92.987	94.7115	93.2056	73.8562	91.1528	92.2717	96.4072	92.4731	92.9012	92.4612	3089200	0.967195	0.957121	0.984606	0.957121	5	chr1:3089101-3089200	PRDM16	19990	RP1-163G9.2	44509	ACTRT2	67718	RP1-163G9.2	43726	ACTRT2	66297	RP11-193J6.1	-119464	9	chr1:3089000-3089200	200	36.4732		PRDM16
1_1606	1	1606	chr1_3098900	92.9078	91.2409	93.1034	86.9281	93.3333	95.1049	95.5357	89.8305	45.7944	95.6522	3098900	0.88324	0.922822	0.966546	0.88324	2	chr1:3098801-3098900	PRDM16	29690	RP1-163G9.2	34809	ACTRT2	77418	RP1-163G9.2	34026	ACTRT2	75997	RP11-193J6.1	-109764	6	chr1:3098800-3099000	200	39.9657		PRDM16
1_1606	1	1606	chr1_3099000	90.9605	87.6812	93.733	91.9861	90.6061	92.0973	96.2366	90.2041	66.0465	81.9444	3099000	0.88324	0.922822	0.966546	0.88324	4	chr1:3098901-3099000	PRDM16	29790	RP1-163G9.2	34709	ACTRT2	77518	RP1-163G9.2	33926	ACTRT2	76097	RP11-193J6.1	-109664	6	chr1:3098800-3099000	200	39.9657		PRDM16
1_1611	1	1611	chr1_3104400	75.4386	76.0331	75.8974	82	68.75	77.707	75.9036	78.0488	70.8333	69.8276	3104400	0.71166	0.870918	0.89071	0.71166	2	chr1:3104301-3104400	RP1-163G9.2	29309	PRDM16	35190	ACTRT2	82918	RP1-163G9.2	28526	ACTRT2	81497	RP11-193J6.1	-104264	5	chr1:3104300-3104500	200	23.4843		PRDM16
1_1611	1	1611	chr1_3104500	85.4902	87.4214	87.1287	83.0275	62.753	86.4198	85.2941	90.411	50.6579	62.9032	3104500	0.71166	0.870918	0.89071	0.71166	3	chr1:3104401-3104500	RP1-163G9.2	29209	PRDM16	35290	ACTRT2	83018	RP1-163G9.2	28426	ACTRT2	81597	RP11-193J6.1	-104164	5	chr1:3104300-3104500	200	23.4843		PRDM16
1_1644	1	1644	chr1_3144700	81.9444	90.8795	91.3621	81.9315	92.0139	80.0623	93.7931	94.9074	96.2617	95.6522	3144700	0.903695	0.929976	0.859564	0.859564	4	chr1:3144601-3144700	RP1-163G9.2	-10991	RP11-193J6.1	-61287	PRDM16	75490	RP1-163G9.2	-11774	RP11-193J6.1	-63964	ACTRT2	121797	8	chr1:3144600-3145000	400	23.9005		PRDM16
1_1644	1	1644	chr1_3144800	64.539	83.815	88.4848	67.7419	90.3226	57.8378	87.0588	87.9032	92.6606	89.6552	3144800	0.903695	0.929976	0.859564	0.859564	2	chr1:3144701-3144800	RP1-163G9.2	-11091	RP11-193J6.1	-61187	PRDM16	75590	RP1-163G9.2	-11874	RP11-193J6.1	-63864	ACTRT2	121897	8	chr1:3144600-3145000	400	23.9005		PRDM16
1_1644	1	1644	chr1_3145000	73.5849	94.3262	93.4211	72.549	96.3504	72.7273	95.4128	96.2121	93.4066	96.1538	3145000	0.903695	0.929976	0.859564	0.859564	2	chr1:3144901-3145000	RP1-163G9.2	-11291	RP11-193J6.1	-60987	PRDM16	75790	RP1-163G9.2	-12074	RP11-193J6.1	-63664	ACTRT2	122097	8	chr1:3144600-3145000	400	23.9005		PRDM16
1_1667	1	1667	chr1_3181700	97.7695	96.7341	94.2786	91.7448	80.1418	91.3758	86.9767	96.2963	96.8668	95.8533	3181700	0.990175	0.989446	0.987982	0.987982	6	chr1:3181601-3181700	RP11-193J6.1	-24287	RP1-163G9.2	-47991	PRDM16	112490	RP11-193J6.1	-26964	RP1-163G9.2	-48774	RP11-22L13.1	124935	15	chr1:3181600-3182100	500	43.1184		PRDM16
1_1667	1	1667	chr1_3181800	95.6	98.6509	93.9691	91.4062	52.7897	83.7209	82.029	97.2752	96.114	93.3929	3181800	0.990175	0.989446	0.987982	0.987982	5	chr1:3181701-3181800	RP11-193J6.1	-24187	RP1-163G9.2	-48091	PRDM16	112590	RP11-193J6.1	-26864	RP1-163G9.2	-48874	RP11-22L13.1	124835	15	chr1:3181600-3182100	500	43.1184		PRDM16
1_1667	1	1667	chr1_3182000	99.0099	98.2301	99.1304	95.4955	0	88.2353	75	96.3855	97.5904	98.9362	3182000	0.990175	0.989446	0.987982	0.987982	1	chr1:3181901-3182000	RP11-193J6.1	-23987	RP1-163G9.2	-48291	PRDM16	112790	RP11-193J6.1	-26664	RP1-163G9.2	-49074	RP11-22L13.1	124635	15	chr1:3181600-3182100	500	43.1184		PRDM16
1_1667	1	1667	chr1_3182100	92.6923	88.3333	93.7838	86.5079	79.6667	93.5606	90.8213	93.4498	90	89.8955	3182100	0.990175	0.989446	0.987982	0.987982	3	chr1:3182001-3182100	RP11-193J6.1	-23887	RP1-163G9.2	-48391	PRDM16	112890	RP11-193J6.1	-26564	RP1-163G9.2	-49174	RP11-22L13.1	124535	15	chr1:3181600-3182100	500	43.1184		PRDM16
1_2061	1	2061	chr1_3806600	68.75	86.758	52.8169	69.6581	74.4565	85.8333	90.1639	42.5	71.6535	51.8293	3806600	0.804684	0.934754	0.829132	0.804684	3	chr1:3806501-3806600	LRRC47	-10096	RP1-286D6.5	21593	RN7SL574P	23786	CEP104	5480	RP1-286D6.5	21062	RN7SL574P	23489	6	chr1:3806500-3806700	200	35.4709
1_2061	1	2061	chr1_3806700	85.4054	92.7039	67.6259	83.0918	85.0267	89.8551	95.5	72.2222	85.5346	82.2857	3806700	0.804684	0.934754	0.829132	0.804684	3	chr1:3806601-3806700	LRRC47	-10196	RP1-286D6.5	21693	RN7SL574P	23886	CEP104	5380	RP1-286D6.5	21162	RN7SL574P	23589	6	chr1:3806500-3806700	200	35.4709
1_2075	1	2075	chr1_3825500	87.8613	64.1892	93.4426	89.6341	91.4634	91.9463	46.6216	95.3947	86.6667	88.2353	3825500	0.883813	0.912277	0.772593	0.772593	2	chr1:3825401-3825500	LRRC47	-28996	CEP104	31699	DFFB	-31766	CEP104	-13420	DFFB	-34990	RP1-286D6.5	39962	5	chr1:3825400-3825600	200	35.2932		CEP104
1_2075	1	2075	chr1_3825600	82.9932	70.6667	87.6543	83.004	87.4046	86	63.8889	84.6154	83.0918	85.6436	3825600	0.883813	0.912277	0.772593	0.772593	3	chr1:3825501-3825600	LRRC47	-29096	CEP104	31599	DFFB	-31666	CEP104	-13520	DFFB	-34890	RP1-286D6.5	40062	5	chr1:3825400-3825600	200	35.2932		CEP104
1_2108	1	2108	chr1_3932800	82.3383	75	61.6393	62.8755	70.9007	66.7582	79.4118	64.3341	67.9758	75.3623	3932800	0.904957	0.966235	0.935394	0.904957	6	chr1:3932701-3932800	LINC01346	-7816	RP13-614K11.2	16100	LINC01134	32385	RP13-614K11.2	11746	LINC01134	15575	LINC01346	-22462	7	chr1:3932700-3932900	200	56.9145
1_2108	1	2108	chr1_3932900	94.3662	46.5517	3.50877	0	47.8261	0	85.1064	2.8169	0	47.0588	3932900	0.904957	0.966235	0.935394	0.904957	1	chr1:3932801-3932900	LINC01346	-7716	RP13-614K11.2	16000	LINC01134	32485	RP13-614K11.2	11646	LINC01134	15675	LINC01346	-22362	7	chr1:3932700-3932900	200	56.9145
1_2127	1	2127	chr1_4008300	72.1519	66.1088	91.498	91.3043	97.3684	35.1724	54.9587	94.3396	93.9815	96.0352	4008300	0.906402	0.888944	0.894646	0.888944	4	chr1:4008201-4008300	RP13-614K11.2	-59400	LINC01346	67684	LINC01134	107885	LINC01346	53038	RP13-614K11.2	-63754	LINC01134	91075	7	chr1:4008200-4008400	200	36.9943		RP11-718D19.1
1_2127	1	2127	chr1_4008400	75.3695	78.2828	82.8571	84.8837	80.0866	72	70.0483	83.7209	87.1795	83.9779	4008400	0.906402	0.888944	0.894646	0.888944	3	chr1:4008301-4008400	RP13-614K11.2	-59500	LINC01346	67784	LINC01134	107985	LINC01346	53138	RP13-614K11.2	-63854	LINC01134	91175	7	chr1:4008200-4008400	200	36.9943		RP11-718D19.1
1_2137	1	2137	chr1_4027600	18.5185	38.0952	18.75	18.8406	31.1688	46.4286	24.4898	18.5714	11.8644	17.0732	4027600	0.879224	0.943791	0.890276	0.879224	1	chr1:4027501-4027600	RP13-614K11.2	-78700	LINC01346	86984	LINC01134	127185	LINC01346	72338	RP13-614K11.2	-83054	LINC01134	110375	12	chr1:4027500-4027800	300	33.027
1_2137	1	2137	chr1_4027700	25.7062	34.596	14.4638	17.0854	12.4352	47.9532	24.898	17.5439	18.617	13.3956	4027700	0.879224	0.943791	0.890276	0.879224	7	chr1:4027601-4027700	RP13-614K11.2	-78800	LINC01346	87084	LINC01134	127285	LINC01346	72438	RP13-614K11.2	-83154	LINC01134	110475	12	chr1:4027500-4027800	300	33.027
1_2137	1	2137	chr1_4027800	40.6114	37.7358	17.8082	25.188	20.9559	55.7214	36.9565	23.4568	21.7617	21.6535	4027800	0.879224	0.943791	0.890276	0.879224	4	chr1:4027701-4027800	RP13-614K11.2	-78900	LINC01346	87184	LINC01134	127385	LINC01346	72538	RP13-614K11.2	-83254	LINC01134	110575	12	chr1:4027500-4027800	300	33.027
1_2150	1	2150	chr1_4077800	75.4717	86.8571	71.3115	63.0952	74.6479	62.963	89.697	86.087	69.1892	55.0388	4077800	0.922945	0.952427	0.870894	0.870894	4	chr1:4077701-4077800	RP13-614K11.2	-128900	LINC01346	137184	LINC01134	177385	LINC01346	122538	RP13-614K11.2	-133254	LINC01134	160575	6	chr1:4077700-4077900	200	33.5723
1_2150	1	2150	chr1_4077900	73.5632	78.1513	80.8989	53.6364	81.9672	61.8557	90.4412	96.9072	66.9421	60.8108	4077900	0.922945	0.952427	0.870894	0.870894	2	chr1:4077801-4077900	RP13-614K11.2	-129000	LINC01346	137284	LINC01134	177485	LINC01346	122638	RP13-614K11.2	-133354	LINC01134	160675	6	chr1:4077700-4077900	200	33.5723
1_2186	1	2186	chr1_4177900	92.2078	91.7722	65.2941	91.3669	89.7436	90.8451	91.4894	93.6709	90.099	91.25	4177900	0.94583	0.779279	0.861295	0.779279	2	chr1:4177801-4177900	RP13-614K11.2	-229000	RP5-1166F10.1	-234150	LINC01346	237284	LINC01346	222638	RP13-614K11.2	-233354	RP5-1166F10.1	-246787	5	chr1:4177800-4178000	200	27.9099	RP11-374C13.1		RP11-374C13.1
1_2186	1	2186	chr1_4178000	76.1628	83.1325	56.7961	81.0345	75.8794	69.7531	76.7442	84.2391	75.2212	74.8299	4178000	0.94583	0.779279	0.861295	0.779279	3	chr1:4177901-4178000	RP13-614K11.2	-229100	RP5-1166F10.1	-234050	LINC01346	237384	LINC01346	222738	RP13-614K11.2	-233454	RP5-1166F10.1	-246687	5	chr1:4177800-4178000	200	27.9099	RP11-374C13.1		RP11-374C13.1
1_2205	1	2205	chr1_4308300	81.8376	74.6803	84.493	74.6171	85.7143	89.5604	84.3537	74.2529	84.7328	85.4545	4308300	0.783086	0.74966	0.824585	0.74966	6	chr1:4308201-4308300	RP5-1166F10.1	-103750	RP1-37J18.1	243845	RP1-37J18.2	-263180	RP5-1166F10.1	-116387	RP1-37J18.1	243434	RP1-37J18.2	-275121	8	chr1:4308200-4308500	300	30.6729
1_2205	1	2205	chr1_4308500	56.4286	61.9718	81.3333	39.4872	66.8367	85.8896	54.8872	51.1111	57.3643	83.9161	4308500	0.783086	0.74966	0.824585	0.74966	2	chr1:4308401-4308500	RP5-1166F10.1	-103550	RP1-37J18.1	243645	RP1-37J18.2	-262980	RP5-1166F10.1	-116187	RP1-37J18.1	243234	RP1-37J18.2	-274921	8	chr1:4308200-4308500	300	30.6729
1_2244	1	2244	chr1_4512000	97.0501	86.5591	85.3503	75.8186	95.2802	95.0777	84.375	77.1341	85.1393	96.9231	4512000	0.954744	0.931752	0.983116	0.931752	5	chr1:4511901-4512000	RP1-37J18.1	40145	RP1-37J18.2	-59480	RP5-1166F10.1	99950	RP1-37J18.1	39734	RP1-37J18.2	-71421	RP5-1166F10.1	87313	7	chr1:4511900-4512100	200	36.1504
1_2244	1	2244	chr1_4512100	95	76.8293	71.2766	43.9306	95	94.3396	70.9677	42.623	71.5447	93.6709	4512100	0.954744	0.931752	0.983116	0.931752	2	chr1:4512001-4512100	RP1-37J18.1	40045	RP1-37J18.2	-59380	RP5-1166F10.1	100050	RP1-37J18.1	39634	RP1-37J18.2	-71321	RP5-1166F10.1	87413	7	chr1:4511900-4512100	200	36.1504
1_2260	1	2260	chr1_4588700	50.3401	45.7746	47.0588	49.4382	49.1892	72	48.9933	47.1338	50	48.913	4588700	0.766455	0.98157	0.80184	0.766455	2	chr1:4588601-4588700	RP1-37J18.2	17153	RP1-37J18.1	-36555	AJAP1	-66031	RP1-37J18.2	5279	RP1-37J18.1	-36966	RP5-1166F10.1	164013	6	chr1:4588600-4589000	400	30.2374		RP1-37J18.2
1_2260	1	2260	chr1_4588800	22.6667	16.9935	37.7246	41.7476	37.5839	67.8788	39.4231	37.1069	47.1698	43.0556	4588800	0.766455	0.98157	0.80184	0.766455	2	chr1:4588701-4588800	RP1-37J18.2	17253	RP1-37J18.1	-36655	AJAP1	-65931	RP1-37J18.2	-5209	RP1-37J18.1	-37066	RP5-1166F10.1	164113	6	chr1:4588600-4589000	400	30.2374		RP1-37J18.2
1_2260	1	2260	chr1_4589000	40.5405	44.4444	44.3038	44.2211	47.191	58.046	45.9459	42.9412	43.7908	41.7722	4589000	0.766455	0.98157	0.80184	0.766455	2	chr1:4588901-4589000	RP1-37J18.2	17453	RP1-37J18.1	-36855	AJAP1	-65731	RP1-37J18.2	-5009	RP1-37J18.1	-37266	RP5-1166F10.1	164313	6	chr1:4588600-4589000	400	30.2374		RP1-37J18.2
1_2292	1	2292	chr1_4695300	95	93.662	95.2381	94.0217	96.129	95.1049	92.8571	77.6119	94.0594	89.8551	4695300	0.880891	0.725028	0.903016	0.725028	2	chr1:4695201-4695300	AJAP1	40256	RP1-37J18.2	123753	RP1-37J18.1	-143155	AJAP1	-82494	RP1-37J18.2	101291	RP1-37J18.1	-143566	6	chr1:4695200-4695500	300	24.9197		AJAP1
1_2292	1	2292	chr1_4695400	100	95.5224	96.8421	98.7342	94.6667	92.0635	94.4444	52.9412	97.3684	97.1429	4695400	0.880891	0.725028	0.903016	0.725028	1	chr1:4695301-4695400	AJAP1	40356	RP1-37J18.2	123853	RP1-37J18.1	-143255	AJAP1	-82394	RP1-37J18.2	101391	RP1-37J18.1	-143666	6	chr1:4695200-4695500	300	24.9197		AJAP1
1_2292	1	2292	chr1_4695500	89.1775	92.6267	92.4399	90.795	91.9643	94.686	88.5167	79.2079	91.018	93.6364	4695500	0.880891	0.725028	0.903016	0.725028	3	chr1:4695401-4695500	AJAP1	40456	RP1-37J18.2	123953	RP1-37J18.1	-143355	AJAP1	-82294	RP1-37J18.2	101491	RP1-37J18.1	-143766	6	chr1:4695200-4695500	300	24.9197		AJAP1
1_2306	1	2306	chr1_4723300	55.7692	69.2308	38.9401	62.1118	61.3475	47.8723	68.8372	57.8014	48.6486	38.0192	4723300	0.80485	0.939994	0.735493	0.735493	4	chr1:4723201-4723300	AJAP1	68256	RP1-37J18.2	151753	AL137795.1	168862	AJAP1	-54494	RP1-37J18.2	129291	AL137795.1	168767	8	chr1:4723200-4723400	200	26.4619		AJAP1
1_2306	1	2306	chr1_4723400	54.3568	72.6415	54.6479	61.9772	58.1395	57.0281	66.2577	64.2857	64.4444	50.9294	4723400	0.80485	0.939994	0.735493	0.735493	4	chr1:4723301-4723400	AJAP1	68356	RP1-37J18.2	151853	AL137795.1	168762	AJAP1	-54394	RP1-37J18.2	129391	AL137795.1	168667	8	chr1:4723200-4723400	200	26.4619		AJAP1
1_2318	1	2318	chr1_4768600	83.8951	50	70.6107	85.9532	81.0997	83.8951	71.2963	63.5556	63.0542	71.09	4768600	0.973588	0.921429	0.920617	0.920617	3	chr1:4768501-4768600	AJAP1	113556	AL137795.1	123562	RP1-37J18.2	197053	AJAP1	-9194	AL137795.1	123467	RP1-37J18.2	174591	5	chr1:4768500-4768700	200	31.5365		AJAP1
1_2318	1	2318	chr1_4768700	90.566	67.4157	68.4783	94.5355	92.7374	92.6174	94.0741	68.6131	76.2295	71.3287	4768700	0.973588	0.921429	0.920617	0.920617	2	chr1:4768601-4768700	AJAP1	113656	AL137795.1	123462	RP1-37J18.2	197153	AJAP1	-9094	AL137795.1	123367	RP1-37J18.2	174691	5	chr1:4768500-4768700	200	31.5365		AJAP1
1_2335	1	2335	chr1_4831700	68.0851	90.535	67.1171	71.4286	87.8788	73.1818	70.1754	68.0952	61.9883	88.8446	4831700	0.870187	0.819354	0.810295	0.810295	3	chr1:4831601-4831700	AL137795.1	60462	AJAP1	176656	RP11-542C10.1	259199	AJAP1	39166	AL137795.1	60367	RP1-37J18.2	237691	6	chr1:4831600-4831800	200	22.1046
1_2335	1	2335	chr1_4831800	82.1293	88.0309	80.6167	80.7692	88.3117	80.8511	82.1622	84.9558	72.3684	84.3137	4831800	0.870187	0.819354	0.810295	0.810295	3	chr1:4831701-4831800	AL137795.1	60362	AJAP1	176756	RP11-542C10.1	259099	AJAP1	39266	AL137795.1	60267	RP1-37J18.2	237791	6	chr1:4831600-4831800	200	22.1046
1_2402	1	2402	chr1_5242600	5.88235	0	72	74.0741	0	57.1429	0	82.7586	71.875	4.7619	5242600	0.953073	0.879836	0.920547	0.879836	1	chr1:5242501-5242600	RP11-542C10.1	-151701	RP1-58B11.1	-250377	MIR4417	-321470	RP11-542C10.1	-156142	RP1-58B11.1	-252074	MIR4417	-321543	6	chr1:5242500-5242700	200	49.5773
1_2402	1	2402	chr1_5242700	82.0106	73.0159	83.4615	86.0759	74.8634	84.8485	75.4098	89.4118	84.3284	78.8462	5242700	0.953073	0.879836	0.920547	0.879836	5	chr1:5242601-5242700	RP11-542C10.1	-151801	RP1-58B11.1	-250277	MIR4417	-321370	RP11-542C10.1	-156242	RP1-58B11.1	-251974	MIR4417	-321443	6	chr1:5242500-5242700	200	49.5773
1_2403	1	2403	chr1_5244200	58.3851	46.4516	63.9456	75.5814	53.7634	74.3421	51.7986	71.7391	71.4286	60.8	5244200	0.789492	0.739222	0.932566	0.739222	3	chr1:5244101-5244200	RP11-542C10.1	-153301	RP1-58B11.1	-248777	MIR4417	-319870	RP11-542C10.1	-157742	RP1-58B11.1	-250474	MIR4417	-319943	5	chr1:5244100-5244300	200	28.1235
1_2403	1	2403	chr1_5244300	36.4865	37.6812	58.3333	62.069	31.6667	66.0377	42.8571	64.8936	57.1429	39.5349	5244300	0.789492	0.739222	0.932566	0.739222	2	chr1:5244201-5244300	RP11-542C10.1	-153401	RP1-58B11.1	-248677	MIR4417	-319770	RP11-542C10.1	-157842	RP1-58B11.1	-250374	MIR4417	-319843	5	chr1:5244100-5244300	200	28.1235
1_2410	1	2410	chr1_5270700	66.6667	81.0127	70.2439	49.7382	67.9426	50.303	71.2575	61.0329	61.1842	55.4878	5270700	0.870038	0.911677	0.910536	0.870038	3	chr1:5270601-5270700	RP11-542C10.1	-179801	RP1-58B11.1	-222277	MIR4417	-293370	RP11-542C10.1	-184242	RP1-58B11.1	-223974	MIR4417	-293443	6	chr1:5270600-5270900	300	35.2097
1_2410	1	2410	chr1_5270900	70.2929	88.3636	74.1697	49.2188	69.8039	54.2453	70.9544	51.0288	70.6977	54.7009	5270900	0.870038	0.911677	0.910536	0.870038	3	chr1:5270801-5270900	RP11-542C10.1	-180001	RP1-58B11.1	-222077	MIR4417	-293170	RP11-542C10.1	-184442	RP1-58B11.1	-223774	MIR4417	-293243	6	chr1:5270600-5270900	300	35.2097
1_2415	1	2415	chr1_5288800	86.1199	72	66.9173	84.6995	85.974	96.5142	64.4578	71.5116	87.6972	87.4317	5288800	0.926988	0.950263	0.931447	0.926988	7	chr1:5288701-5288800	RP11-542C10.1	-197901	RP1-58B11.1	-204177	MIR4417	-275270	RP11-542C10.1	-202342	RP1-58B11.1	-205874	MIR4417	-275343	8	chr1:5288700-5288900	200	60.6055
1_2415	1	2415	chr1_5288900	34.4828	1.72414	1.26582	30	33.8028	90.9091	1.75439	0	38.3333	52.5424	5288900	0.926988	0.950263	0.931447	0.926988	1	chr1:5288801-5288900	RP11-542C10.1	-198001	RP1-58B11.1	-204077	MIR4417	-275170	RP11-542C10.1	-202442	RP1-58B11.1	-205774	MIR4417	-275243	8	chr1:5288700-5288900	200	60.6055
1_2418	1	2418	chr1_5309100	84.8485	79.4964	82.5806	67.9577	93.6232	68.3206	69.0265	67.5214	66.3043	93.19	5309100	0.974041	0.92876	0.948293	0.92876	4	chr1:5309001-5309100	RP1-58B11.1	-183877	RP11-542C10.1	-218201	MIR4417	-254970	RP1-58B11.1	-185574	RP11-542C10.1	-222642	MIR4417	-255043	7	chr1:5309000-5309200	200	32.0414	RP4-703E10.1
1_2418	1	2418	chr1_5309200	76.4103	73.6364	77.3333	57.9592	90.2724	59.6939	53.9267	59.3909	61.5854	93.8462	5309200	0.974041	0.92876	0.948293	0.92876	3	chr1:5309101-5309200	RP1-58B11.1	-183777	RP11-542C10.1	-218301	MIR4417	-254870	RP1-58B11.1	-185474	RP11-542C10.1	-222742	MIR4417	-254943	7	chr1:5309000-5309200	200	32.0414	RP4-703E10.1
1_2444	1	2444	chr1_5475500	97.7011	89.011	92.8571	92.5926	88.5417	96.1538	78.7879	81.9048	93.3333	95.3488	5475500	0.871655	0.748219	0.866154	0.748219	1	chr1:5475401-5475500	RP1-58B11.1	-17477	MIR4417	-88570	RP11-154H17.1	192795	RP1-58B11.1	-19174	MIR4417	-88643	RP11-154H17.1	111867	5	chr1:5475400-5475700	300	33.2496
1_2444	1	2444	chr1_5475600	89.3004	90.3766	87.4525	84.7751	87.4101	87.5536	66.2963	72.2714	90.6404	91.2863	5475600	0.871655	0.748219	0.866154	0.748219	3	chr1:5475501-5475600	RP1-58B11.1	-17377	MIR4417	-88470	RP11-154H17.1	192695	RP1-58B11.1	-19074	MIR4417	-88543	RP11-154H17.1	111767	5	chr1:5475400-5475700	300	33.2496
1_2444	1	2444	chr1_5475700	96.3855	84.9315	90.1235	87.8788	92.6829	90.2439	38.5542	69.4915	94.7368	86.747	5475700	0.871655	0.748219	0.866154	0.748219	1	chr1:5475601-5475700	RP1-58B11.1	-17277	MIR4417	-88370	RP11-154H17.1	192595	RP1-58B11.1	-18974	MIR4417	-88443	RP11-154H17.1	111667	5	chr1:5475400-5475700	300	33.2496
1_2481	1	2481	chr1_5649700	94.8214	94.1935	86.1053	95.1374	80.1818	92.2156	86.1386	83.0375	75.2161	91.2752	5649700	0.970687	0.955181	0.978978	0.955181	7	chr1:5649601-5649700	RP11-154H17.1	18595	MIR4417	85630	RP1-58B11.1	156723	RP11-154H17.1	-62333	MIR4417	85557	RP1-58B11.1	155026	8	chr1:5649600-5649800	200	53.537		RP11-154H17.1
1_2481	1	2481	chr1_5649800	87.6712	83.0508	73.6111	90.2778	2.8169	87.3016	81.25	49.4382	3.125	84.375	5649800	0.970687	0.955181	0.978978	0.955181	1	chr1:5649701-5649800	RP11-154H17.1	18495	MIR4417	85730	RP1-58B11.1	156823	RP11-154H17.1	-62433	MIR4417	85657	RP1-58B11.1	155126	8	chr1:5649600-5649800	200	53.537		RP11-154H17.1
1_2487	1	2487	chr1_5667500	79.3103	80.597	28.75	36.3636	79.1045	36.25	70.6897	64	72.1311	0	5667500	0.721142	0.779413	0.806391	0.721142	1	chr1:5667401-5667500	RP11-154H17.1	795	MIR4417	103430	AL356693.1	148459	RP11-154H17.1	-80133	MIR4417	103357	AL356693.1	148370	33	chr1:5667400-5668300	900	33.5217	RP11-154H17.1	RP11-154H17.1
1_2487	1	2487	chr1_5667600	50.4425	52.4194	49.6815	49.6503	65.6716	53.4483	57.4074	61.3924	61.6071	41.0072	5667600	0.721142	0.779413	0.806391	0.721142	2	chr1:5667501-5667600	RP11-154H17.1	695	MIR4417	103530	AL356693.1	148359	RP11-154H17.1	-80233	MIR4417	103457	AL356693.1	148270	33	chr1:5667400-5668300	900	33.5217	RP11-154H17.1	RP11-154H17.1
1_2487	1	2487	chr1_5667700	65.9341	63.3028	62.2222	55.6338	77.6923	58.7629	71.6049	62.4	58.4906	43.2203	5667700	0.721142	0.779413	0.806391	0.721142	2	chr1:5667601-5667700	RP11-154H17.1	595	MIR4417	103630	AL356693.1	148259	RP11-154H17.1	-80333	MIR4417	103557	AL356693.1	148170	33	chr1:5667400-5668300	900	33.5217	RP11-154H17.1	RP11-154H17.1
1_2487	1	2487	chr1_5667800	51.5789	46.4646	39.2996	31.4815	48.1203	42.1875	56.6667	41.5301	40.5405	19.0476	5667800	0.721142	0.779413	0.806391	0.721142	6	chr1:5667701-5667800	RP11-154H17.1	495	MIR4417	103730	AL356693.1	148159	RP11-154H17.1	-80433	MIR4417	103657	AL356693.1	148070	33	chr1:5667400-5668300	900	33.5217	RP11-154H17.1	RP11-154H17.1
1_2487	1	2487	chr1_5667900	62.037	31.6832	30.6452	34.6154	42.5926	31.5789	54.1667	35.6436	43.1373	9.70874	5667900	0.721142	0.779413	0.806391	0.721142	4	chr1:5667801-5667900	RP11-154H17.1	395	MIR4417	103830	AL356693.1	148059	RP11-154H17.1	-80533	MIR4417	103757	AL356693.1	147970	33	chr1:5667400-5668300	900	33.5217	RP11-154H17.1	RP11-154H17.1
1_2487	1	2487	chr1_5668000	40	24.7312	13.7931	27.4725	34.0426	16.6667	31.9328	30	43.9252	2.22222	5668000	0.721142	0.779413	0.806391	0.721142	4	chr1:5667901-5668000	RP11-154H17.1	295	MIR4417	103930	AL356693.1	147959	RP11-154H17.1	-80633	MIR4417	103857	AL356693.1	147870	33	chr1:5667400-5668300	900	33.5217	RP11-154H17.1	RP11-154H17.1
1_2487	1	2487	chr1_5668100	68.0412	56.701	47.0968	56.0748	64.6552	39.8148	60.6299	59.0164	54.4554	35.9551	5668100	0.721142	0.779413	0.806391	0.721142	4	chr1:5668001-5668100	RP11-154H17.1	195	MIR4417	104030	AL356693.1	147859	RP11-154H17.1	-80733	MIR4417	103957	AL356693.1	147770	33	chr1:5667400-5668300	900	33.5217	RP11-154H17.1	RP11-154H17.1
1_2487	1	2487	chr1_5668200	85.7741	72.4528	60.9677	67.2414	77.8878	66.0305	77.6371	71.3568	74.8538	61.9469	5668200	0.721142	0.779413	0.806391	0.721142	7	chr1:5668101-5668200	RP11-154H17.1	95	MIR4417	104130	AL356693.1	147759	RP11-154H17.1	-80833	MIR4417	104057	AL356693.1	147670	33	chr1:5667400-5668300	900	33.5217	RP11-154H17.1	RP11-154H17.1
1_2487	1	2487	chr1_5668300	80.625	70.9091	71.1765	69.1275	82.5641	76.7568	81.1594	81.5789	77.551	68.9394	5668300	0.721142	0.779413	0.806391	0.721142	3	chr1:5668201-5668300	RP11-154H17.1	-5	MIR4417	104230	AL356693.1	147659	RP11-154H17.1	-80933	MIR4417	104157	AL356693.1	147570	33	chr1:5667400-5668300	900	33.5217	RP11-154H17.1	RP11-154H17.1
1_2501	1	2501	chr1_5713600	89.3788	89.7177	92.4596	48.7874	57.2487	56.9231	91.9571	88.1013	82.4803	61.791	5713600	0.849538	0.87707	0.965135	0.849538	10	chr1:5713501-5713600	RP11-154H17.1	-45305	AL356693.1	102359	MIR4689	149141	AL356693.1	102270	RP11-154H17.1	-126233	MIR4689	149071	26	chr1:5713500-5713800	300	30.9938
1_2501	1	2501	chr1_5713700	91.1635	97.9853	94.3615	59.4937	55.529	60.3209	92.569	90.7692	84.3517	59.5445	5713700	0.849538	0.87707	0.965135	0.849538	12	chr1:5713601-5713700	RP11-154H17.1	-45405	AL356693.1	102259	MIR4689	149041	AL356693.1	102170	RP11-154H17.1	-126333	MIR4689	148971	26	chr1:5713500-5713800	300	30.9938
1_2501	1	2501	chr1_5713800	85.6459	91.8728	88.7043	78.3133	78.481	77.2727	84.585	88.6179	87.9668	78.9809	5713800	0.849538	0.87707	0.965135	0.849538	4	chr1:5713701-5713800	RP11-154H17.1	-45505	AL356693.1	102159	MIR4689	148941	AL356693.1	102070	RP11-154H17.1	-126433	MIR4689	148871	26	chr1:5713500-5713800	300	30.9938
1_2509	1	2509	chr1_5737000	83.4862	92.3767	93.531	79.9472	93.5657	76.5472	92.033	88.172	81.761	89.9263	5737000	0.97293	0.959773	0.937879	0.937879	5	chr1:5736901-5737000	RP11-154H17.1	-68705	AL356693.1	78959	MIR4689	125741	AL356693.1	78870	MIR4689	125671	NPHP4	125817	6	chr1:5736900-5737100	200	55.5206
1_2509	1	2509	chr1_5737100	48.6486	88.4615	79.2683	37.3333	46.6667	0	95.5556	82.8571	1.31579	55.1282	5737100	0.97293	0.959773	0.937879	0.937879	1	chr1:5737001-5737100	RP11-154H17.1	-68805	AL356693.1	78859	MIR4689	125641	AL356693.1	78770	MIR4689	125571	NPHP4	125717	6	chr1:5736900-5737100	200	55.5206
1_2658	1	2658	chr1_6120500	89.5161	62.7273	64.3564	93.2203	62.2642	46.6019	39.4495	88.3721	66.3265	89.0511	6120500	0.94012	0.94548	0.964101	0.94012	2	chr1:6120401-6120500	CHD5	59623	KCNAB2	74387	RPL22	77257	CHD5	-18708	KCNAB2	19307	RPL22	60768	8	chr1:6120400-6120600	200	34.1259		CHD5
1_2658	1	2658	chr1_6120600	96.6049	87.9257	94.8087	93.9597	88.9968	85.3968	79.4788	92.0863	87.2131	94.9115	6120600	0.94012	0.94548	0.964101	0.94012	6	chr1:6120501-6120600	CHD5	59523	KCNAB2	74487	RPL22	77157	CHD5	-18808	KCNAB2	19407	RPL22	60668	8	chr1:6120400-6120600	200	34.1259		CHD5
1_2672	1	2672	chr1_6150500	93.6709	96.144	85.8974	63.0273	94.5596	89.7119	73.8739	91.4286	86.7284	94.1558	6150500	0.965764	0.965116	0.978242	0.965116	5	chr1:6150401-6150500	CHD5	29623	RPL22	47257	RP1-120G22.11	55280	RPL22	30768	CHD5	-48708	KCNAB2	49307	7	chr1:6150400-6150800	400	74.8508		CHD5
1_2672	1	2672	chr1_6150600	97.0149	97.3684	50.6494	0	96.1538	50	0	86.6667	62.8571	95.3846	6150600	0.965764	0.965116	0.978242	0.965116	1	chr1:6150501-6150600	CHD5	29523	RPL22	47157	RP1-120G22.11	55180	RPL22	30668	CHD5	-48808	KCNAB2	49407	7	chr1:6150400-6150800	400	74.8508		CHD5
1_2672	1	2672	chr1_6150800	90.3226	91.8033	45.9016	0	95.5224	44.7761	0	84.3137	58.6957	98.0392	6150800	0.965764	0.965116	0.978242	0.965116	1	chr1:6150701-6150800	CHD5	29323	RPL22	46957	RP1-120G22.11	54980	RPL22	30468	CHD5	-49008	KCNAB2	49607	7	chr1:6150400-6150800	400	74.8508		CHD5
1_2673	1	2673	chr1_6152300	88.5057	94.2029	92.2222	45.5696	88.6598	88.5714	94.1176	91.8919	91.6667	85.5072	6152300	0.846203	0.780963	0.791209	0.780963	1	chr1:6152201-6152300	CHD5	27823	RPL22	45457	RP1-120G22.11	53480	RPL22	28968	CHD5	-50508	KCNAB2	51107	6	chr1:6152200-6152400	200	28.3553		CHD5
1_2673	1	2673	chr1_6152400	91.029	93.5567	93.6735	85.4795	92.471	91.2338	91.4474	94.9153	91.029	94.5402	6152400	0.846203	0.780963	0.791209	0.780963	5	chr1:6152301-6152400	CHD5	27723	RPL22	45357	RP1-120G22.11	53380	RPL22	28868	CHD5	-50608	KCNAB2	51207	6	chr1:6152200-6152400	200	28.3553		CHD5
1_2729	1	2729	chr1_6253000	90.5405	91.954	90.0662	93.5622	88.6076	88.2096	89.2308	84.8039	88.4354	86.4583	6253000	0.947782	0.94638	0.946687	0.94638	3	chr1:6252901-6253000	GPR153	7975	HES3	8809	LINC00337	15230	GPR153	-5655	HES3	7422	ACOT7	11268	5	chr1:6252900-6253100	200	27.7215		GPR153
1_2729	1	2729	chr1_6253100	71.7791	66.6667	64.2857	88.5906	67.0455	47.5862	64.9007	43.7037	63.5593	40.2516	6253100	0.947782	0.94638	0.946687	0.94638	2	chr1:6253001-6253100	GPR153	7875	HES3	8909	LINC00337	15330	GPR153	-5755	HES3	7522	ACOT7	11168	5	chr1:6252900-6253100	200	27.7215		GPR153
1_2950	1	2950	chr1_6739100	91.2424	89.4309	67.7835	81.3842	75.2922	84.0764	70.8791	69.3878	80.4598	69.3431	6739100	0.957607	0.9555	0.970251	0.9555	10	chr1:6739001-6739100	RP11-242F24.1	14428	DNAJC11	-37176	RP11-312B8.1	45743	RP11-242F24.1	9111	RP11-312B8.1	44791	THAP3	103514	19	chr1:6739000-6739200	200	26.0522
1_2950	1	2950	chr1_6739200	87.3206	88.2474	58.6751	82.3864	80.6513	71.875	58.7248	61.3014	74.5042	60.6178	6739200	0.957607	0.9555	0.970251	0.9555	9	chr1:6739101-6739200	RP11-242F24.1	14528	DNAJC11	-37276	RP11-312B8.1	45643	RP11-242F24.1	9211	RP11-312B8.1	44691	THAP3	103614	19	chr1:6739000-6739200	200	26.0522
1_2992	1	2992	chr1_6951700	83.3992	72.3502	79.4964	83.6923	80	81.8493	95.0943	95.339	94.5	94.4882	6951700	0.857186	0.759083	0.887478	0.759083	4	chr1:6951601-6951700	RP11-334N17.1	62579	CAMTA1	166183	RP11-312B8.1	-166857	RP11-334N17.1	56675	CAMTA1	63835	RP11-312B8.1	-167809	6	chr1:6951600-6951800	200	30.6275		CAMTA1
1_2992	1	2992	chr1_6951800	80.6452	56.9767	72.4771	79.0323	81.3333	80.916	80.5556	79.798	94.1176	96.0938	6951800	0.857186	0.759083	0.887478	0.759083	2	chr1:6951701-6951800	RP11-334N17.1	62479	CAMTA1	166283	RP11-312B8.1	-166957	RP11-334N17.1	56575	CAMTA1	63935	RP11-312B8.1	-167909	6	chr1:6951600-6951800	200	30.6275		CAMTA1
1_3115	1	3115	chr1_7417700	97.9592	95.1613	50	95.9459	61.9718	51.7241	53.5714	48.4375	94.0299	58.0645	7417700	0.931888	0.855301	0.91876	0.855301	1	chr1:7417601-7417700	RP4-549F15.1	23854	RP3-453P22.2	-27946	CAMTA1-IT1	48759	RP4-549F15.1	23395	RP3-453P22.2	-29518	CAMTA1-IT1	47430	7	chr1:7417600-7417800	200	29.2749		CAMTA1
1_3115	1	3115	chr1_7417800	95.8702	98.0609	88.255	95.7333	90.3485	86.9301	88.4831	86.8421	94.9206	87.6791	7417800	0.931888	0.855301	0.91876	0.855301	6	chr1:7417701-7417800	RP4-549F15.1	23754	RP3-453P22.2	-28046	CAMTA1-IT1	48859	RP4-549F15.1	23295	RP3-453P22.2	-29618	CAMTA1-IT1	47530	7	chr1:7417600-7417800	200	29.2749		CAMTA1
1_3116	1	3116	chr1_7420200	47.2222	49.1525	55.7432	55.6962	50.6726	59.5745	59.3361	74.359	55.9585	52.1236	7420200	0.791303	0.91372	0.756756	0.756756	4	chr1:7420101-7420200	RP4-549F15.1	21354	RP3-453P22.2	-30446	CAMTA1-IT1	51259	RP4-549F15.1	20895	RP3-453P22.2	-32018	CAMTA1-IT1	49930	13	chr1:7420100-7420700	600	22.272		CAMTA1
1_3116	1	3116	chr1_7420300	44.5055	43.8272	66.6667	47	63.2979	67.7419	72.7273	84.2767	65.1899	62.3529	7420300	0.791303	0.91372	0.756756	0.756756	3	chr1:7420201-7420300	RP4-549F15.1	21254	RP3-453P22.2	-30546	CAMTA1-IT1	51359	RP4-549F15.1	20795	RP3-453P22.2	-32118	CAMTA1-IT1	50030	13	chr1:7420100-7420700	600	22.272		CAMTA1
1_3116	1	3116	chr1_7420400	57.1429	64	81.4286	68.4932	81.0526	85.8974	85.5072	79.4521	81.4286	74.3243	7420400	0.791303	0.91372	0.756756	0.756756	1	chr1:7420301-7420400	RP4-549F15.1	21154	RP3-453P22.2	-30646	CAMTA1-IT1	51459	RP4-549F15.1	20695	RP3-453P22.2	-32218	CAMTA1-IT1	50130	13	chr1:7420100-7420700	600	22.272		CAMTA1
1_3116	1	3116	chr1_7420500	48.5294	62.8205	64.6154	66.6667	71.5789	80.2632	75.8065	71.6216	75	61.9718	7420500	0.791303	0.91372	0.756756	0.756756	1	chr1:7420401-7420500	RP4-549F15.1	21054	RP3-453P22.2	-30746	CAMTA1-IT1	51559	RP4-549F15.1	20595	RP3-453P22.2	-32318	CAMTA1-IT1	50230	13	chr1:7420100-7420700	600	22.272		CAMTA1
1_3116	1	3116	chr1_7420600	46.2025	58.4615	62.931	52.7397	59.8684	66.3866	65.4412	60	56.0345	52.1127	7420600	0.791303	0.91372	0.756756	0.756756	2	chr1:7420501-7420600	RP4-549F15.1	20954	RP3-453P22.2	-30846	CAMTA1-IT1	51659	RP4-549F15.1	20495	RP3-453P22.2	-32418	CAMTA1-IT1	50330	13	chr1:7420100-7420700	600	22.272		CAMTA1
1_3116	1	3116	chr1_7420700	33.3333	39.4161	41.4815	34.1176	45.2703	50.7042	43.8356	40.6667	36.3636	43.5583	7420700	0.791303	0.91372	0.756756	0.756756	2	chr1:7420601-7420700	RP4-549F15.1	20854	RP3-453P22.2	-30946	CAMTA1-IT1	51759	RP4-549F15.1	20395	RP3-453P22.2	-32518	CAMTA1-IT1	50430	13	chr1:7420100-7420700	600	22.272		CAMTA1
1_3137	1	3137	chr1_7492500	83.871	88.5246	84.7222	91.3793	76.5625	87.5	85.1852	87.2727	76.5957	81.1594	7492500	0.924661	0.931822	0.936073	0.924661	1	chr1:7492401-7492500	RP4-549F15.1	-50946	RP3-453P22.2	-102746	CAMTA1-IT1	123559	RP4-549F15.1	-51405	RP3-453P22.2	-104318	CAMTA1-IT1	122230	16	chr1:7492400-7492900	500	24.6111		CAMTA1
1_3137	1	3137	chr1_7492600	89.3333	88.6486	79.4425	92.033	79.562	89.5954	79.2793	90.1235	79.8742	76.8595	7492600	0.924661	0.931822	0.936073	0.924661	6	chr1:7492501-7492600	RP4-549F15.1	-51046	RP3-453P22.2	-102846	CAMTA1-IT1	123659	RP4-549F15.1	-51505	RP3-453P22.2	-104418	CAMTA1-IT1	122330	16	chr1:7492400-7492900	500	24.6111		CAMTA1
1_3137	1	3137	chr1_7492700	93.007	95.6989	69.6429	91.9753	68.6567	93.75	67.5	88.8889	64.2857	80	7492700	0.924661	0.931822	0.936073	0.924661	3	chr1:7492601-7492700	RP4-549F15.1	-51146	RP3-453P22.2	-102946	CAMTA1-IT1	123759	RP4-549F15.1	-51605	RP3-453P22.2	-104518	CAMTA1-IT1	122430	16	chr1:7492400-7492900	500	24.6111		CAMTA1
1_3137	1	3137	chr1_7492900	69.3642	79.2363	43.7736	81.8408	34.9727	71.4681	40.273	80.117	38.0282	44.7964	7492900	0.924661	0.931822	0.936073	0.924661	6	chr1:7492801-7492900	RP4-549F15.1	-51346	RP3-453P22.2	-103146	CAMTA1-IT1	123959	RP4-549F15.1	-51805	RP3-453P22.2	-104718	CAMTA1-IT1	122630	16	chr1:7492400-7492900	500	24.6111		CAMTA1
1_3145	1	3145	chr1_7509800	63.3803	47.619	85.5491	46.3158	50.2674	70.8861	65.7143	53.1746	84.1584	45.8647	7509800	0.975518	0.947862	0.963819	0.947862	2	chr1:7509701-7509800	RP4-549F15.1	-68246	RP3-453P22.2	-120046	CAMTA1-IT1	140859	RP4-549F15.1	-68705	RP3-453P22.2	-121618	CAMTA1-IT1	139530	5	chr1:7509700-7510000	300	47.8712		CAMTA1
1_3145	1	3145	chr1_7509900	73.6842	7.69231	95.6522	0	4.25532	52.1739	67.3077	3.0303	95	0	7509900	0.975518	0.947862	0.963819	0.947862	1	chr1:7509801-7509900	RP4-549F15.1	-68346	RP3-453P22.2	-120146	CAMTA1-IT1	140959	RP4-549F15.1	-68805	RP3-453P22.2	-121718	CAMTA1-IT1	139630	5	chr1:7509700-7510000	300	47.8712		CAMTA1
1_3145	1	3145	chr1_7510000	90.9091	85.3659	90	83.6735	86.9565	87.3418	92.6471	90.3448	94.4444	85.7143	7510000	0.975518	0.947862	0.963819	0.947862	2	chr1:7509901-7510000	RP4-549F15.1	-68446	RP3-453P22.2	-120246	CAMTA1-IT1	141059	RP4-549F15.1	-68905	RP3-453P22.2	-121818	CAMTA1-IT1	139730	5	chr1:7509700-7510000	300	47.8712		CAMTA1
1_3163	1	3163	chr1_7563200	87.5	90.2256	63.8418	90.4762	87.9781	88.0952	59.8425	46.5278	77.8947	86.8421	7563200	0.960255	0.946618	0.912926	0.912926	2	chr1:7563101-7563200	RP4-549F15.1	-121646	RP11-338N10.1	131644	RP11-338N10.2	135672	RP4-549F15.1	-122105	RP11-338N10.1	129923	RP11-338N10.2	135102	6	chr1:7563100-7563300	200	33.9591		CAMTA1
1_3163	1	3163	chr1_7563300	95.0943	96.6667	83.2	97.351	96.4602	97.2789	86.6906	73.3813	96.6825	96.5217	7563300	0.960255	0.946618	0.912926	0.912926	4	chr1:7563201-7563300	RP4-549F15.1	-121746	RP11-338N10.1	131544	RP11-338N10.2	135572	RP4-549F15.1	-122205	RP11-338N10.1	129823	RP11-338N10.2	135002	6	chr1:7563100-7563300	200	33.9591		CAMTA1
1_3231	1	3231	chr1_7734000	48.5437	49.1429	60.7527	65.7895	83.6066	83.8095	51.5982	68.8172	81.2834	79.4258	7734000	0.871605	0.936983	0.941679	0.871605	3	chr1:7733901-7734000	CAMTA1	-10960	RP11-338N10.3	-33030	RP11-338N10.2	-35128	CAMTA1	-32522	RP11-338N10.3	-33297	RP11-338N10.2	-35698	6	chr1:7733900-7734100	200	27.7174		CAMTA1
1_3231	1	3231	chr1_7734100	76.9874	76.6667	75.5556	77.439	95.1389	97.1564	92.0833	95.9596	92.638	96.6667	7734100	0.871605	0.936983	0.941679	0.871605	3	chr1:7734001-7734100	CAMTA1	-10860	RP11-338N10.3	-33130	RP11-338N10.2	-35228	CAMTA1	-32422	RP11-338N10.3	-33397	RP11-338N10.2	-35798	6	chr1:7733900-7734100	200	27.7174		CAMTA1
1_3260	1	3260	chr1_7848800	96.5636	78.1955	83.4734	97.5104	95.7447	93.5897	93.8849	96.0452	96.2825	87.2204	7848800	0.925711	0.93254	0.956015	0.925711	5	chr1:7848701-7848800	UTS2	4235	RP3-467L1.4	-21458	PER3	64098	UTS2	-1035	PER3	3623	RP3-467L1.4	-38559	8	chr1:7848700-7848900	200	35.0358		UTS2
1_3260	1	3260	chr1_7848900	92.6829	45.8015	55.8824	95.122	98.324	94.6154	96.319	96.2617	92.5926	64.6789	7848900	0.925711	0.93254	0.956015	0.925711	3	chr1:7848801-7848900	UTS2	4135	RP3-467L1.4	-21558	PER3	64198	UTS2	-1135	PER3	3723	RP3-467L1.4	-38659	8	chr1:7848700-7848900	200	35.0358		UTS2
1_3299	1	3299	chr1_8001700	93.2039	66.6667	73.7864	70.2899	70.7692	76.3636	92.9487	70	45.3704	51.6129	8001700	0.950793	0.935231	0.945307	0.935231	2	chr1:8001601-8001700	ERRFI1	13933	Y_RNA	-18717	RP11-431K24.1	-25037	ERRFI1	2703	PARK7	16195	Y_RNA	-18820	13	chr1:8001600-8002000	400	30.3854	CTA-215D11.5	CTA-215D11.6	ERRFI1
1_3299	1	3299	chr1_8001800	97.3568	79.3522	83.5391	82.7465	79.4118	86.5672	94.375	82.9694	68.2028	72.6872	8001800	0.950793	0.935231	0.945307	0.935231	4	chr1:8001701-8001800	ERRFI1	13833	Y_RNA	-18817	RP11-431K24.1	-24937	ERRFI1	2603	PARK7	16295	Y_RNA	-18920	13	chr1:8001600-8002000	400	30.3854	CTA-215D11.5	CTA-215D11.6	ERRFI1
1_3299	1	3299	chr1_8001900	95.7447	86.6029	85	86.0963	88.2075	83.4286	96.0317	86.8545	75.5682	74.375	8001900	0.950793	0.935231	0.945307	0.935231	3	chr1:8001801-8001900	ERRFI1	13733	Y_RNA	-18917	RP11-431K24.1	-24837	ERRFI1	2503	PARK7	16395	Y_RNA	-19020	13	chr1:8001600-8002000	400	30.3854	CTA-215D11.5	CTA-215D11.6	ERRFI1
1_3299	1	3299	chr1_8002000	98.1481	83.8583	86.6972	85.0515	80.786	82.6087	97.1631	88.1356	73.7705	72.77	8002000	0.950793	0.935231	0.945307	0.935231	4	chr1:8001901-8002000	ERRFI1	13633	Y_RNA	-19017	RP11-431K24.1	-24737	ERRFI1	2403	PARK7	16495	Y_RNA	-19120	13	chr1:8001600-8002000	400	30.3854	CTA-215D11.5	CTA-215D11.6	ERRFI1
1_3342	1	3342	chr1_8147700	65.8537	55.8333	68.0328	63.1313	56.1728	75.8065	83.8509	86.5285	61.745	58.9147	8147700	0.957738	0.895288	0.88649	0.88649	3	chr1:8147601-8147700	RP11-431K24.3	-54728	RNU1-7P	58897	RP11-431K24.4	72829	RP11-431K24.1	24998	RNU1-7P	58733	RP11-431K24.3	-67510	5	chr1:8147600-8147800	200	38.4895
1_3342	1	3342	chr1_8147800	49.4253	37.5	58.9744	39.8374	38.2979	52.8571	75.7895	83.7838	36.8421	35.9223	8147800	0.957738	0.895288	0.88649	0.88649	2	chr1:8147701-8147800	RP11-431K24.3	-54628	RNU1-7P	58797	RP11-431K24.4	72729	RP11-431K24.1	25098	RNU1-7P	58633	RP11-431K24.3	-67410	5	chr1:8147600-8147800	200	38.4895
1_3349	1	3349	chr1_8164400	79.1045	60.9195	76.8421	62.2727	65.8416	79.5455	77.4336	76	60.6742	65.6627	8164400	0.86162	0.956183	0.95906	0.86162	4	chr1:8164301-8164400	RP11-431K24.3	-38028	RNU1-7P	42197	RP11-431K24.4	56129	RP11-431K24.1	41698	RNU1-7P	42033	RP11-431K24.3	-50810	15	chr1:8164300-8164700	400	20.231
1_3349	1	3349	chr1_8164500	87.2807	69.8413	83.2618	68.6636	71.6418	84.7682	86.0082	80.6604	71.564	68.8119	8164500	0.86162	0.956183	0.95906	0.86162	4	chr1:8164401-8164500	RP11-431K24.3	-37928	RNU1-7P	42097	RP11-431K24.4	56029	RP11-431K24.1	41798	RNU1-7P	41933	RP11-431K24.3	-50710	15	chr1:8164300-8164700	400	20.231
1_3349	1	3349	chr1_8164600	83.9879	63.6964	82.3105	62.1053	61.7747	80.1887	80.5797	82.0513	63.5659	61.6162	8164600	0.86162	0.956183	0.95906	0.86162	5	chr1:8164501-8164600	RP11-431K24.3	-37828	RNU1-7P	41997	RP11-431K24.4	55929	RNU1-7P	41833	RP11-431K24.1	41898	RP11-431K24.3	-50610	15	chr1:8164300-8164700	400	20.231
1_3349	1	3349	chr1_8164700	69.697	51.2048	73.7226	49.0446	51.9774	71.2963	71.7514	73.1544	47.3333	43.0556	8164700	0.86162	0.956183	0.95906	0.86162	2	chr1:8164601-8164700	RP11-431K24.3	-37728	RNU1-7P	41897	RP11-431K24.4	55829	RNU1-7P	41733	RP11-431K24.1	41998	RP11-431K24.3	-50510	15	chr1:8164300-8164700	400	20.231
1_3381	1	3381	chr1_8260700	65.1852	63.0252	75.2137	88.7097	82.3171	85.7143	63.7681	65.8537	79.6053	63.5714	8260700	0.858601	0.95586	0.797039	0.797039	3	chr1:8260601-8260700	RNU6-991P	31563	RP11-431K24.4	-40171	RNU1-7P	-54103	RNU6-991P	31456	RP11-431K24.4	-42511	RP11-431K24.3	45490	7	chr1:8260600-8260800	200	20.837
1_3381	1	3381	chr1_8260800	73.822	73.8562	78.7402	88.5714	84.7619	86.8056	71.8391	74.026	85.3261	72.4551	8260800	0.858601	0.95586	0.797039	0.797039	4	chr1:8260701-8260800	RNU6-991P	31463	RP11-431K24.4	-40271	RNU1-7P	-54203	RNU6-991P	31356	RP11-431K24.4	-42611	RP11-431K24.3	45590	7	chr1:8260600-8260800	200	20.837
1_3382	1	3382	chr1_8262400	38.6364	39.0071	77.8846	72.7273	77.2727	81.5217	38.0952	37.6	71.7647	40.404	8262400	0.985364	0.983954	0.96305	0.96305	3	chr1:8262301-8262400	RNU6-991P	29863	RP11-431K24.4	-41871	SLC45A1	-55425	RNU6-991P	29756	RP11-431K24.4	-44211	RP11-431K24.3	47190	8	chr1:8262300-8262600	300	28.4344
1_3382	1	3382	chr1_8262600	75.8621	78.8961	85.7724	85.8779	84.8404	88.4956	75.2778	75.5486	86.711	77.6316	8262600	0.985364	0.983954	0.96305	0.96305	5	chr1:8262501-8262600	RNU6-991P	29663	RP11-431K24.4	-42071	SLC45A1	-55225	RNU6-991P	29556	RP11-431K24.4	-44411	RP11-431K24.3	47390	8	chr1:8262300-8262600	300	28.4344
1_3548	1	3548	chr1_8923600	92.1569	85.1351	91.8519	86.1111	66.2162	89.7959	84.6154	93.3824	77.3196	82.6923	8923600	0.714951	0.92257	0.89277	0.714951	2	chr1:8923501-8923600	CA6	-22281	RNU6-304P	-40067	ENO1-AS1	44766	CA6	-29051	RNU6-304P	-40174	ENO1-AS1	43706	6	chr1:8923500-8923700	200	24.6765
1_3548	1	3548	chr1_8923700	95.0276	83.2432	91.0526	84.5794	72.8889	83.4225	87.1134	95.0758	80.814	87.5536	8923700	0.714951	0.92257	0.89277	0.714951	4	chr1:8923601-8923700	CA6	-22181	RNU6-304P	-40167	ENO1-AS1	44866	CA6	-28951	RNU6-304P	-40274	ENO1-AS1	43806	6	chr1:8923500-8923700	200	24.6765
1_3549	1	3549	chr1_8928900	66.6667	68.9024	67.9144	66.8394	69.6809	70.5263	70.1149	78.1915	69.3548	68.6275	8928900	0.870888	0.857781	0.96655	0.857781	4	chr1:8928801-8928900	CA6	-16981	RNU6-304P	-45367	ENO1-AS1	50066	CA6	-23751	RNU6-304P	-45474	ENO1-AS1	49006	5	chr1:8928800-8929000	200	34.6234
1_3549	1	3549	chr1_8929000	3.22581	0	0	0	0	0	4.7619	57.8947	0	0	8929000	0.870888	0.857781	0.96655	0.857781	1	chr1:8928901-8929000	CA6	-16881	RNU6-304P	-45467	ENO1-AS1	50166	CA6	-23651	RNU6-304P	-45574	ENO1-AS1	49106	5	chr1:8928800-8929000	200	34.6234
1_3625	1	3625	chr1_9208300	73.4694	84.1808	77.6596	80.1205	92.381	81.8182	83.3333	62.5	69.1892	77.5	9208300	0.861835	0.743983	0.866636	0.743983	3	chr1:9208201-9208300	RP3-510D11.4	-9394	MIR34AHG	-25908	RP3-510D11.2	26097	RP3-510D11.4	-11158	RP3-510D11.2	12016	MIR34A	-56633	7	chr1:9208200-9208400	200	26.1477
1_3625	1	3625	chr1_9208400	78.125	84.7059	80.1587	77.9343	91.0781	83.1325	86.0465	68.6636	71.6418	83.7121	9208400	0.861835	0.743983	0.866636	0.743983	4	chr1:9208301-9208400	RP3-510D11.4	-9494	MIR34AHG	-26008	RP3-510D11.2	26197	RP3-510D11.4	-11258	RP3-510D11.2	12116	MIR34A	-56733	7	chr1:9208200-9208400	200	26.1477
1_3656	1	3656	chr1_9267100	81.0811	64.2384	64.1509	66.2983	66.6667	73.2394	66.9291	76.259	76.5957	65.1685	9267100	0.929583	0.81146	0.794244	0.794244	2	chr1:9267001-9267100	SPSB1	-25779	H6PD	27257	RP3-510D11.4	-68194	H6PD	-798	RP3-510D11.4	-69958	RP3-510D11.2	70816	24	chr1:9267000-9267600	600	29.0653		H6PD
1_3656	1	3656	chr1_9267200	39.3375	15.8482	15.3584	15.7343	13.4269	20	14.1914	27.6498	26.9962	12.605	9267200	0.929583	0.81146	0.794244	0.794244	6	chr1:9267101-9267200	SPSB1	-25679	H6PD	27357	RP3-510D11.4	-68294	H6PD	-698	RP3-510D11.4	-70058	RP3-510D11.2	70916	24	chr1:9267000-9267600	600	29.0653		H6PD
1_3656	1	3656	chr1_9267300	35.7143	10.9859	9.2511	8.74525	9.11215	20	6.13027	24.2105	26.8293	9.32642	9267300	0.929583	0.81146	0.794244	0.794244	6	chr1:9267201-9267300	SPSB1	-25579	H6PD	27457	RP3-510D11.4	-68394	H6PD	-598	RP3-510D11.4	-70158	RP3-510D11.2	71016	24	chr1:9267000-9267600	600	29.0653		H6PD
1_3656	1	3656	chr1_9267400	40.0966	18.1481	9.43396	8.46995	8.78661	18.7023	10.3448	31.0924	31.4136	13.9535	9267400	0.929583	0.81146	0.794244	0.794244	4	chr1:9267301-9267400	SPSB1	-25479	H6PD	27557	RP3-510D11.4	-68494	H6PD	-498	RP3-510D11.4	-70258	RP3-510D11.2	71116	24	chr1:9267000-9267600	600	29.0653		H6PD
1_3656	1	3656	chr1_9267500	85.1852	41.4286	36.9427	36.9318	50	58.5366	40.625	60.3604	57.1429	48.227	9267500	0.929583	0.81146	0.794244	0.794244	2	chr1:9267401-9267500	SPSB1	-25379	H6PD	27657	RP3-510D11.4	-68594	H6PD	-398	RP3-510D11.4	-70358	RP3-510D11.2	71216	24	chr1:9267000-9267600	600	29.0653		H6PD
1_3656	1	3656	chr1_9267600	86.875	68.7919	58.9812	57.7181	70.4023	79.2388	66.9935	77.1552	78.0899	71.8644	9267600	0.929583	0.81146	0.794244	0.794244	4	chr1:9267501-9267600	SPSB1	-25279	H6PD	27757	RP3-510D11.4	-68694	H6PD	-298	RP3-510D11.4	-70458	RP3-510D11.2	71316	24	chr1:9267000-9267600	600	29.0653		H6PD
1_3663	1	3663	chr1_9276600	98.7903	81.9549	80.402	64.7826	95.2381	96.5347	94.0928	95.5947	95.8763	96.8992	9276600	0.951078	0.936095	0.9773	0.936095	3	chr1:9276501-9276600	SPSB1	-16279	H6PD	36757	RP3-510D11.4	-77694	H6PD	5263	RP3-510D11.4	-79458	RP3-510D11.2	80316	6	chr1:9276500-9276700	200	25.2217
1_3663	1	3663	chr1_9276700	97.8873	96.3899	97.0149	81.4516	98.0916	97.8022	97.1774	96.9072	98.1221	94.2149	9276700	0.951078	0.936095	0.9773	0.936095	3	chr1:9276601-9276700	SPSB1	-16179	H6PD	36857	RP3-510D11.4	-77794	H6PD	5363	RP3-510D11.4	-79558	RP3-510D11.2	80416	6	chr1:9276500-9276700	200	25.2217
1_3693	1	3693	chr1_9344000	78.0899	81.3725	64.8221	79.9197	66.129	79.7927	64.0523	67.1569	91.6667	77.4011	9344000	0.929506	0.907634	0.954205	0.907634	3	chr1:9343901-9344000	SPSB1	-7430	RNA5SP40	93778	H6PD	104157	SPSB1	-23575	H6PD	72663	RNA5SP40	93668	8	chr1:9343900-9344100	200	25.3602		SPSB1
1_3693	1	3693	chr1_9344100	85.8757	87.7285	77.8027	86.5125	74.0816	84.399	73.5974	76.3231	96.7033	74.5819	9344100	0.929506	0.907634	0.954205	0.907634	5	chr1:9344001-9344100	SPSB1	-7330	RNA5SP40	93678	H6PD	104257	SPSB1	-23475	H6PD	72763	RNA5SP40	93568	8	chr1:9343900-9344100	200	25.3602		SPSB1
1_4071	1	4071	chr1_10394900	96.875	88.5496	94.3396	89.0323	83.8384	95.6835	96.4072	96.1538	98.3696	77.2059	10394900	0.945799	0.861662	0.816797	0.816797	4	chr1:10394801-10394900	PGD	-4179	APITD1-CORT	-35201	APITD1	-35542	KIF1B	13297	PGD	-25244	RP4-736L20.3	34980	7	chr1:10394800-10395100	300	20.8972	RP4-736L20.5		RP4-736L20.5
1_4071	1	4071	chr1_10395100	95.1111	83.6735	97.4359	78.1726	77.3196	96.5035	95.6693	95.4023	97.5124	76.8817	10395100	0.945799	0.861662	0.816797	0.816797	3	chr1:10395001-10395100	PGD	-3979	APITD1-CORT	-35001	APITD1	-35342	KIF1B	13497	PGD	-25044	RP4-736L20.3	34780	7	chr1:10394800-10395100	300	20.8972	RP4-736L20.5		RP4-736L20.5
1_4081	1	4081	chr1_10428100	76.4706	74.1379	75.2941	76.8116	86.25	73.1343	71.7949	72.3077	78.125	74.2857	10428100	0.946004	0.908068	0.952373	0.908068	1	chr1:10428001-10428100	APITD1-CORT	-2001	APITD1	-2342	RP4-736L20.3	2577	RP4-736L20.3	1780	PGD	7956	APITD1	-14402	8	chr1:10428000-10428600	600	36.4244	RP4-736L20.3, APITD1-CORT, CENPS		RP4-736L20.3
1_4081	1	4081	chr1_10428200	5	1.75439	3.1746	2.63158	46.6667	0	2.38095	1.11111	0	1.25	10428200	0.946004	0.908068	0.952373	0.908068	1	chr1:10428101-10428200	APITD1-CORT	-1901	APITD1	-2242	RP4-736L20.3	2477	RP4-736L20.3	1680	PGD	8056	APITD1	-14302	8	chr1:10428000-10428600	600	36.4244	RP4-736L20.3, APITD1-CORT, CENPS		RP4-736L20.3
1_4081	1	4081	chr1_10428300	0.787402	1.72414	0.840336	0.578035	47.7273	0	1.1236	1.7341	0	0	10428300	0.946004	0.908068	0.952373	0.908068	2	chr1:10428201-10428300	APITD1-CORT	-1801	APITD1	-2142	RP4-736L20.3	2377	RP4-736L20.3	1580	PGD	8156	APITD1	-14202	8	chr1:10428000-10428600	600	36.4244	RP4-736L20.3, APITD1-CORT, CENPS		RP4-736L20.3
1_4081	1	4081	chr1_10428400	1.19048	3.27869	5.40541	1.40845	42.2222	1.66667	2.98507	1.31579	5.40541	10.6667	10428400	0.946004	0.908068	0.952373	0.908068	1	chr1:10428301-10428400	APITD1-CORT	-1701	APITD1	-2042	RP4-736L20.3	2277	RP4-736L20.3	1480	PGD	8256	APITD1	-14102	8	chr1:10428000-10428600	600	36.4244	RP4-736L20.3, APITD1-CORT, CENPS		RP4-736L20.3
1_4081	1	4081	chr1_10428600	41.9929	44.3478	52.0661	44.0367	67.7419	45.625	37.9147	32.0175	41.0526	50	10428600	0.946004	0.908068	0.952373	0.908068	3	chr1:10428501-10428600	APITD1-CORT	-1501	APITD1	-1842	RP4-736L20.3	2077	RP4-736L20.3	1280	PGD	8456	APITD1	-13902	8	chr1:10428000-10428600	600	36.4244	RP4-736L20.3, APITD1-CORT, CENPS		RP4-736L20.3
1_4125	1	4125	chr1_10571700	50.5618	45.7143	56.383	96	97.8947	73.2673	50	78.3333	54.8387	70.9091	10571700	0.954392	0.935036	0.959326	0.935036	2	chr1:10571601-10571700	RN7SL614P	-45135	RP4-734G22.3	-67540	PEX14	96814	RN7SL614P	-45415	PEX14	-59058	CASZ1	64903	6	chr1:10571600-10571800	200	39.4334		PEX14
1_4125	1	4125	chr1_10571800	69.7248	67.8788	73.7968	95.3307	94.5652	85.3933	74.1294	85.4545	71.0227	84.5794	10571800	0.954392	0.935036	0.959326	0.935036	4	chr1:10571701-10571800	RN7SL614P	-45035	RP4-734G22.3	-67440	PEX14	96914	RN7SL614P	-45315	PEX14	-58958	CASZ1	64803	6	chr1:10571600-10571800	200	39.4334		PEX14
1_4310	1	4310	chr1_10814800	94.5652	93.8596	97.8395	93.2331	87.1369	93.0736	95.1965	95.2381	93.1507	85.8974	10814800	0.904986	0.891236	0.957242	0.891236	3	chr1:10814701-10814800	CASZ1	-18150	C1orf127	167237	RP4-734G22.3	175560	C1orf127	131672	RP4-734G22.3	160467	CASZ1	-167588	6	chr1:10814700-10814900	200	21.4622
1_4310	1	4310	chr1_10814900	91.3876	89.9543	90.9091	92.4	58.6873	88.1356	92.0705	89.8039	93.401	62.0087	10814900	0.904986	0.891236	0.957242	0.891236	3	chr1:10814801-10814900	CASZ1	-18250	C1orf127	167137	RP4-734G22.3	175660	C1orf127	131572	RP4-734G22.3	160567	CASZ1	-167688	6	chr1:10814700-10814900	200	21.4622
1_4413	1	4413	chr1_11103100	81.8182	60	50	75.8621	83.3333	90.9091	77.5	80	73.3333	83.871	11103100	0.770139	0.885578	0.876615	0.770139	1	chr1:11103001-11103100	EXOSC10	-3219	RP4-635E18.6	3426	MTOR	28458	RP4-635E18.6	1049	MTOR	3434	RP4-635E18.7	30003	5	chr1:11103000-11103300	300	24.21			RP4-635E18.6
1_4413	1	4413	chr1_11103200	95.6522	78.8732	73	90.4	92.3567	91.7431	93.75	91.5385	90.7692	96.732	11103200	0.770139	0.885578	0.876615	0.770139	2	chr1:11103101-11103200	EXOSC10	-3319	RP4-635E18.6	3526	MTOR	28358	RP4-635E18.6	1149	MTOR	3334	RP4-635E18.7	30103	5	chr1:11103000-11103300	300	24.21			RP4-635E18.6
1_4413	1	4413	chr1_11103300	93.9024	82.2368	81.5534	91.5152	95.1087	94.5312	94.7368	93.038	89.9329	92.3077	11103300	0.770139	0.885578	0.876615	0.770139	2	chr1:11103201-11103300	EXOSC10	-3419	RP4-635E18.6	3626	MTOR	28258	RP4-635E18.6	1249	MTOR	3234	RP4-635E18.7	30203	5	chr1:11103000-11103300	300	24.21			RP4-635E18.6
1_4492	1	4492	chr1_11378700	5.26316	54.5455	0	3.44828	0	3.33333	0	0	0	73.5294	11378700	0.772671	0.79768	0.808385	0.772671	1	chr1:11378601-11378700	PTCHD2	-100537	UBIAD1	105173	MTOR	-116193	UBIAD1	83536	RNU6-291P	152340	PTCHD2	-158525	9	chr1:11378600-11378800	200	40.3981
1_4492	1	4492	chr1_11378800	84.5339	85.7843	82.6733	82.7189	84.2342	83.0556	84.3284	82.4658	81.8898	89.1566	11378800	0.772671	0.79768	0.808385	0.772671	8	chr1:11378701-11378800	PTCHD2	-100437	UBIAD1	105273	MTOR	-116293	UBIAD1	83636	RNU6-291P	152440	PTCHD2	-158425	9	chr1:11378600-11378800	200	40.3981
1_4642	1	4642	chr1_11777400	95.283	95.814	77.3256	81.8605	82.3834	93.8272	98.2759	96.5517	76.5152	95	11777400	0.91149	0.848391	0.840304	0.840304	3	chr1:11777301-11777400	RP11-56N19.5	2219	C1orf167	15614	MTHFR	25845	RP11-56N19.5	-324	MTHFR	8322	C1orf167	-12184	7	chr1:11777300-11777600	300	20.864	RP11-56N19.5	RP11-56N19.5, C1orf167	RP11-56N19.5
1_4642	1	4642	chr1_11777500	87.7907	90.1734	68.4564	76.6234	67.3077	93.578	92.029	90.0709	70.9091	94.2446	11777500	0.91149	0.848391	0.840304	0.840304	2	chr1:11777401-11777500	RP11-56N19.5	2119	C1orf167	15714	MTHFR	25745	RP11-56N19.5	-424	MTHFR	8222	C1orf167	-12084	7	chr1:11777300-11777600	300	20.864	RP11-56N19.5	RP11-56N19.5, C1orf167	RP11-56N19.5
1_4642	1	4642	chr1_11777600	94.152	94.2675	91.8919	80.6723	74.8031	97.4576	92.8571	97.1631	80.531	97.8417	11777600	0.91149	0.848391	0.840304	0.840304	2	chr1:11777501-11777600	RP11-56N19.5	2019	C1orf167	15814	MTHFR	25645	RP11-56N19.5	-524	MTHFR	8122	C1orf167	-11984	7	chr1:11777300-11777600	300	20.864	RP11-56N19.5	RP11-56N19.5, C1orf167	RP11-56N19.5
1_4692	1	4692	chr1_11881600	50	50.3876	43.5115	44.0945	42.3358	31.677	48.2993	47.8992	55	45	11881600	0.915479	0.965021	0.902341	0.902341	2	chr1:11881501-11881600	NPPB	-22669	RNU5E-1	-26551	RNU5E-4P	28327	NPPB	-24137	RNU5E-1	-26671	RNU5E-4P	28207	6	chr1:11881500-11881900	400	29.406			RP5-934G17.6
1_4692	1	4692	chr1_11881800	80.4688	77.3723	71.5232	75.6522	71.25	73.0159	78.6408	82.2368	87.1795	78.2313	11881800	0.915479	0.965021	0.902341	0.902341	2	chr1:11881701-11881800	NPPB	-22869	RNU5E-1	-26351	RNU5E-4P	28127	NPPB	-24337	RNU5E-1	-26471	RNU5E-4P	28007	6	chr1:11881500-11881900	400	29.406			RP5-934G17.6
1_4692	1	4692	chr1_11881900	89.0411	58.1197	52.2843	37.6623	48.3146	34.375	59.4406	81.6176	85.1064	52.9032	11881900	0.915479	0.965021	0.902341	0.902341	2	chr1:11881801-11881900	NPPB	-22969	RNU5E-1	-26251	RNU5E-4P	28027	NPPB	-24437	RNU5E-1	-26371	RNU5E-4P	27907	6	chr1:11881500-11881900	400	29.406			RP5-934G17.6
1_4700	1	4700	chr1_11896800	93.8326	82.9787	81.0945	79.0576	92.9577	67.9739	82.1862	92.2747	89.7436	92.5651	11896800	0.964019	0.958695	0.96894	0.958695	4	chr1:11896701-11896800	RNU5E-1	-11351	RNU5E-4P	13127	KIAA2013	29603	RNU5E-1	-11471	RNU5E-4P	13007	KIAA2013	22790	9	chr1:11896700-11897200	500	50.8959
1_4700	1	4700	chr1_11896900	80.9091	49.4505	59.7701	46.5347	71.7742	28.125	40.5063	77.0833	80	73.5043	11896900	0.964019	0.958695	0.96894	0.958695	2	chr1:11896801-11896900	RNU5E-1	-11251	RNU5E-4P	13027	KIAA2013	29503	RNU5E-1	-11371	RNU5E-4P	12907	KIAA2013	22690	9	chr1:11896700-11897200	500	50.8959
1_4700	1	4700	chr1_11897000	72.0588	32	37.2093	32.7869	51.7857	25.8065	55.7692	63.0769	64.0625	55.2239	11897000	0.964019	0.958695	0.96894	0.958695	2	chr1:11896901-11897000	RNU5E-1	-11151	RNU5E-4P	12927	KIAA2013	29403	RNU5E-1	-11271	RNU5E-4P	12807	KIAA2013	22590	9	chr1:11896700-11897200	500	50.8959
1_4700	1	4700	chr1_11897200	78.6885	41.3793	47.0588	44.7059	90.1408	0	41.7722	83.0769	87.6712	81.0127	11897200	0.964019	0.958695	0.96894	0.958695	1	chr1:11897101-11897200	RNU5E-1	-10951	RNU5E-4P	12727	KIAA2013	29203	RNU5E-1	-11071	RNU5E-4P	12607	KIAA2013	22390	9	chr1:11896700-11897200	500	50.8959
1_4800	1	4800	chr1_12134700	75.9615	82.7381	98.2955	92	94.5946	97.1098	95.2663	75.4808	95.6522	90.3955	12134700	0.930978	0.907074	0.737983	0.737983	3	chr1:12134601-12134700	TNFRSF8	8802	MIR7846	-32242	TNFRSF1B	-32302	TNFRSF8	-9505	MIR7846	-32338	RNU6-777P	-56820	5	chr1:12134600-12134800	200	21.5723		TNFRSF8
1_4800	1	4800	chr1_12134800	77.1186	77.1739	96.9231	99.3865	97.8102	99.115	100	84.8485	93.1624	97.3913	12134800	0.930978	0.907074	0.737983	0.737983	2	chr1:12134701-12134800	TNFRSF8	8902	MIR7846	-32142	TNFRSF1B	-32202	TNFRSF8	-9405	MIR7846	-32238	RNU6-777P	-56920	5	chr1:12134600-12134800	200	21.5723		TNFRSF8
1_4808	1	4808	chr1_12163400	80.3977	93.6027	68.4049	83.2753	83.1956	95.0276	65.6716	88.1944	71.4286	92.2857	12163400	0.986889	0.953524	0.973135	0.953524	4	chr1:12163301-12163400	MIR7846	-3542	TNFRSF1B	-3602	MIR4632	-28312	MIR7846	-3638	TNFRSF8	19193	MIR4632	-28373	6	chr1:12163300-12163500	200	39.3487
1_4808	1	4808	chr1_12163500	16.8831	68.8312	25.625	53.2468	48.1928	74.1935	24.8521	25.5639	27.2727	70.7006	12163500	0.986889	0.953524	0.973135	0.953524	2	chr1:12163401-12163500	MIR7846	-3442	TNFRSF1B	-3502	MIR4632	-28212	MIR7846	-3538	TNFRSF8	19293	MIR4632	-28273	6	chr1:12163300-12163500	200	39.3487
1_4932	1	4932	chr1_12580700	78.3708	76.8977	71.1039	63.3523	78.3505	74.1573	76.7918	71.2538	79.4805	53.8012	12580700	0.768649	0.895259	0.842522	0.768649	5	chr1:12580601-12580700	MIR6730	-1677	RNU6ATAC18P	-10628	DHRS3	37031	MIR6730	-1744	RNU6ATAC18P	-10729	DHRS3	-12791	7	chr1:12580600-12580900	300	37.3308	MIR6730	DHRS3	MIR6730
1_4932	1	4932	chr1_12580900	97.0803	98	98.0892	72.1212	93.5644	96.063	96.6216	79.1667	98.6755	49.6933	12580900	0.768649	0.895259	0.842522	0.768649	2	chr1:12580801-12580900	MIR6730	-1877	RNU6ATAC18P	-10828	DHRS3	36831	MIR6730	-1944	RNU6ATAC18P	-10929	DHRS3	-12991	7	chr1:12580600-12580900	300	37.3308	MIR6730	DHRS3	MIR6730
1_5019	1	5019	chr1_13347300	65.0794	64.8148	56.5217	41.1765	67.4419	70	73.0769	20	64.0625	40.4762	13347300	0.909916	0.832956	0.799201	0.799201	1	chr1:13347201-13347300	PRAMEF14	-166	RP11-219C24.10	23262	PRAMEF19	24393	PRAMEF14	-4935	PRAMEF19	21766	RP11-219C24.10	22782	5	chr1:13347200-13347400	200	33.268	PRAMEF14
1_5019	1	5019	chr1_13347400	84.1216	87.3077	83.4783	64.433	89.5455	85.9712	86	72.541	81.9149	81.7391	13347400	0.909916	0.832956	0.799201	0.799201	4	chr1:13347301-13347400	PRAMEF14	-266	RP11-219C24.10	23362	PRAMEF19	24293	PRAMEF14	-5035	PRAMEF19	21666	RP11-219C24.10	22882	5	chr1:13347200-13347400	200	33.268	PRAMEF14
1_5024	1	5024	chr1_13395100	94.1423	97.5	92.6004	95.9799	84.5036	96.0526	95.9044	93.6909	95.9184	98.0892	13395100	0.93767	0.918924	0.867944	0.867944	10	chr1:13395001-13395100	PRAMEF17	5469	PRAMEF20	-15349	PRAMEF19	-23407	PRAMEF17	2471	PRAMEF19	-26034	PRAMEF20	-26228	17	chr1:13395000-13395200	200	21.9953			PRAMEF17
1_5024	1	5024	chr1_13395200	94.2982	100	95.3405	95.0276	69.0058	94.3925	96.1538	94.9749	97.2549	97.9021	13395200	0.93767	0.918924	0.867944	0.867944	7	chr1:13395101-13395200	PRAMEF17	5569	PRAMEF20	-15249	PRAMEF19	-23507	PRAMEF17	2571	PRAMEF20	-26128	PRAMEF19	-26134	17	chr1:13395000-13395200	200	21.9953			PRAMEF17
1_5045	1	5045	chr1_13497700	86.2069	77.3399	77.9221	88.1188	56.5657	76.129	71.5909	59.375	72.973	74.8815	13497700	0.950885	0.955526	0.966738	0.950885	3	chr1:13497601-13497700	RP4-597A16.2	-15519	LRRC38	16348	PRAMEF20	81350	RP4-597A16.2	-18570	LRRC38	-22724	PRAMEF20	76372	6	chr1:13497600-13497800	200	26.0499		LRRC38
1_5045	1	5045	chr1_13497800	94.6809	91.2281	93.2927	91.0112	72.2222	91.9786	87.6623	70.303	90.5882	92.1951	13497800	0.950885	0.955526	0.966738	0.950885	3	chr1:13497701-13497800	RP4-597A16.2	-15419	LRRC38	16248	PRAMEF20	81450	RP4-597A16.2	-18470	LRRC38	-22824	PRAMEF20	76472	6	chr1:13497600-13497800	200	26.0499		LRRC38
1_5176	1	5176	chr1_14036900	85.0163	72.2008	83.7696	70.4348	83.8488	84.9138	73.0159	75.9184	72.549	90.3226	14036900	0.971193	0.925454	0.896003	0.896003	4	chr1:14036801-14036900	RNU6-1265P	87435	RP11-344F13.1	186218	PRDM2	287465	RNU6-1265P	87332	RP11-344F13.1	184990	PRDM2	211821	8	chr1:14036800-14037000	200	23.634		KAZN
1_5176	1	5176	chr1_14037000	70.5036	47.1545	75.3363	47.7876	69.6682	80	48.855	49.187	46.3054	75.1678	14037000	0.971193	0.925454	0.896003	0.896003	4	chr1:14036901-14037000	RNU6-1265P	87335	RP11-344F13.1	186118	PRDM2	287565	RNU6-1265P	87232	RP11-344F13.1	184890	PRDM2	211921	8	chr1:14036800-14037000	200	23.634		KAZN
1_5187	1	5187	chr1_14124300	92.4479	75.9777	71.9764	81.1321	92.2197	79.9435	89.9687	82.3129	70.412	89.7898	14124300	0.879161	0.926079	0.942172	0.879161	4	chr1:14124201-14124300	RNU6-1265P	35	RP11-344F13.1	98818	RP4-704D23.1	267275	RNU6-1265P	-68	RP11-344F13.1	97590	RP4-704D23.1	224654	9	chr1:14124200-14124400	200	21.8234	RNU6-1265P	RNU6-1265P, KAZN	RNU6-1265P
1_5187	1	5187	chr1_14124400	96.9907	84.6753	74.2747	87.6404	93.1238	87.0588	94.6629	84.022	75.3799	93.6548	14124400	0.879161	0.926079	0.942172	0.879161	5	chr1:14124301-14124400	RNU6-1265P	-65	RP11-344F13.1	98718	RP4-704D23.1	267175	RNU6-1265P	-168	RP11-344F13.1	97490	RP4-704D23.1	224554	9	chr1:14124200-14124400	200	21.8234	RNU6-1265P	RNU6-1265P, KAZN	RNU6-1265P
1_5188	1	5188	chr1_14126300	82.2785	35.2273	0	43.4783	85.2632	47.0588	79.0698	40.7895	4.10959	69.0476	14126300	0.982243	0.968405	0.982172	0.968405	1	chr1:14126201-14126300	RNU6-1265P	-1965	RP11-344F13.1	96818	RP4-704D23.1	265275	RNU6-1265P	-2068	RP11-344F13.1	95590	RP4-704D23.1	222654	5	chr1:14126200-14126500	300	76.4922	RNU6-1265P	KAZN	RNU6-1265P
1_5188	1	5188	chr1_14126400	92.7273	60.6897	30.2857	66	85.2273	58.5987	85.6209	60.9467	31.746	84.7682	14126400	0.982243	0.968405	0.982172	0.968405	3	chr1:14126301-14126400	RNU6-1265P	-2065	RP11-344F13.1	96718	RP4-704D23.1	265175	RNU6-1265P	-2168	RP11-344F13.1	95490	RP4-704D23.1	222554	5	chr1:14126200-14126500	300	76.4922	RNU6-1265P	KAZN	RNU6-1265P
1_5188	1	5188	chr1_14126500	87.931	48.1481	3.1746	53.3333	83.6364	40.678	88.0597	35.5932	2.12766	88.1356	14126500	0.982243	0.968405	0.982172	0.968405	1	chr1:14126401-14126500	RNU6-1265P	-2165	RP11-344F13.1	96618	RP4-704D23.1	265075	RNU6-1265P	-2268	RP11-344F13.1	95390	RP4-704D23.1	222454	5	chr1:14126200-14126500	300	76.4922	RNU6-1265P	KAZN	RNU6-1265P
1_5189	1	5189	chr1_14131200	92.3077	79.5918	67.1053	82.5911	93.6585	84.7222	94.3231	82.3789	67.9325	93.8053	14131200	0.945523	0.969427	0.966753	0.945523	3	chr1:14131101-14131200	RNU6-1265P	-6865	RP11-344F13.1	91918	RP4-704D23.1	260375	RNU6-1265P	-6968	RP11-344F13.1	90690	RP4-704D23.1	217754	5	chr1:14131100-14131300	200	32.7599		KAZN
1_5189	1	5189	chr1_14131300	83.0986	62.0253	43.3121	61.1111	78.3333	56.5891	76.6667	61.236	41.954	75.5435	14131300	0.945523	0.969427	0.966753	0.945523	2	chr1:14131201-14131300	RNU6-1265P	-6965	RP11-344F13.1	91818	RP4-704D23.1	260275	RNU6-1265P	-7068	RP11-344F13.1	90590	RP4-704D23.1	217654	5	chr1:14131100-14131300	200	32.7599		KAZN
1_5196	1	5196	chr1_14171000	89.6194	64.6552	85.022	91.2134	90.0794	82.6316	84.0708	89.243	83.4395	90.6977	14171000	0.728207	0.831933	0.972452	0.728207	3	chr1:14170901-14171000	RNU6-1265P	-46665	RP11-344F13.1	52118	RP4-704D23.1	220575	RNU6-1265P	-46768	RP11-344F13.1	50890	RP4-704D23.1	177954	5	chr1:14170900-14171100	200	24.4173		KAZN
1_5196	1	5196	chr1_14171100	94.359	72.8261	91.7197	94.2197	96.2366	92.8571	93.9227	94.3005	88.8	95.2663	14171100	0.728207	0.831933	0.972452	0.728207	2	chr1:14171001-14171100	RNU6-1265P	-46765	RP11-344F13.1	52018	RP4-704D23.1	220475	RNU6-1265P	-46868	RP11-344F13.1	50790	RP4-704D23.1	177854	5	chr1:14170900-14171100	200	24.4173		KAZN
1_5246	1	5246	chr1_14504400	62.6016	90.2985	61.3734	79.3358	61.7188	76.4228	57.6744	71.3793	73.4694	62.3256	14504400	0.897139	0.792547	0.888567	0.792547	3	chr1:14504301-14504400	KAZN	-94303	AL034395.1	103036	RP4-704D23.1	-112825	AL034395.1	102933	RP4-704D23.1	-155446	RP11-344F13.1	-282510	6	chr1:14504300-14504500	200	22.0809		KAZN
1_5246	1	5246	chr1_14504500	80.7018	88.5965	78.8462	85.5346	75.1412	85.9903	77.0588	87.5676	87.5817	77.1429	14504500	0.897139	0.792547	0.888567	0.792547	3	chr1:14504401-14504500	KAZN	-94203	AL034395.1	102936	RP4-704D23.1	-112925	AL034395.1	102833	RP4-704D23.1	-155546	RP11-344F13.1	-282610	6	chr1:14504300-14504500	200	22.0809		KAZN
1_5309	1	5309	chr1_14713900	57.047	95.4023	52.4194	91.6667	50.4854	62.2222	92.517	80	56.4103	94.4056	14713900	0.935741	0.948932	0.904129	0.904129	3	chr1:14713801-14713900	AL034395.1	-106464	KAZN	115184	RP4-704D23.1	-322325	AL034395.1	-106567	KAZN	-351897	RP4-704D23.1	-364946	5	chr1:14713800-14714000	200	44.5506		KAZN
1_5309	1	5309	chr1_14714000	48.8189	72.2222	54.0741	70.9877	47.619	49.4505	75	43.2692	50	92.8	14714000	0.935741	0.948932	0.904129	0.904129	2	chr1:14713901-14714000	AL034395.1	-106564	KAZN	115284	RP4-704D23.1	-322425	AL034395.1	-106667	KAZN	-351797	RP4-704D23.1	-365046	5	chr1:14713800-14714000	200	44.5506		KAZN
1_5322	1	5322	chr1_14755000	86.8263	95.7265	96.4444	91.6667	91.8269	93.4673	86.5385	94.9239	95.814	88.2353	14755000	0.918842	0.952588	0.857522	0.857522	3	chr1:14754901-14755000	AL034395.1	-147564	KAZN	156284	RP4-704D23.1	-363425	AL034395.1	-147667	KAZN	-310797	TMEM51-AS1	356814	6	chr1:14754900-14755100	200	20.9699		KAZN
1_5322	1	5322	chr1_14755100	65.1786	96.2791	96.6667	94.1489	87.1508	94.3503	85.1613	96.1957	98.1308	70	14755100	0.918842	0.952588	0.857522	0.857522	3	chr1:14755001-14755100	AL034395.1	-147664	KAZN	156384	RP4-704D23.1	-363525	AL034395.1	-147767	KAZN	-310697	TMEM51-AS1	356714	6	chr1:14754900-14755100	200	20.9699		KAZN
1_5444	1	5444	chr1_14998500	65.7895	92.8571	97.8022	64.0625	54.2857	100	60.3175	98.0769	61.3636	52.381	14998500	0.908048	0.946895	0.810055	0.810055	1	chr1:14998401-14998500	KAZN	52582	TMEM51-AS1	153964	TMEM51	-154031	KAZN	-67297	TMEM51-AS1	113314	C1orf195	165843	5	chr1:14998400-14998700	300	28.5626		KAZN
1_5444	1	5444	chr1_14998700	84.1398	95.9064	94.9704	81.3776	84.0532	93.1298	91.1243	96.0854	80.6962	84.6561	14998700	0.908048	0.946895	0.810055	0.810055	4	chr1:14998601-14998700	KAZN	52782	TMEM51-AS1	153764	TMEM51	-153831	KAZN	-67097	TMEM51-AS1	113114	C1orf195	165643	5	chr1:14998400-14998700	300	28.5626		KAZN
1_5494	1	5494	chr1_15074400	89.8551	88.8889	92.8571	43.038	95.2941	98.6842	90.1235	91.8605	91.1765	89.8551	15074400	0.8756	0.752901	0.783457	0.752901	1	chr1:15074301-15074400	TMEM51-AS1	78064	TMEM51	-78131	C1orf195	96917	KAZN	6245	TMEM51-AS1	37414	C1orf195	89943	7	chr1:15074300-15074700	400	27.3925		KAZN
1_5494	1	5494	chr1_15074500	84.9315	76	85.5422	67.2414	84.8485	87.3239	86.2069	77.5862	84.4444	85.7143	15074500	0.8756	0.752901	0.783457	0.752901	1	chr1:15074401-15074500	TMEM51-AS1	77964	TMEM51	-78031	C1orf195	96817	KAZN	6345	TMEM51-AS1	37314	C1orf195	89843	7	chr1:15074300-15074700	400	27.3925		KAZN
1_5494	1	5494	chr1_15074700	92.8367	91.8605	91.0448	87.2068	94.6467	93.6556	91.4835	93.1694	92.7224	92.8571	15074700	0.8756	0.752901	0.783457	0.752901	5	chr1:15074601-15074700	TMEM51-AS1	77764	TMEM51	-77831	C1orf195	96617	KAZN	6545	TMEM51-AS1	37114	C1orf195	89643	7	chr1:15074300-15074700	400	27.3925		KAZN
1_5495	1	5495	chr1_15078300	92.8251	93.1818	81.2	95.6522	82.6291	92.6407	94.2982	65.5738	96.347	84.3243	15078300	0.930833	0.936436	0.837027	0.837027	3	chr1:15078201-15078300	TMEM51-AS1	74164	TMEM51	-74231	C1orf195	93017	KAZN	10145	TMEM51-AS1	33514	C1orf195	86043	8	chr1:15078200-15078400	200	20.6903		KAZN
1_5495	1	5495	chr1_15078400	88.1579	88.9976	84.0476	88.1443	85.7143	89.0339	89.4207	76.8421	87.3239	89.6755	15078400	0.930833	0.936436	0.837027	0.837027	5	chr1:15078301-15078400	TMEM51-AS1	74064	TMEM51	-74131	C1orf195	92917	KAZN	10245	TMEM51-AS1	33414	C1orf195	85943	8	chr1:15078200-15078400	200	20.6903		KAZN
1_5511	1	5511	chr1_15140800	61.8893	40.8759	54.1322	73.5294	37.0492	51.5021	45.3925	70.7865	52.3466	63.6364	15140800	0.752704	0.90618	0.888905	0.752704	4	chr1:15140701-15140800	TMEM51-AS1	11664	TMEM51	-11731	C1orf195	30517	KAZN	22757	C1orf195	23543	TMEM51-AS1	-28986	11	chr1:15140700-15141100	400	34.9744		TMEM51-AS1
1_5511	1	5511	chr1_15141000	59.5745	51.5152	66.8675	70.8609	54.3689	58.5987	62.4242	77.6316	67.0968	64.1618	15141000	0.752704	0.90618	0.888905	0.752704	3	chr1:15140901-15141000	TMEM51-AS1	11464	TMEM51	-11531	C1orf195	30317	KAZN	22957	C1orf195	23343	TMEM51-AS1	-29186	11	chr1:15140700-15141100	400	34.9744		TMEM51-AS1
1_5511	1	5511	chr1_15141100	45.7265	40	59.8456	61.9048	40.6844	40.5797	59.1398	88.6076	59.5238	61.7391	15141100	0.752704	0.90618	0.888905	0.752704	4	chr1:15141001-15141100	TMEM51-AS1	11364	TMEM51	-11431	C1orf195	30217	KAZN	23057	C1orf195	23243	TMEM51-AS1	-29286	11	chr1:15140700-15141100	400	34.9744		TMEM51-AS1
1_5531	1	5531	chr1_15183900	1.16959	30	51.5152	63.1944	0.564972	52.518	22.9885	27.0677	48.2143	24.3056	15183900	0.937342	0.953996	0.889117	0.889117	2	chr1:15183801-15183900	C1orf195	-12583	TMEM51	30112	TMEM51-AS1	-31436	C1orf195	-15427	TMEM51	-36439	KAZN	65857	6	chr1:15183800-15184000	200	43.7613		TMEM51
1_5531	1	5531	chr1_15184000	65.7795	79.4466	96.7273	88.189	63.2959	93.1193	77.4086	81.2834	90.0524	77.9904	15184000	0.937342	0.953996	0.889117	0.889117	4	chr1:15183901-15184000	C1orf195	-12683	TMEM51	30212	TMEM51-AS1	-31536	C1orf195	-15527	TMEM51	-36339	KAZN	65957	6	chr1:15183800-15184000	200	43.7613		TMEM51
1_5557	1	5557	chr1_15241100	0	50.9434	94.1176	0	2.5	60	0	2.32558	55.1724	2.43902	15241100	0.946534	0.964903	0.944946	0.944946	1	chr1:15241001-15241100	FHAD1	-6171	C1orf195	-69783	TMEM51	87312	TMEM51	20620	C1orf195	-72627	RP3-467K16.2	85579	6	chr1:15241000-15241400	400	45.6016
1_5557	1	5557	chr1_15241300	83.1081	84.1772	86.6667	81.4371	77.0833	83.4783	80.2395	82.4	82.4675	77.2455	15241300	0.946534	0.964903	0.944946	0.944946	2	chr1:15241201-15241300	FHAD1	-5971	C1orf195	-69983	TMEM51	87512	TMEM51	20820	C1orf195	-72827	RP3-467K16.2	85379	6	chr1:15241000-15241400	400	45.6016
1_5557	1	5557	chr1_15241400	64.2857	78.7879	97.4576	60	61.9205	75	61.8026	61.4583	77.8281	64.0625	15241400	0.946534	0.964903	0.944946	0.944946	3	chr1:15241301-15241400	FHAD1	-5871	C1orf195	-70083	TMEM51	87612	TMEM51	20920	C1orf195	-72927	RP3-467K16.2	85279	6	chr1:15241000-15241400	400	45.6016
1_5610	1	5610	chr1_15380100	85.9701	84.6154	91.5493	90.6433	56.0831	73.8462	87.7193	92.2535	70.9343	73.1618	15380100	0.962967	0.866726	0.860917	0.860917	4	chr1:15380001-15380100	RP3-467K16.4	29333	EFHD2	-29794	RP3-467K16.2	-36224	FHAD1	-17429	RP3-467K16.4	22878	RP3-467K16.7	-45935	7	chr1:15380000-15380400	400	23.4018		FHAD1
1_5610	1	5610	chr1_15380300	75.3425	81.0127	81.7073	75	65.9574	79.7101	74.1379	76.9231	65.3846	69.6203	15380300	0.962967	0.866726	0.860917	0.860917	1	chr1:15380201-15380300	RP3-467K16.4	29133	EFHD2	-29594	RP3-467K16.2	-36424	FHAD1	-17229	RP3-467K16.4	22678	RP3-467K16.7	-46135	7	chr1:15380000-15380400	400	23.4018		FHAD1
1_5610	1	5610	chr1_15380400	82.5806	92.0732	93.2584	91.25	74.269	85.1562	90.0901	90.1408	82.1782	83.5616	15380400	0.962967	0.866726	0.860917	0.860917	2	chr1:15380301-15380400	RP3-467K16.4	29033	EFHD2	-29494	RP3-467K16.2	-36524	FHAD1	-17129	RP3-467K16.4	22578	RP3-467K16.7	-46235	7	chr1:15380000-15380400	400	23.4018		FHAD1
1_5641	1	5641	chr1_15437600	94.8529	94.306	92.549	95	93.2075	94.2708	95.3052	93.5606	94.0092	96.2656	15437600	0.91243	0.897956	0.957009	0.897956	4	chr1:15437501-15437600	CTRC	-838	CELA2A	-19128	EFHD2	27706	EFHD2	7257	CTRC	-9054	CELA2A	-34491	5	chr1:15437500-15437700	200	49.2267	CTRC
1_5641	1	5641	chr1_15437700	96.8254	9.43396	5.26316	98.4127	47.1429	96.2264	98.1481	44.1176	54.2373	100	15437700	0.91243	0.897956	0.957009	0.897956	1	chr1:15437601-15437700	CTRC	-738	CELA2A	-19028	EFHD2	27806	EFHD2	7357	CTRC	-8954	CELA2A	-34391	5	chr1:15437500-15437700	200	49.2267	CTRC
1_5650	1	5650	chr1_15482300	95.9184	84.7134	93.0348	97.6608	79.2135	97.0803	93.578	96.4539	74.1379	95.6522	15482300	0.87765	0.815203	0.846625	0.815203	3	chr1:15482201-15482300	CELA2B	6200	CELA2A	25572	CASP9	41995	CASP9	8531	CELA2B	-9100	CELA2A	10209	10	chr1:15482200-15482600	400	26.0667		CELA2B
1_5650	1	5650	chr1_15482400	84.7938	77.8598	81.8421	88.8298	75.9207	80.8442	85.6823	86.2069	77.3134	87.1972	15482400	0.87765	0.815203	0.846625	0.815203	6	chr1:15482301-15482400	CELA2B	6300	CELA2A	25672	CASP9	41895	CASP9	8431	CELA2B	-9000	CELA2A	10309	10	chr1:15482200-15482600	400	26.0667		CELA2B
1_5650	1	5650	chr1_15482600	67.2727	22.2222	51.7857	39.0625	19.3548	38.2979	46.2687	53.3333	18.3333	49.1228	15482600	0.87765	0.815203	0.846625	0.815203	1	chr1:15482501-15482600	CELA2B	6500	CELA2A	25872	CASP9	41695	CASP9	8231	CELA2B	-8800	CELA2A	10509	10	chr1:15482200-15482600	400	26.0667		CELA2B
1_5679	1	5679	chr1_15581900	90.566	74.4681	72.2222	76.4331	70.6667	95.5975	69.4215	89.1892	74.2331	89.3939	15581900	0.985864	0.98765	0.985229	0.985229	3	chr1:15581801-15581900	AGMAT	3210	RP4-680D5.8	-15944	RP4-680D5.2	21726	RP4-680D5.2	4235	DNAJC16	5808	AGMAT	-9548	5	chr1:15581800-15582000	200	35.6038		DNAJC16, AGMAT
1_5679	1	5679	chr1_15582000	73.8806	47.4227	47.4227	46.8354	47.4074	93.6842	48.8	75.2137	49.0196	72.5	15582000	0.985864	0.98765	0.985229	0.985229	2	chr1:15581901-15582000	AGMAT	3110	RP4-680D5.8	-16044	RP4-680D5.2	21626	RP4-680D5.2	4135	DNAJC16	5908	AGMAT	-9648	5	chr1:15581800-15582000	200	35.6038		DNAJC16, AGMAT
1_5685	1	5685	chr1_15595600	64.5161	73.9837	65.4762	36.7347	67.0455	61.1111	32.0513	75.2066	60.2151	68.8172	15595600	0.848438	0.801313	0.834968	0.801313	2	chr1:15595501-15595600	RP4-680D5.2	8026	AGMAT	-10490	RNU7-179P	12545	RP4-680D5.2	-9465	RNU7-179P	12477	DNAJC16	19508	5	chr1:15595500-15595700	200	33.3721		RP4-680D5.2
1_5685	1	5685	chr1_15595700	81.1321	88.1657	75.5682	74.0458	80.6667	78.2609	63.354	84.8837	88.4956	76.8657	15595700	0.848438	0.801313	0.834968	0.801313	3	chr1:15595601-15595700	RP4-680D5.2	7926	AGMAT	-10590	RNU7-179P	12445	RP4-680D5.2	-9565	RNU7-179P	12377	DNAJC16	19608	5	chr1:15595500-15595700	200	33.3721		RP4-680D5.2
1_5725	1	5725	chr1_15708800	92.5926	85.1351	44	0	47.1429	38.4615	0	89.4737	49.2754	45.0704	15708800	0.815462	0.851498	0.726093	0.726093	1	chr1:15708701-15708800	AL121992.1	24329	PLEKHM2	24411	RP4-680D5.9	-25672	RP11-288I21.1	13918	AL121992.1	24242	RP4-680D5.9	-25928	5	chr1:15708700-15708900	200	51.4947		PLEKHM2
1_5725	1	5725	chr1_15708900	82.7206	85.8491	82.069	78.5908	81.9876	78.2051	72.3238	84.4106	84.6906	81.3505	15708900	0.815462	0.851498	0.726093	0.726093	4	chr1:15708801-15708900	AL121992.1	24429	PLEKHM2	24511	RP4-680D5.9	-25772	RP11-288I21.1	13818	AL121992.1	24342	PLEKHM2	-25869	5	chr1:15708700-15708900	200	51.4947		PLEKHM2
1_5740	1	5740	chr1_15729200	92.1127	85.8696	88.6935	87.5691	87.6081	90.785	81.6	92.766	90.7104	91.3934	15729200	0.911494	0.940681	0.963429	0.911494	4	chr1:15729101-15729200	SLC25A34	-7204	RP11-288I21.1	7696	TMEM82	-13221	PLEKHM2	-5569	RP11-288I21.1	-6482	RP11-169K16.4	10850	7	chr1:15729100-15729300	200	21.6439		PLEKHM2, RP11-288I21.1
1_5740	1	5740	chr1_15729300	97.1429	92.7885	80.2326	82.1561	77.6515	77.4648	64.3678	94.3503	94.6154	92.1466	15729300	0.911494	0.940681	0.963429	0.911494	3	chr1:15729201-15729300	SLC25A34	-7104	RP11-288I21.1	7596	TMEM82	-13121	PLEKHM2	-5469	RP11-288I21.1	-6582	RP11-169K16.4	10750	7	chr1:15729100-15729300	200	21.6439		PLEKHM2, RP11-288I21.1
1_5784	1	5784	chr1_15806000	94.3662	97.8495	95.0617	97.3684	93.4959	80	80.315	99.2647	62.3656	94.0397	15806000	0.933085	0.944058	0.85845	0.85845	3	chr1:15805901-15806000	UQCRHL	3348	FBLIM1	41048	SPEN	-41863	UQCRHL	1168	FBLIM1	19406	FLJ37453	28473	7	chr1:15805900-15806100	200	36.4555			UQCRHL
1_5784	1	5784	chr1_15806100	92.8571	89.9281	91.8033	93.8202	73.516	83.1858	64.8352	92.093	56.0811	90.3509	15806100	0.933085	0.944058	0.85845	0.85845	4	chr1:15806001-15806100	UQCRHL	3248	FBLIM1	41148	SPEN	-41763	UQCRHL	1068	FBLIM1	19506	FLJ37453	28373	7	chr1:15805900-15806100	200	36.4555			UQCRHL
1_5789	1	5789	chr1_15817200	87.6623	80.4878	86.1789	94.7368	64.7059	77.6786	97.0443	95.6522	91.3386	97.4194	15817200	0.861937	0.796121	0.804058	0.796121	3	chr1:15817101-15817200	UQCRHL	-7852	SPEN	-30663	FLJ37453	30947	UQCRHL	-10032	FLJ37453	17273	FBLIM1	30606	6	chr1:15817100-15817300	200	24.1976
1_5789	1	5789	chr1_15817300	86.8293	79.4872	78.8079	99.005	81.8182	78.4	92.1397	94.4162	91.8605	97.5	15817300	0.861937	0.796121	0.804058	0.796121	3	chr1:15817201-15817300	UQCRHL	-7952	SPEN	-30563	FLJ37453	30847	UQCRHL	-10132	FLJ37453	17173	FBLIM1	30706	6	chr1:15817100-15817300	200	24.1976
1_5791	1	5791	chr1_15819700	96.3542	98.9691	95.2096	98.1567	97.6608	78.125	89.6739	96.9697	71.1864	96.5686	15819700	0.9537	0.968047	0.951829	0.951829	4	chr1:15819601-15819700	UQCRHL	-10352	SPEN	-28163	FLJ37453	28447	UQCRHL	-12532	FLJ37453	14773	FBLIM1	33106	7	chr1:15819600-15819800	200	29.8736
1_5791	1	5791	chr1_15819800	98.2353	93.3884	97.0874	93.9597	96.6942	81.25	81.457	98.3871	64.4231	94.9153	15819800	0.9537	0.968047	0.951829	0.951829	3	chr1:15819701-15819800	UQCRHL	-10452	SPEN	-28063	FLJ37453	28347	UQCRHL	-12632	FLJ37453	14673	FBLIM1	33206	7	chr1:15819600-15819800	200	29.8736
1_5870	1	5870	chr1_15999600	63.8158	69.2308	43.956	46.6216	47.3684	39.0476	46.7626	72.6667	45.9677	46.8085	15999600	0.95646	0.971506	0.986506	0.95646	2	chr1:15999501-15999600	C1orf64	-4635	RP11-5P18.5	7071	HSPB7	18405	RP11-5P18.5	6559	C1orf64	-9207	HSPB7	14427	5	chr1:15999500-15999700	200	35.5323
1_5870	1	5870	chr1_15999700	67.4419	63.1016	31.5789	31.2849	32	31.25	30.2326	68.6957	27.8195	35.2941	15999700	0.95646	0.971506	0.986506	0.95646	3	chr1:15999601-15999700	C1orf64	-4535	RP11-5P18.5	6971	HSPB7	18305	RP11-5P18.5	6459	C1orf64	-9107	HSPB7	14327	5	chr1:15999500-15999700	200	35.5323
1_5871	1	5871	chr1_16001400	76.087	78.1095	89.4737	92.3695	81.8681	96.8586	89.5928	81.4978	92.2581	95.3052	16001400	0.936649	0.969882	0.900053	0.900053	3	chr1:16001301-16001400	C1orf64	-2835	RP11-5P18.5	5271	HSPB7	16605	RP11-5P18.5	4759	C1orf64	-7407	HSPB7	12627	8	chr1:16001300-16001500	200	20.5024	C1orf64
1_5871	1	5871	chr1_16001500	74.9347	78.1931	94.2857	94.6809	78.5714	93.5115	96.6361	79.9342	96.8	96.7213	16001500	0.936649	0.969882	0.900053	0.900053	5	chr1:16001401-16001500	C1orf64	-2735	RP11-5P18.5	5171	HSPB7	16505	RP11-5P18.5	4659	C1orf64	-7307	HSPB7	12527	8	chr1:16001300-16001500	200	20.5024	C1orf64
1_5916	1	5916	chr1_16061000	71.5686	76.412	81.8667	67.9688	74.9129	78.8889	77.7358	66.0377	87.7953	71.6216	16061000	0.917843	0.968219	0.916537	0.916537	3	chr1:16060901-16061000	CLCNKB	12212	FAM131C	12626	CLCNKA	38949	FAM131C	-3232	CLCNKB	3692	CLCNKA	26950	5	chr1:16060900-16061100	200	33.4652		FAM131C
1_5916	1	5916	chr1_16061100	41.6667	56.6802	80.3279	37.6289	60.6481	59.6685	59.0164	43.3526	84.7328	40.2685	16061100	0.917843	0.968219	0.916537	0.916537	2	chr1:16061001-16061100	CLCNKB	12312	FAM131C	12526	CLCNKA	39049	FAM131C	-3332	CLCNKB	3792	CLCNKA	27050	5	chr1:16060900-16061100	200	33.4652		FAM131C
1_5935	1	5935	chr1_16081500	63.3929	61.7391	82.2086	65.1613	84.106	62.6263	58.9744	66.6667	53.6364	61.4679	16081500	0.942113	0.9141	0.986046	0.9141	2	chr1:16081401-16081500	FAM131C	-7874	CLCNKB	32712	CLCNKA	59449	FAM131C	-23732	CLCNKB	24192	EPHA2	42836	5	chr1:16081400-16081600	200	21.7186
1_5935	1	5935	chr1_16081600	63.75	63.8393	78.3582	63.1034	78.8679	64.7668	64.9351	63.2812	65.9004	64.0777	16081600	0.942113	0.9141	0.986046	0.9141	3	chr1:16081501-16081600	FAM131C	-7974	CLCNKB	32812	CLCNKA	59549	FAM131C	-23832	CLCNKB	24292	EPHA2	42736	5	chr1:16081400-16081600	200	21.7186
1_6085	1	6085	chr1_16520500	84.375	84.965	69.2833	79.7954	73.9812	80.9798	86.2162	71.5719	79.927	75	16520500	0.93406	0.729082	0.811751	0.729082	4	chr1:16520401-16520500	RP4-798A10.4	-193	RP4-798A10.7	5856	RNU1-1	-6215	RP4-798A10.4	-1296	RP4-798A10.7	4746	RNU1-1	-6379	59	chr1:16520400-16521400	1000	22.1202	RP4-798A10.4		RP4-798A10.4
1_6085	1	6085	chr1_16520600	53.7975	70.5882	47.1831	57.4257	39.4904	44.898	63.5036	37.6623	47.0149	50	16520600	0.93406	0.729082	0.811751	0.729082	2	chr1:16520501-16520600	RP4-798A10.4	-93	RP4-798A10.7	5956	RNU1-1	-6315	RP4-798A10.4	-1196	RP4-798A10.7	4846	RNU1-1	-6479	59	chr1:16520400-16521400	1000	22.1202	RP4-798A10.4		RP4-798A10.4
1_6085	1	6085	chr1_16520700	48.0253	55.9289	41.6252	51.8667	35.8372	40.3748	53.0201	31.677	47.3934	46.6568	16520700	0.93406	0.729082	0.811751	0.729082	8	chr1:16520601-16520700	RP4-798A10.4	7	RP4-798A10.7	6056	RNU1-1	-6415	RP4-798A10.4	-1096	RP4-798A10.7	4946	RNU1-1	-6579	59	chr1:16520400-16521400	1000	22.1202	RP4-798A10.4	RP4-798A10.4	RP4-798A10.4
1_6085	1	6085	chr1_16520800	29.682	33.8164	20.1413	30.0527	19.3727	18.007	37.6106	11.6635	24.8718	31.7554	16520800	0.93406	0.729082	0.811751	0.729082	7	chr1:16520701-16520800	RP4-798A10.4	107	RP4-798A10.7	6156	RNU1-1	-6515	RP4-798A10.4	-996	RP4-798A10.7	5046	RNU1-1	-6679	59	chr1:16520400-16521400	1000	22.1202	RP4-798A10.4	RP4-798A10.4	RP4-798A10.4
1_6085	1	6085	chr1_16520900	31.405	37.464	21.4932	33.271	17.2608	20.6897	45.641	15.8664	21.4286	31.9261	16520900	0.93406	0.729082	0.811751	0.729082	6	chr1:16520801-16520900	RP4-798A10.4	207	RP4-798A10.7	6256	RNU1-1	-6615	RP4-798A10.4	-896	RP4-798A10.7	5146	RNU1-1	-6779	59	chr1:16520400-16521400	1000	22.1202	RP4-798A10.4	RP4-798A10.4	RP4-798A10.4
1_6085	1	6085	chr1_16521000	20.3863	26.4781	12.7451	25.9766	12.4294	17.7489	32.2799	7.74908	12.7764	17.3653	16521000	0.93406	0.729082	0.811751	0.729082	6	chr1:16520901-16521000	RP4-798A10.4	307	RP4-798A10.7	6356	RNU1-1	-6715	RP4-798A10.4	-796	RP4-798A10.7	5246	RNU1-1	-6879	59	chr1:16520400-16521400	1000	22.1202	RP4-798A10.4	RP4-798A10.4	RP4-798A10.4
1_6085	1	6085	chr1_16521100	18.3929	21.7803	8.78505	26.5504	15.7377	14.1684	35.6557	14.9515	14.7122	15.2019	16521100	0.93406	0.729082	0.811751	0.729082	7	chr1:16521001-16521100	RP4-798A10.4	407	RP4-798A10.7	6456	RNU1-1	-6815	RP4-798A10.4	-696	RP4-798A10.7	5346	RNU1-1	-6979	59	chr1:16520400-16521400	1000	22.1202	RP4-798A10.4	RP4-798A10.4	RP4-798A10.4
1_6085	1	6085	chr1_16521200	21.67	27.0677	16.4786	33.7808	17.1701	18.1425	34.349	15.7761	12.5382	17.2152	16521200	0.93406	0.729082	0.811751	0.729082	6	chr1:16521101-16521200	RP4-798A10.4	507	RP4-798A10.7	6556	RNU1-1	-6915	RP4-798A10.4	-596	RP4-798A10.7	5446	RNU1-1	-7079	59	chr1:16520400-16521400	1000	22.1202	RP4-798A10.4	RP4-798A10.4	RP4-798A10.4
1_6085	1	6085	chr1_16521300	34.4214	35.1724	24.4898	41.1552	29.3651	30.8511	48.3871	20.6522	29.9611	26.2069	16521300	0.93406	0.729082	0.811751	0.729082	4	chr1:16521201-16521300	RP4-798A10.4	607	RP4-798A10.7	6656	RNU1-1	-7015	RP4-798A10.4	-496	RP4-798A10.7	5546	RNU1-1	-7179	59	chr1:16520400-16521400	1000	22.1202	RP4-798A10.4	RP4-798A10.4	RP4-798A10.4
1_6085	1	6085	chr1_16521400	46.4286	57.5042	37.9971	51.7915	39.0034	42.5968	55.5556	43.447	38.7795	37.2624	16521400	0.93406	0.729082	0.811751	0.729082	9	chr1:16521301-16521400	RP4-798A10.4	707	RP4-798A10.7	6756	RNU1-1	-7115	RP4-798A10.4	-396	RP4-798A10.7	5646	RNU1-1	-7279	59	chr1:16520400-16521400	1000	22.1202	RP4-798A10.4	RP4-798A10.4	RP4-798A10.4
1_6149	1	6149	chr1_16678000	82.1622	90.3766	79.2271	86.0759	82.7907	86.5217	87.9377	81.5789	78.9474	84.3284	16678000	0.894122	0.971215	0.953825	0.894122	3	chr1:16677901-16678000	AL021920.1	-3254	FAM231A	4998	RNU1-3	-11052	AL021920.1	-3328	FAM231A	4488	RP1-163M9.8	10476	16	chr1:16677900-16678600	700	37.2885
1_6149	1	6149	chr1_16678200	39.7436	77.4194	38.2979	67.4157	29.7619	58.3333	83.1461	61.6279	28.3784	52.9412	16678200	0.894122	0.971215	0.953825	0.894122	1	chr1:16678101-16678200	AL021920.1	-3054	FAM231A	5198	RNU1-3	-11252	AL021920.1	-3128	FAM231A	4688	RP1-163M9.8	10676	16	chr1:16677900-16678600	700	37.2885			RP5-875O13.7
1_6149	1	6149	chr1_16678300	19.697	67.7249	19.3182	46.6321	20.5945	42.6997	69.6237	39.6373	21.831	20.5752	16678300	0.894122	0.971215	0.953825	0.894122	5	chr1:16678201-16678300	AL021920.1	-2954	FAM231A	5298	RNU1-3	-11352	AL021920.1	-3028	FAM231A	4788	RP1-163M9.8	10776	16	chr1:16677900-16678600	700	37.2885			RP5-875O13.7
1_6149	1	6149	chr1_16678400	17.3913	72.5322	15.3527	50	15.5235	47.4886	71.9149	39.726	18.254	15.6627	16678400	0.894122	0.971215	0.953825	0.894122	3	chr1:16678301-16678400	AL021920.1	-2854	FAM231A	5398	RNU1-3	-11452	AL021920.1	-2928	FAM231A	4888	RP1-163M9.8	10876	16	chr1:16677900-16678600	700	37.2885			RP5-875O13.7
1_6149	1	6149	chr1_16678500	47.7966	68.5259	38.8393	63.6364	42.1233	58.5153	70.5696	46.2329	49.0272	42.1927	16678500	0.894122	0.971215	0.953825	0.894122	3	chr1:16678401-16678500	AL021920.1	-2754	FAM231A	5498	RNU1-3	-11552	AL021920.1	-2828	FAM231A	4988	RP1-163M9.8	10976	16	chr1:16677900-16678600	700	37.2885			RP5-875O13.7
1_6149	1	6149	chr1_16678600	74.5283	87.6404	62.3188	78.5714	65.4545	80.7692	93.8931	72.4771	68.6747	65.625	16678600	0.894122	0.971215	0.953825	0.894122	1	chr1:16678501-16678600	AL021920.1	-2654	FAM231A	5598	RNU1-3	-11652	AL021920.1	-2728	FAM231A	5088	RP1-163M9.8	11076	16	chr1:16677900-16678600	700	37.2885			RP5-875O13.7
1_6155	1	6155	chr1_16689500	81.4208	95.7356	71.1111	94.6328	81.7175	71.345	91.9463	92.2179	49.5798	91.5789	16689500	0.977415	0.853028	0.860619	0.853028	2	chr1:16689401-16689500	AL021920.1	8246	RP1-163M9.7	-12045	FAM231A	16498	AL021920.1	8172	FAM231A	15988	RP1-163M9.7	-16094	5	chr1:16689400-16689600	200	31.2106	RP5-875O13.7	ESPNP	ESPNP
1_6155	1	6155	chr1_16689600	89.5013	93.319	80.9859	94.9045	85.7988	87.8981	95.3237	89.7959	77.5362	93.0464	16689600	0.977415	0.853028	0.860619	0.853028	3	chr1:16689501-16689600	AL021920.1	8346	RP1-163M9.7	-11945	FAM231A	16598	AL021920.1	8272	RP1-163M9.7	-15994	FAM231A	16088	5	chr1:16689400-16689600	200	31.2106	RP5-875O13.7	ESPNP	ESPNP
1_6177	1	6177	chr1_16729000	72.5209	75.0189	74.0801	76.5203	72.927	74.48	79.8545	76.0895	69.7757	73.6325	16729000	0.92936	0.923449	0.971433	0.923449	5	chr1:16728901-16729000	FAM231C	5461	RNU1-4	-11515	RP5-1182A14.7	21589	FAM231C	4950	RP5-1182A14.7	10937	RNU1-4	-11679	9	chr1:16728900-16729200	300	33.6363
1_6177	1	6177	chr1_16729200	34.0909	82.716	64.2857	87.9433	64.8712	65.6471	94.0299	82.2449	41.8728	70.0565	16729200	0.92936	0.923449	0.971433	0.923449	4	chr1:16729101-16729200	FAM231C	5261	RNU1-4	-11315	RP5-1182A14.7	21389	FAM231C	4750	RP5-1182A14.7	10737	RNU1-4	-11479	9	chr1:16728900-16729200	300	33.6363
1_6190	1	6190	chr1_16795200	59.6154	74.6914	52.439	82.5641	58.8889	54.9451	84.0816	58.1197	58.9474	77.512	16795200	0.875888	0.819178	0.913433	0.819178	2	chr1:16795101-16795200	RP5-1182A14.7	-44611	RNU1-4	54685	RP11-108M9.1	57929	RNU1-4	54521	RP5-1182A14.7	-55263	RP11-108M9.1	56120	5	chr1:16795100-16795300	200	20.3525		CROCC
1_6190	1	6190	chr1_16795300	73.6973	75.3571	70.6897	78.6765	69.9769	74.0634	79.7521	67.3629	77.4481	77.8037	16795300	0.875888	0.819178	0.913433	0.819178	3	chr1:16795201-16795300	RP5-1182A14.7	-44711	RNU1-4	54785	RP11-108M9.1	57829	RNU1-4	54621	RP5-1182A14.7	-55363	RP11-108M9.1	56020	5	chr1:16795100-16795300	200	20.3525		CROCC
1_6207	1	6207	chr1_16889700	23.3119	9.81308	7.14286	17.8914	24.7706	20.8543	18.4685	13.2716	33.2	23.2804	16889700	0.848179	0.854793	0.846721	0.846721	5	chr1:16889601-16889700	RP11-108M9.4	-327	RNU1-2	-6279	RP11-108M9.6	15076	RP11-108M9.4	-1163	RNU1-2	-6443	RP11-108M9.6	14638	18	chr1:16889600-16890300	700	25.5799	RP11-108M9.4, RP11-108M9.5	RP11-108M9.4, RP11-108M9.5, CROCC	RP11-108M9.4, RP11-108M9.5
1_6207	1	6207	chr1_16889800	28.201	10.6828	9.58606	20.5666	27.596	27.5862	20.5658	12.8284	37.5465	25.6184	16889800	0.848179	0.854793	0.846721	0.846721	5	chr1:16889701-16889800	RP11-108M9.4	-427	RNU1-2	-6179	RP11-108M9.6	14976	RP11-108M9.4	-1263	RNU1-2	-6343	RP11-108M9.6	14538	18	chr1:16889600-16890300	700	25.5799	RP11-108M9.4, RP11-108M9.5	CROCC	RP11-108M9.4, RP11-108M9.5
1_6207	1	6207	chr1_16889900	59.2391	42.6254	36.2712	62.3134	63.8734	62.908	47.9739	40.3259	70.6294	62.406	16889900	0.848179	0.854793	0.846721	0.846721	4	chr1:16889801-16889900	RP11-108M9.4	-527	RNU1-2	-6079	RP11-108M9.6	14876	RP11-108M9.4	-1363	RNU1-2	-6243	RP11-108M9.6	14438	18	chr1:16889600-16890300	700	25.5799	RP11-108M9.4, RP11-108M9.5	CROCC	RP11-108M9.4, RP11-108M9.5
1_6207	1	6207	chr1_16890000	72.3127	64.7222	54.717	76.3636	79.8077	83.1081	69.8113	68.6747	91.195	76.8953	16890000	0.848179	0.854793	0.846721	0.846721	2	chr1:16889901-16890000	RP11-108M9.4	-627	RNU1-2	-5979	RP11-108M9.6	14776	RP11-108M9.4	-1463	RNU1-2	-6143	RP11-108M9.6	14338	18	chr1:16889600-16890300	700	25.5799	RP11-108M9.4, RP11-108M9.5	CROCC	RP11-108M9.4, RP11-108M9.5
1_6207	1	6207	chr1_16890100	83.8323	78.2383	74.3902	86.0104	89.1429	90	69.4561	83.5938	90.9091	87.6712	16890100	0.848179	0.854793	0.846721	0.846721	1	chr1:16890001-16890100	RP11-108M9.4	-727	RNU1-2	-5879	RP11-108M9.6	14676	RP11-108M9.4	-1563	RNU1-2	-6043	RP11-108M9.6	14238	18	chr1:16889600-16890300	700	25.5799	RP11-108M9.4, RP11-108M9.5	CROCC	RP11-108M9.4, RP11-108M9.5
1_6207	1	6207	chr1_16890300	88.6957	81.7568	79.0698	88.3721	83.0882	90.7692	75.9434	77.0492	91.1765	84.2593	16890300	0.848179	0.854793	0.846721	0.846721	1	chr1:16890201-16890300	RP11-108M9.4	-927	RNU1-2	-5679	RP11-108M9.6	14476	RP11-108M9.4	-1763	RNU1-2	-5843	RP11-108M9.6	14038	18	chr1:16889600-16890300	700	25.5799	RP11-108M9.4, RP11-108M9.5	CROCC	RP11-108M9.4, RP11-108M9.5
1_6210	1	6210	chr1_16901000	67.4603	76.9231	85.1852	79.0541	73.4043	94.3396	54.902	73.2673	100	72.1519	16901000	0.926702	0.853186	0.79677	0.79677	1	chr1:16900901-16901000	RP11-108M9.6	3776	RNU1-2	5021	RP11-108M9.4	-11627	RP11-108M9.6	3338	RNU1-2	4857	RP11-108M9.4	-12463	5	chr1:16900900-16901200	300	30.7884		CROCC
1_6210	1	6210	chr1_16901100	68.9922	54.2683	86	56.051	70.9677	80.3922	43.5583	65	76.4706	61.4583	16901100	0.926702	0.853186	0.79677	0.79677	1	chr1:16901001-16901100	RP11-108M9.6	3676	RNU1-2	5121	RP11-108M9.4	-11727	RP11-108M9.6	3238	RNU1-2	4957	RP11-108M9.4	-12563	5	chr1:16900900-16901200	300	30.7884		CROCC
1_6210	1	6210	chr1_16901200	82.4201	79.9607	95.0207	78.2972	86.2745	94.6619	80.5604	81.7439	94.9153	85.2792	16901200	0.926702	0.853186	0.79677	0.79677	3	chr1:16901101-16901200	RP11-108M9.6	3576	RNU1-2	5221	RP11-108M9.4	-11827	RP11-108M9.6	3138	RNU1-2	5057	RP11-108M9.4	-12663	5	chr1:16900900-16901200	300	30.7884		CROCC
1_6214	1	6214	chr1_16911000	83.4347	82.4971	85.6311	84.6731	81.2983	89.939	76.1582	81.4471	95.8333	81.2594	16911000	0.972962	0.935513	0.955448	0.935513	6	chr1:16910901-16911000	RP11-108M9.6	-6224	CROCC	-10949	RNU1-2	15021	RP11-108M9.6	-6662	RNU1-2	14857	RP11-108M9.4	-22463	9	chr1:16910900-16911100	200	25.9699		CROCC
1_6214	1	6214	chr1_16911100	63.4434	61.3806	66.0317	75.3597	60.9223	75.576	60.6557	62.3596	92.9204	60.6965	16911100	0.972962	0.935513	0.955448	0.935513	3	chr1:16911001-16911100	RP11-108M9.6	-6324	CROCC	-10849	RNU1-2	15121	RP11-108M9.6	-6762	RNU1-2	14957	RP11-108M9.4	-22563	9	chr1:16910900-16911100	200	25.9699		CROCC
1_6284	1	6284	chr1_17069000	63.6943	90.9677	91.1111	64.5	61.1399	56.4286	96	60.6742	60	59.2391	17069000	0.985356	0.976286	0.987503	0.976286	3	chr1:17068901-17069000	SDHB	-14830	PADI2	50435	ATP13A2	-57072	PADI2	-2240	SDHB	-50279	RP1-37C10.3	63909	7	chr1:17068900-17069100	200	30.9785		PADI2	PADI2
1_6284	1	6284	chr1_17069100	68.2292	89.1892	92.8125	65.8635	64.1791	67.8295	89.4515	64.6209	64.9789	64.2553	17069100	0.985356	0.976286	0.987503	0.976286	4	chr1:17069001-17069100	SDHB	-14930	PADI2	50335	ATP13A2	-57172	PADI2	-2340	SDHB	-50379	RP1-37C10.3	64009	7	chr1:17068900-17069100	200	30.9785		PADI2	PADI2
1_6285	1	6285	chr1_17075700	36.6906	63.6364	65.0538	39.0244	39.7351	64.9007	85.8333	39.7163	36	34.0909	17075700	0.969602	0.927864	0.966443	0.927864	3	chr1:17075601-17075700	SDHB	-21530	PADI2	43735	ATP13A2	-63772	PADI2	3330	SDHB	-56979	RP1-37C10.3	70609	7	chr1:17075600-17075800	200	40.7677		PADI2
1_6285	1	6285	chr1_17075800	63.0137	72.6744	74.7863	58.4314	67.9426	76.4444	93.1579	62.4309	63.8889	63.8554	17075800	0.969602	0.927864	0.966443	0.927864	4	chr1:17075701-17075800	SDHB	-21630	PADI2	43635	ATP13A2	-63872	PADI2	3230	SDHB	-57079	RP1-37C10.3	70709	7	chr1:17075600-17075800	200	40.7677		PADI2
1_6295	1	6295	chr1_17098400	80.4348	81.6	76.9912	69.3931	70.1613	83.7134	93.5374	83.6237	67.1827	76.2987	17098400	0.942713	0.940965	0.967579	0.940965	4	chr1:17098301-17098400	PADI2	21035	SDHB	-44230	Y_RNA	-59796	PADI2	-19370	Y_RNA	-59884	SDHB	-79679	5	chr1:17098300-17098600	300	53.4213		PADI2
1_6295	1	6295	chr1_17098600	43.3628	51.8072	49.4505	1.16279	1.72414	46.3768	80.4878	48.6842	0	1.23457	17098600	0.942713	0.940965	0.967579	0.940965	1	chr1:17098501-17098600	PADI2	20835	SDHB	-44430	Y_RNA	-59596	PADI2	-19570	Y_RNA	-59684	SDHB	-79879	5	chr1:17098300-17098600	300	53.4213		PADI2
1_6308	1	6308	chr1_17135500	71.3178	81.0606	77.8846	78.6325	73.5632	81.25	77.0992	78.125	66.6667	72.5806	17135500	0.853966	0.882569	0.847998	0.847998	2	chr1:17135401-17135500	PADI2	-16065	Y_RNA	-22696	RP11-380J14.1	-54282	Y_RNA	-22784	PADI2	-56470	RP11-380J14.4	57731	6	chr1:17135400-17135800	400	30.0648
1_6308	1	6308	chr1_17135600	39.7727	92.0792	65.3333	70.7071	71.6418	84.7059	92.9293	62.9213	43.0556	47.4359	17135600	0.853966	0.882569	0.847998	0.847998	2	chr1:17135501-17135600	PADI2	-16165	Y_RNA	-22596	RP11-380J14.1	-54182	Y_RNA	-22684	PADI2	-56570	RP11-380J14.4	57631	6	chr1:17135400-17135800	400	30.0648
1_6308	1	6308	chr1_17135800	28.5714	53.5484	39.6396	44.7917	33.7143	39.1892	54.8718	41.1765	26.7717	26.25	17135800	0.853966	0.882569	0.847998	0.847998	2	chr1:17135701-17135800	PADI2	-16365	Y_RNA	-22396	RP11-380J14.1	-53982	Y_RNA	-22484	PADI2	-56770	RP11-380J14.4	57431	6	chr1:17135400-17135800	400	30.0648
1_6346	1	6346	chr1_17372800	87.2727	52.7778	50	2.17391	62.2222	91.3793	85.7143	95	82.5	76.5957	17372800	0.908992	0.75076	0.862944	0.75076	1	chr1:17372701-17372800	PADI6	605	RP1-20B21.4	-33959	AC004824.1	40894	PADI4	8796	PADI6	-28899	RP1-20B21.4	-34582	5	chr1:17372700-17372900	200	54.3638	PADI6	PADI6
1_6346	1	6346	chr1_17372900	94.4785	91.9255	94.2857	74.2718	91.8129	90.5028	89.8438	90.1734	93.6508	95.4545	17372900	0.908992	0.75076	0.862944	0.75076	4	chr1:17372801-17372900	PADI6	705	RP1-20B21.4	-33859	AC004824.1	40794	PADI4	8896	PADI6	-28799	RP1-20B21.4	-34482	5	chr1:17372700-17372900	200	54.3638	PADI6	PADI6
1_6352	1	6352	chr1_17389200	84.5528	39.2593	63.3803	40.9722	66.6667	84.7619	95.3125	84.8	61.6	62.0915	17389200	0.91922	0.919827	0.963978	0.91922	2	chr1:17389101-17389200	PADI6	17005	RP1-20B21.4	-17559	AC004824.1	24494	PADI6	-12499	RP1-20B21.4	-18182	RCC2	19475	5	chr1:17389100-17389300	200	38.7699		PADI6
1_6352	1	6352	chr1_17389300	92.8571	72.561	80.8989	75.8621	81.5642	92.7711	94.0476	89.0625	87.2727	86.2944	17389300	0.91922	0.919827	0.963978	0.91922	3	chr1:17389201-17389300	PADI6	17105	RP1-20B21.4	-17459	AC004824.1	24394	PADI6	-12399	RP1-20B21.4	-18082	RCC2	19375	5	chr1:17389100-17389300	200	38.7699		PADI6
1_6353	1	6353	chr1_17389900	81.8444	72.5926	79.9625	76.2376	74.5975	81.0256	80.663	80.7487	77.6596	80.0562	17389900	0.880272	0.731752	0.916452	0.731752	6	chr1:17389801-17389900	RP1-20B21.4	-16859	PADI6	17705	AC004824.1	23794	PADI6	-11799	RP1-20B21.4	-17482	RCC2	18775	9	chr1:17389800-17390100	300	20.3773		PADI6
1_6353	1	6353	chr1_17390100	92.7273	61.2245	78.5714	63.1579	73.0769	89.881	92.9825	92.5926	75.5952	80.7692	17390100	0.880272	0.731752	0.916452	0.731752	3	chr1:17390001-17390100	RP1-20B21.4	-16659	PADI6	17905	AC004824.1	23594	PADI6	-11599	RP1-20B21.4	-17282	RCC2	18575	9	chr1:17389800-17390100	300	20.3773		PADI6
1_6355	1	6355	chr1_17393500	61.828	53.0201	62.5	78.1553	60.6061	86.6667	73.7143	67.2619	68.2403	74.4792	17393500	0.755634	0.91285	0.911425	0.755634	3	chr1:17393401-17393500	RP1-20B21.4	-13259	AC004824.1	20194	PADI6	21305	PADI6	-8199	RP1-20B21.4	-13882	RCC2	15175	6	chr1:17393400-17393600	200	31.4756		PADI6
1_6355	1	6355	chr1_17393600	61.875	61.236	63.7306	80.9129	61.7925	90.5405	81.9444	64.6341	76.8116	83.5294	17393600	0.755634	0.91285	0.911425	0.755634	3	chr1:17393501-17393600	RP1-20B21.4	-13159	AC004824.1	20094	PADI6	21405	PADI6	-8099	RP1-20B21.4	-13782	RCC2	15075	6	chr1:17393400-17393600	200	31.4756		PADI6
1_6377	1	6377	chr1_17454000	76.4706	74.6988	83.7037	90.0498	75.9804	91.3043	81.8182	68.4211	88.3495	78.6765	17454000	0.88058	0.92274	0.828415	0.828415	4	chr1:17453901-17454000	RCC2	-14276	AC004824.1	-40306	RP1-20B21.4	47241	AC004824.1	-40370	RCC2	-45325	RP1-20B21.4	46618	8	chr1:17453900-17454100	200	23.8503
1_6377	1	6377	chr1_17454100	85.1429	75.8242	74.8092	94.4206	78.2805	90.2098	80.1887	68.3486	89.4737	83.0065	17454100	0.88058	0.92274	0.828415	0.828415	4	chr1:17454001-17454100	RCC2	-14376	AC004824.1	-40406	RP1-20B21.4	47341	AC004824.1	-40470	RCC2	-45425	RP1-20B21.4	46718	8	chr1:17453900-17454100	200	23.8503
1_6384	1	6384	chr1_17466500	78.9474	89.3617	84.7826	86.9565	77.551	79.0698	82.3529	85.0746	71.1864	84	17466500	0.779843	0.755042	0.725644	0.725644	1	chr1:17466401-17466500	RCC2	-26776	AC004824.1	-52806	RP1-20B21.4	59741	AC004824.1	-52870	RCC2	-57825	RP1-20B21.4	59118	5	chr1:17466400-17466700	300	24.5581
1_6384	1	6384	chr1_17466600	83.1683	86.9048	88.3721	89.2308	81.8182	79.1045	89.5349	88.5246	78.5714	85.5263	17466600	0.779843	0.755042	0.725644	0.725644	2	chr1:17466501-17466600	RCC2	-26876	AC004824.1	-52906	RP1-20B21.4	59841	AC004824.1	-52970	RCC2	-57925	RP1-20B21.4	59218	5	chr1:17466400-17466700	300	24.5581
1_6384	1	6384	chr1_17466700	73.7374	88.75	63.4146	76.5957	65.1685	43.0769	67.8571	89.3617	41.5842	66.6667	17466700	0.779843	0.755042	0.725644	0.725644	2	chr1:17466601-17466700	RCC2	-26976	AC004824.1	-53006	RP1-20B21.4	59941	AC004824.1	-53070	RCC2	-58025	RP1-20B21.4	59318	5	chr1:17466400-17466700	300	24.5581
1_6642	1	6642	chr1_17986800	67.5325	77.5281	82.1053	79.4118	80.6818	78.0488	86.6667	79.5699	86.3636	84.5238	17986800	0.779432	0.767217	0.924212	0.767217	1	chr1:17986701-17986800	RP11-174G17.2	-78856	IGSF21	-120945	RP11-174G17.3	-122588	RP11-174G17.2	-87612	RP11-174G17.3	-129061	ACTL8	159737	5	chr1:17986700-17986900	200	25.645
1_6642	1	6642	chr1_17986900	58.7413	70.2065	77.8947	71.0256	76.0684	75.0716	87.106	74.7191	91.2	79.1667	17986900	0.779432	0.767217	0.924212	0.767217	4	chr1:17986801-17986900	RP11-174G17.2	-78756	IGSF21	-120845	RP11-174G17.3	-122488	RP11-174G17.2	-87512	RP11-174G17.3	-128961	ACTL8	159837	5	chr1:17986700-17986900	200	25.645
1_6672	1	6672	chr1_18117400	81.5789	82.6667	75.6906	83.1461	77.7143	84.2105	82.3171	87.6923	79.8387	85.7143	18117400	0.899844	0.887134	0.889115	0.887134	2	chr1:18117301-18117400	RP11-174G17.3	8012	IGSF21	9655	RP11-174G17.2	51744	RP11-174G17.3	1539	RP11-174G17.2	42988	RP11-174G17	49528	5	chr1:18117300-18117600	300	26.1427		IGSF21	RP11-174G17.3
1_6672	1	6672	chr1_18117600	84.9421	84.4237	44.186	62.9344	43.1818	82.0312	78.3784	84.4697	81.1024	77.3333	18117600	0.899844	0.887134	0.889115	0.887134	3	chr1:18117501-18117600	RP11-174G17.3	8212	IGSF21	9855	RP11-174G17.2	51944	RP11-174G17.3	1739	RP11-174G17.2	43188	RP11-174G17	49328	5	chr1:18117300-18117600	300	26.1427		IGSF21	RP11-174G17.3
1_6684	1	6684	chr1_18140000	66.6667	85.1711	80.916	85.1393	81.7647	83.3333	82.3322	64.6018	61.194	63.0332	18140000	0.788213	0.833204	0.749952	0.749952	3	chr1:18139901-18140000	RP11-174G17.3	30612	IGSF21	32255	RP11-174G17	39346	RP11-174G17.3	24139	RP11-174G17	26928	RP11-174G17.2	65588	6	chr1:18139900-18140100	200	21.0825		IGSF21
1_6684	1	6684	chr1_18140100	62.6761	81.3043	81.6406	75.1613	74.8387	74.7863	75.7463	59.7087	64.5038	70.0935	18140100	0.788213	0.833204	0.749952	0.749952	3	chr1:18140001-18140100	RP11-174G17.3	30712	IGSF21	32355	RP11-174G17	39246	RP11-174G17.3	24239	RP11-174G17	26828	RP11-174G17.2	65688	6	chr1:18139900-18140100	200	21.0825		IGSF21
1_6729	1	6729	chr1_18260500	91.215	76.494	73.9566	87.7005	90.7445	91.4	91.3636	90.7173	71.9745	52.7851	18260500	0.902197	0.962617	0.950255	0.902197	5	chr1:18260401-18260500	RP11-174G17	-81154	RP11-422P22.1	-125328	RP11-174G17.3	151112	RP11-174G17	-93572	IGSF21	-117982	RP11-422P22.1	-128014	6	chr1:18260400-18260600	200	31.5868		IGSF21
1_6729	1	6729	chr1_18260600	48.4536	40.5405	37.8378	38.9381	49.5146	49.4845	60.2273	49.3976	44.2857	35.6322	18260600	0.902197	0.962617	0.950255	0.902197	1	chr1:18260501-18260600	RP11-174G17	-81254	RP11-422P22.1	-125228	RP11-174G17.3	151212	RP11-174G17	-93672	IGSF21	-117882	RP11-422P22.1	-127914	6	chr1:18260400-18260600	200	31.5868		IGSF21
1_6804	1	6804	chr1_18575500	66.1972	74.2424	84	86.6667	67.8571	80.5556	75	77.4194	76.1905	73.6111	18575500	0.912746	0.896084	0.965865	0.896084	1	chr1:18575401-18575500	PAX7	-55505	KLHDC7A	94519	RP11-422P22.1	189672	KLHDC7A	89374	PAX7	-160602	RP11-422P22.1	186986	6	chr1:18575400-18575700	300	29.4709
1_6804	1	6804	chr1_18575600	50.4348	62.7551	75.9398	77.6423	45.7692	73.1707	64.4928	75.6614	53.0864	65.3333	18575600	0.912746	0.896084	0.965865	0.896084	3	chr1:18575501-18575600	PAX7	-55405	KLHDC7A	94619	RP11-422P22.1	189772	KLHDC7A	89474	PAX7	-160502	RP11-422P22.1	187086	6	chr1:18575400-18575700	300	29.4709
1_6804	1	6804	chr1_18575700	6	35.7724	38.8889	41.1392	3.40909	40.1361	26.4516	32.2981	4.72441	22.449	18575700	0.912746	0.896084	0.965865	0.896084	2	chr1:18575601-18575700	PAX7	-55305	KLHDC7A	94719	RP11-422P22.1	189872	KLHDC7A	89574	PAX7	-160402	RP11-422P22.1	187186	6	chr1:18575400-18575700	300	29.4709
1_6805	1	6805	chr1_18575800	4.8951	13.0081	9.14286	5.98802	2.85714	10.6667	6.66667	16.1491	4.31034	9.09091	18575800	0.889734	0.9259	0.940634	0.889734	2	chr1:18575701-18575800	PAX7	-55205	KLHDC7A	94819	RP11-422P22.1	189972	KLHDC7A	89674	PAX7	-160302	RP11-422P22.1	187286	14	chr1:18575700-18576300	600	27.7087
1_6805	1	6805	chr1_18575900	1.46341	14.2857	19.1638	19.7581	1.10294	22.5962	10	27.572	2.05128	11.6505	18575900	0.889734	0.9259	0.940634	0.889734	3	chr1:18575801-18575900	PAX7	-55105	KLHDC7A	94919	RP11-422P22.1	190072	KLHDC7A	89774	PAX7	-160202	RP11-422P22.1	187386	14	chr1:18575700-18576300	600	27.7087
1_6805	1	6805	chr1_18576000	4.16667	22.3881	18	34.8315	0	23.8806	16.4179	20.2381	1.51515	12.6984	18576000	0.889734	0.9259	0.940634	0.889734	1	chr1:18575901-18576000	PAX7	-55005	KLHDC7A	95019	RP11-422P22.1	190172	KLHDC7A	89874	PAX7	-160102	RP11-422P22.1	187486	14	chr1:18575700-18576300	600	27.7087
1_6805	1	6805	chr1_18576100	28.9855	61.6279	71.134	78.0347	25.3731	75.5396	47.3214	71.1409	38.6667	58.8785	18576100	0.889734	0.9259	0.940634	0.889734	2	chr1:18576001-18576100	PAX7	-54905	KLHDC7A	95119	RP11-422P22.1	190272	KLHDC7A	89974	PAX7	-160002	RP11-422P22.1	187586	14	chr1:18575700-18576300	600	27.7087
1_6805	1	6805	chr1_18576200	22.7273	53.5088	47.9675	62.4595	15.7895	63.8767	29.7521	48.6957	13.0435	43.0108	18576200	0.889734	0.9259	0.940634	0.889734	4	chr1:18576101-18576200	PAX7	-54805	KLHDC7A	95219	RP11-422P22.1	190372	KLHDC7A	90074	PAX7	-159902	RP11-422P22.1	187686	14	chr1:18575700-18576300	600	27.7087
1_6805	1	6805	chr1_18576300	87.6812	89.0625	91.3907	95.3608	85.0575	97.561	95.2703	92.3077	85.5422	91.8699	18576300	0.889734	0.9259	0.940634	0.889734	2	chr1:18576201-18576300	PAX7	-54705	KLHDC7A	95319	RP11-422P22.1	190472	KLHDC7A	90174	PAX7	-159802	RP11-422P22.1	187786	14	chr1:18575700-18576300	600	27.7087
1_6806	1	6806	chr1_18578900	88.3289	97.1014	89.7619	90.8023	95.6803	80.6584	83.1234	83.0882	76.4463	89.5377	18578900	0.984163	0.875131	0.877439	0.875131	7	chr1:18578801-18578900	PAX7	-52105	KLHDC7A	97919	RP11-422P22.1	193072	KLHDC7A	92774	PAX7	-157202	RP11-422P22.1	190386	11	chr1:18578800-18579000	200	23.6349
1_6806	1	6806	chr1_18579000	80.9524	95.4887	82.2134	84.6154	94.3662	68.9655	68.0672	69.697	68.8742	80.6723	18579000	0.984163	0.875131	0.877439	0.875131	4	chr1:18578901-18579000	PAX7	-52005	KLHDC7A	98019	RP11-422P22.1	193172	KLHDC7A	92874	PAX7	-157102	RP11-422P22.1	190486	11	chr1:18578800-18579000	200	23.6349
1_6848	1	6848	chr1_18703100	27.027	40.7407	38.2716	33.3333	26.3158	33.8028	37.5	35.4167	38.2979	35.6164	18703100	0.840465	0.799378	0.708087	0.708087	1	chr1:18703001-18703100	PAX7	71577	TAS1R2	156582	MIR4695	180175	PAX7	-33002	TAS1R2	136498	RP13-279N23.2	146172	20	chr1:18703000-18703600	600	20.7107		PAX7
1_6848	1	6848	chr1_18703200	34.3478	52.1605	49.6212	49.8795	38.9199	34.1549	48.0263	42.1196	57.7287	45.328	18703200	0.840465	0.799378	0.708087	0.708087	7	chr1:18703101-18703200	PAX7	71677	TAS1R2	156482	MIR4695	180075	PAX7	-32902	TAS1R2	136398	RP13-279N23.2	146072	20	chr1:18703000-18703600	600	20.7107		PAX7
1_6848	1	6848	chr1_18703300	37.7644	63.1034	50.1104	42.5876	47.4409	30.6413	50.6993	42.4929	55.6923	45.9716	18703300	0.840465	0.799378	0.708087	0.708087	6	chr1:18703201-18703300	PAX7	71777	TAS1R2	156382	MIR4695	179975	PAX7	-32802	TAS1R2	136298	RP13-279N23.2	145972	20	chr1:18703000-18703600	600	20.7107		PAX7
1_6848	1	6848	chr1_18703400	64.8536	73.4615	63.9752	68.0702	69.6429	53.1496	68.75	64.9805	74.2647	60.2273	18703400	0.840465	0.799378	0.708087	0.708087	4	chr1:18703301-18703400	PAX7	71877	TAS1R2	156282	MIR4695	179875	PAX7	-32702	TAS1R2	136198	RP13-279N23.2	145872	20	chr1:18703000-18703600	600	20.7107		PAX7
1_6848	1	6848	chr1_18703500	69.5652	74.6479	63.6364	77.7778	66.2162	51.4286	73.1343	65.6716	77.4648	58.0645	18703500	0.840465	0.799378	0.708087	0.708087	1	chr1:18703401-18703500	PAX7	71977	TAS1R2	156182	MIR4695	179775	PAX7	-32602	TAS1R2	136098	RP13-279N23.2	145772	20	chr1:18703000-18703600	600	20.7107		PAX7
1_6848	1	6848	chr1_18703600	80.8219	73.494	75	81.9277	79.1667	61.9718	77.2727	77.2152	85.9649	74.6479	18703600	0.840465	0.799378	0.708087	0.708087	1	chr1:18703501-18703600	PAX7	72077	TAS1R2	156082	MIR4695	179675	PAX7	-32502	TAS1R2	135998	RP13-279N23.2	145672	20	chr1:18703000-18703600	600	20.7107		PAX7
1_6866	1	6866	chr1_18784100	72.8814	89.9038	83.691	86.6109	91.2821	92.7835	92.3611	68.1818	83.7079	84.6154	18784100	0.968513	0.968951	0.952392	0.952392	3	chr1:18784001-18784100	TAS1R2	75582	MIR4695	99175	ALDH4A1	106791	PAX7	35234	TAS1R2	55498	RP13-279N23.2	65172	42	chr1:18784000-18784800	800	43.0882
1_6866	1	6866	chr1_18784200	22.7586	72.8477	52.1739	62.8019	67.7596	63.6364	73.5294	27.8195	41.6667	38.172	18784200	0.968513	0.968951	0.952392	0.952392	3	chr1:18784101-18784200	TAS1R2	75482	MIR4695	99075	ALDH4A1	106691	PAX7	35334	TAS1R2	55398	RP13-279N23.2	65072	42	chr1:18784000-18784800	800	43.0882
1_6866	1	6866	chr1_18784300	16.6016	37.6645	29.6736	40.8602	57.7649	41.5162	56.25	13.8122	39.2555	27.8662	18784300	0.968513	0.968951	0.952392	0.952392	9	chr1:18784201-18784300	TAS1R2	75382	MIR4695	98975	ALDH4A1	106591	PAX7	35434	TAS1R2	55298	RP13-279N23.2	64972	42	chr1:18784000-18784800	800	43.0882
1_6866	1	6866	chr1_18784400	25	63.9871	44.3686	62.4561	74.3494	55.3191	63.0597	13.6546	47.2527	43.5986	18784400	0.968513	0.968951	0.952392	0.952392	4	chr1:18784301-18784400	TAS1R2	75282	MIR4695	98875	ALDH4A1	106491	PAX7	35534	TAS1R2	55198	RP13-279N23.2	64872	42	chr1:18784000-18784800	800	43.0882
1_6866	1	6866	chr1_18784500	29.8456	76.8025	52.9412	75.3555	83.1758	74.4344	80.7921	16.408	48.8536	45.641	18784500	0.968513	0.968951	0.952392	0.952392	9	chr1:18784401-18784500	TAS1R2	75182	MIR4695	98775	ALDH4A1	106391	PAX7	35634	TAS1R2	55098	RP13-279N23.2	64772	42	chr1:18784000-18784800	800	43.0882
1_6866	1	6866	chr1_18784600	23.5955	63.7631	64.7059	68.6747	71.6088	71.831	68.6441	10.8108	58.3756	56.6524	18784600	0.968513	0.968951	0.952392	0.952392	5	chr1:18784501-18784600	TAS1R2	75082	MIR4695	98675	ALDH4A1	106291	PAX7	35734	TAS1R2	54998	RP13-279N23.2	64672	42	chr1:18784000-18784800	800	43.0882
1_6866	1	6866	chr1_18784700	48.2517	80.7339	69.8795	88.6311	89.0449	82.6816	87.3239	52.459	85.7143	77.7778	18784700	0.968513	0.968951	0.952392	0.952392	6	chr1:18784601-18784700	TAS1R2	74982	MIR4695	98575	ALDH4A1	106191	PAX7	35834	TAS1R2	54898	RP13-279N23.2	64572	42	chr1:18784000-18784800	800	43.0882
1_6866	1	6866	chr1_18784800	65.285	80.8081	70.4301	86.2903	82.1782	81.768	78.5124	69.3122	81.457	68.8889	18784800	0.968513	0.968951	0.952392	0.952392	3	chr1:18784701-18784800	TAS1R2	74882	MIR4695	98475	ALDH4A1	106091	PAX7	35934	TAS1R2	54798	RP13-279N23.2	64472	42	chr1:18784000-18784800	800	43.0882
1_6891	1	6891	chr1_18872000	69.9301	85.906	94.086	68.75	45.8824	62.4	93.5714	45.2229	94.898	93.6	18872000	0.966564	0.924347	0.94003	0.924347	2	chr1:18871901-18872000	MIR4695	11275	TAS1R2	-12318	ALDH4A1	18891	ALDH4A1	-569	MIR4695	11201	RP13-279N23.2	-22728	8	chr1:18871900-18872200	300	34.571		RP13-279N23.2, ALDH4A1	ALDH4A1
1_6891	1	6891	chr1_18872200	85.1175	80.4348	80.9259	78.8256	75.4221	77.6699	96.875	76.7742	87.8788	91.4216	18872200	0.966564	0.924347	0.94003	0.924347	6	chr1:18872101-18872200	MIR4695	11075	TAS1R2	-12518	ALDH4A1	18691	ALDH4A1	532	MIR4695	11001	RP13-279N23.2	-22928	8	chr1:18871900-18872200	300	34.571		RP13-279N23.2, ALDH4A1	ALDH4A1
1_7005	1	7005	chr1_19111300	97.9866	94.0541	93.6047	95.9538	94.6903	93.8776	94.7115	93.7143	96.2121	91.6667	19111300	0.931488	0.86761	0.944836	0.86761	2	chr1:19111201-19111300	UBR4	-6384	RP5-1126H10.2	-35789	RP1-43E13.2	-99200	UBR4	339	RP5-1126H10.2	-39191	EMC1	104363	5	chr1:19111200-19111500	300	46.9898		UBR4
1_7005	1	7005	chr1_19111400	96.9512	70.6349	72.8814	93.2099	95.2128	63.5838	73.2984	96.3636	96.6102	45.5696	19111400	0.931488	0.86761	0.944836	0.86761	2	chr1:19111301-19111400	UBR4	-6484	RP5-1126H10.2	-35889	RP1-43E13.2	-99100	UBR4	239	RP5-1126H10.2	-39291	EMC1	104263	5	chr1:19111200-19111500	300	46.9898		UBR4
1_7005	1	7005	chr1_19111500	84.4444	40.9836	47.2527	85.8824	81.1765	41.8919	46.7532	80	85.9649	1.17647	19111500	0.931488	0.86761	0.944836	0.86761	1	chr1:19111401-19111500	UBR4	-6584	RP5-1126H10.2	-35989	RP1-43E13.2	-99000	UBR4	139	RP5-1126H10.2	-39391	EMC1	104163	5	chr1:19111200-19111500	300	46.9898		UBR4
1_7057	1	7057	chr1_19328900	93.7173	90.5882	93.5345	79.2683	96.4143	94.5274	97.1751	97.5124	96.1905	98.2456	19328900	0.945786	0.898459	0.811891	0.811891	3	chr1:19328801-19328900	PQLC2	16560	AKR7A2	-16754	RNU6-1099P	-23718	PQLC2	-380	CAPZB	9875	RNU6-1099P	-23825	5	chr1:19328800-19329000	200	22.1076		PQLC2	PQLC2
1_7057	1	7057	chr1_19329000	92.7461	96.5278	91.875	70.5069	94.2197	92.7536	96.8153	95.8333	94.4444	94.2446	19329000	0.945786	0.898459	0.811891	0.811891	2	chr1:19328901-19329000	PQLC2	16660	AKR7A2	-16854	RNU6-1099P	-23818	PQLC2	-280	CAPZB	9775	RNU6-1099P	-23925	5	chr1:19328800-19329000	200	22.1076		PQLC2	PQLC2
1_7240	1	7240	chr1_19859100	36.6279	26.1538	50.2304	54.4041	44.5498	51.8072	44.3878	29.2576	43	41.4938	19859100	0.824512	0.894146	0.907744	0.824512	3	chr1:19859001-19859100	OTUD3	-23412	RNF186	-43822	RP11-91K11.2	44734	RP11-91K11.2	39598	RNF186	-45072	OTUD3	-53845	5	chr1:19859000-19859200	200	38.3929
1_7240	1	7240	chr1_19859200	48.7395	19.8675	59.8485	66.9231	40.9449	71	53.5433	20.8333	50.8772	49.6503	19859200	0.824512	0.894146	0.907744	0.824512	2	chr1:19859101-19859200	OTUD3	-23312	RNF186	-43922	RP11-91K11.2	44834	RP11-91K11.2	39698	RNF186	-45172	OTUD3	-53745	5	chr1:19859000-19859200	200	38.3929
1_7328	1	7328	chr1_20253100	87.8788	74.4361	74.6032	71.5447	89.1473	65.0602	93.3884	92.2414	78.3784	81.6794	20253100	0.797747	0.758816	0.730724	0.730724	2	chr1:20253001-20253100	RP3-340N1.6	10006	VWA5B1	-37818	UBXN10-AS1	-66614	RP3-340N1.6	8445	RP4-745E8.2	41110	UBXN10	57052	7	chr1:20253000-20253300	300	25.7572
1_7328	1	7328	chr1_20253200	76.1364	56.8889	63.3166	51.0823	76.9531	68.932	89.1667	76.5854	58.1921	68.8889	20253200	0.797747	0.758816	0.730724	0.730724	3	chr1:20253101-20253200	RP3-340N1.6	10106	VWA5B1	-37718	UBXN10-AS1	-66714	RP3-340N1.6	8545	RP4-745E8.2	41010	UBXN10	57152	7	chr1:20253000-20253300	300	25.7572
1_7328	1	7328	chr1_20253300	88.5496	70.2532	78.0142	76.7742	85.3107	84.1176	94.1176	83.4483	74.6032	89.4737	20253300	0.797747	0.758816	0.730724	0.730724	2	chr1:20253201-20253300	RP3-340N1.6	10206	VWA5B1	-37618	UBXN10-AS1	-66814	RP3-340N1.6	8645	RP4-745E8.2	40910	UBXN10	57252	7	chr1:20253000-20253300	300	25.7572
1_7426	1	7426	chr1_20588700	65.7658	95.6897	45.5172	45.5782	88.4956	93.8144	92.9293	94.8454	69.6	94.3089	20588700	0.923016	0.778989	0.813346	0.778989	2	chr1:20588601-20588700	CDA	-247	FAM43B	36262	PINK1	-44754	CDA	-30208	FAM43B	33690	MIR6084	-45088	9	chr1:20588600-20589100	500	29.9382	CDA
1_7426	1	7426	chr1_20588900	57.6923	60.6557	26.4706	35	65	61.7021	65.4545	63.1579	49.0196	44.4444	20588900	0.923016	0.778989	0.813346	0.778989	1	chr1:20588801-20588900	CDA	-47	FAM43B	36462	PINK1	-44554	CDA	-30008	FAM43B	33890	MIR6084	-44888	9	chr1:20588600-20589100	500	29.9382	CDA
1_7426	1	7426	chr1_20589000	24.2718	28.2051	3.22581	13.6986	22.3602	25.5102	25	20.8333	17.1717	18.8119	20589000	0.923016	0.778989	0.813346	0.778989	2	chr1:20588901-20589000	CDA	53	FAM43B	36562	PINK1	-44454	CDA	-29908	FAM43B	33990	MIR6084	-44788	9	chr1:20588600-20589100	500	29.9382	CDA	CDA
1_7426	1	7426	chr1_20589100	12.6168	13.1274	4.11523	8.27338	10.453	13.9241	15.6977	8.85609	13.1868	11.8774	20589100	0.923016	0.778989	0.813346	0.778989	4	chr1:20589001-20589100	CDA	153	FAM43B	36662	PINK1	-44354	CDA	-29808	FAM43B	34090	MIR6084	-44688	9	chr1:20588600-20589100	500	29.9382	CDA	CDA
1_7438	1	7438	chr1_20618000	94.5205	93.3555	81.1083	93.6345	91.3043	94.2424	93.5933	86.6983	93.125	92.3077	20618000	0.92901	0.932179	0.899826	0.899826	6	chr1:20617901-20618000	PINK1	-15454	MIR6084	-15678	CDA	29053	CDA	-908	MIR6084	-15788	PINK1-AS	24656	7	chr1:20617900-20618100	200	52.3322		CDA	CDA
1_7438	1	7438	chr1_20618100	94.0299	89.8305	2.77778	93.75	92.0635	93.1034	91.1765	45.9459	89.5833	90.625	20618100	0.92901	0.932179	0.899826	0.899826	1	chr1:20618001-20618100	PINK1	-15354	MIR6084	-15578	CDA	29153	CDA	-808	MIR6084	-15688	PINK1-AS	24556	7	chr1:20617900-20618100	200	52.3322		CDA	CDA
1_7439	1	7439	chr1_20618400	91.0714	90.4762	0	77.9661	80.7018	88.4615	92.1569	35	86.4407	87.5	20618400	0.906483	0.914399	0.903753	0.903753	1	chr1:20618301-20618400	PINK1	-15054	MIR6084	-15278	CDA	29453	CDA	-508	MIR6084	-15388	PINK1-AS	24256	6	chr1:20618300-20618500	200	65.6759		CDA	CDA
1_7439	1	7439	chr1_20618500	93.9286	91.2	54.0541	83.1715	90.7534	93.75	93.2489	70.4268	89.3878	92.3695	20618500	0.906483	0.914399	0.903753	0.903753	5	chr1:20618401-20618500	PINK1	-14954	MIR6084	-15178	CDA	29553	CDA	-408	MIR6084	-15288	PINK1-AS	24156	6	chr1:20618300-20618500	200	65.6759		CDA	CDA
1_7471	1	7471	chr1_20712500	94.2222	94.1176	94.0828	94.0299	94.4056	95.2663	96.4444	93.7931	96.9231	95.302	20712500	0.833754	0.901138	0.919066	0.833754	3	chr1:20712401-20712500	KIF17	4991	SH2D5	20036	RP5-930J4.2	-20379	SH2D5	7231	RP5-930J4.2	-21452	HP1BP3	30160	5	chr1:20712400-20712600	200	27.4826		KIF17
1_7471	1	7471	chr1_20712600	83.9161	73.0159	71	44.6154	77.6596	97.7778	94.0789	44.2857	92.1429	90.3226	20712600	0.833754	0.901138	0.919066	0.833754	2	chr1:20712501-20712600	KIF17	4891	SH2D5	19936	RP5-930J4.2	-20279	SH2D5	7131	RP5-930J4.2	-21352	HP1BP3	30060	5	chr1:20712400-20712600	200	27.4826		KIF17
1_7551	1	7551	chr1_21189200	95.9276	82.1918	93.3071	83.4025	88.67	86.0558	95.1417	70.9677	97.1074	95.0207	21189200	0.819387	0.922645	0.933299	0.819387	4	chr1:21189101-21189200	EIF4G3	-12312	RP3-329E20.2	-76881	ECE1	90349	ECE1	28046	RP3-329E20.2	-78051	RP5-1071N3.1	-110574	6	chr1:21189100-21189400	300	24.3264
1_7551	1	7551	chr1_21189400	97.2414	76.9912	94.4954	76.9784	76.2821	95.6204	96.25	73.5484	95.302	94.9275	21189400	0.819387	0.922645	0.933299	0.819387	2	chr1:21189301-21189400	EIF4G3	-12512	RP3-329E20.2	-76681	ECE1	90149	ECE1	27846	RP3-329E20.2	-77851	RP5-1071N3.1	-110374	6	chr1:21189100-21189400	300	24.3264
1_7621	1	7621	chr1_21360300	62.2642	2.38095	97.8723	5.55556	0	56.5217	59.375	93.3333	60	54.5455	21360300	0.908292	0.914914	0.956934	0.908292	1	chr1:21360201-21360300	ECE1	-14796	RP11-293F5.1	-55597	RP5-1071N3.1	67011	RP11-293F5.1	-57192	RP5-1071N3.1	60526	RP3-329E20.2	93049	5	chr1:21360200-21360400	200	61.5062
1_7621	1	7621	chr1_21360400	89.0909	76.9841	97.1098	84.7458	71.9697	86.9822	84.1629	97.0339	88.3721	88.4892	21360400	0.908292	0.914914	0.956934	0.908292	4	chr1:21360301-21360400	ECE1	-14896	RP11-293F5.1	-55497	RP5-1071N3.1	67111	RP11-293F5.1	-57092	RP5-1071N3.1	60626	RP3-329E20.2	93149	5	chr1:21360200-21360400	200	61.5062
1_7656	1	7656	chr1_21540100	59.5652	53.0488	72.6351	55.2632	62.0408	31.8841	29.8755	56.0538	61.5385	52.7197	21540100	0.942065	0.852677	0.776285	0.776285	4	chr1:21540001-21540100	ALPL	-11178	RP11-63N8.3	-46371	AL359815.1	52448	ALPL	-37912	RP11-63N8.3	-51087	AL359815.1	52310	10	chr1:21540000-21540400	400	28.1406		ALPL
1_7656	1	7656	chr1_21540200	71.6667	72.5	80.5556	71.0145	70.9677	50	53.125	72.8814	77.2727	65.625	21540200	0.942065	0.852677	0.776285	0.776285	1	chr1:21540101-21540200	ALPL	-11078	RP11-63N8.3	-46271	AL359815.1	52348	ALPL	-37812	RP11-63N8.3	-50987	AL359815.1	52210	10	chr1:21540000-21540400	400	28.1406		ALPL
1_7656	1	7656	chr1_21540300	60.5714	65.5462	67.5824	69.0821	55.9585	49.6894	42.8571	58.0247	55.4795	58.6826	21540300	0.942065	0.852677	0.776285	0.776285	3	chr1:21540201-21540300	ALPL	-10978	RP11-63N8.3	-46171	AL359815.1	52248	ALPL	-37712	RP11-63N8.3	-50887	AL359815.1	52110	10	chr1:21540000-21540400	400	28.1406		ALPL
1_7656	1	7656	chr1_21540400	80	86.0759	92.6471	85	81.8182	77.2727	75	77.1186	78.5714	85.9259	21540400	0.942065	0.852677	0.776285	0.776285	2	chr1:21540301-21540400	ALPL	-10878	RP11-63N8.3	-46071	AL359815.1	52148	ALPL	-37612	RP11-63N8.3	-50787	AL359815.1	52010	10	chr1:21540000-21540400	400	28.1406		ALPL
1_7666	1	7666	chr1_21571700	76.8382	68.6709	96.9136	95.4683	96.0854	75.2252	96.6258	94.704	75	94.9153	21571700	0.82053	0.958286	0.831854	0.82053	4	chr1:21571601-21571700	RP11-63N8.3	-14771	ALPL	20422	AL359815.1	20848	ALPL	-6312	RP11-63N8.3	-19487	AL359815.1	20710	6	chr1:21571600-21571800	200	26.1324		ALPL
1_7666	1	7666	chr1_21571800	75.6098	72.9167	96.9388	92.6966	94.0741	73.913	94.0217	97.4684	70.9091	98.1481	21571800	0.82053	0.958286	0.831854	0.82053	2	chr1:21571701-21571800	RP11-63N8.3	-14671	ALPL	20522	AL359815.1	20748	ALPL	-6212	RP11-63N8.3	-19387	AL359815.1	20610	6	chr1:21571600-21571800	200	26.1324		ALPL
1_7674	1	7674	chr1_21589700	96.0289	79.6209	95.6044	95.7447	94.1667	80.2281	98.3122	66.6667	95.3488	94.9772	21589700	0.902611	0.85489	0.8963	0.85489	3	chr1:21589601-21589700	AL359815.1	2848	RP11-63N8.3	3229	RAP1GAP	30341	RP11-63N8.3	-1487	AL359815.1	2710	RAP1GAP	6514	5	chr1:21589600-21589900	300	22.2956		RP11-63N8.3	RP11-63N8.3
1_7674	1	7674	chr1_21589900	94.1176	91.1111	96.1905	91.716	92.7632	95.5556	92.8144	80.5369	94.4444	94.9275	21589900	0.902611	0.85489	0.8963	0.85489	2	chr1:21589801-21589900	AL359815.1	2648	RP11-63N8.3	3429	RAP1GAP	30141	RP11-63N8.3	-1287	AL359815.1	2510	RAP1GAP	6314	5	chr1:21589600-21589900	300	22.2956		RP11-63N8.3	RP11-63N8.3
1_7814	1	7814	chr1_21954900	71.6049	51.9481	41.4634	42.8571	48.0519	39.4366	42.8571	68.4932	37.5	52.3077	21954900	0.906091	0.919559	0.915188	0.906091	2	chr1:21954801-21954900	HSPG2	-17603	CELA3B	-22120	RN7SL386P	-32580	RN7SL386P	-32877	RNU6-1022P	-33019	CELA3B	-34444	5	chr1:21954800-21955000	200	28.2652	RP11-26H16.4	RP11-26H16.4
1_7814	1	7814	chr1_21955000	75	58.9744	48.6111	54.1096	54.8148	59.0476	53.9062	77.8761	59.1304	56.044	21955000	0.906091	0.919559	0.915188	0.906091	3	chr1:21954901-21955000	HSPG2	-17703	CELA3B	-22020	RN7SL386P	-32480	RN7SL386P	-32777	RNU6-1022P	-32919	CELA3B	-34344	5	chr1:21954800-21955000	200	28.2652	RP11-26H16.4	RP11-26H16.4
1_7835	1	7835	chr1_22033900	71.5789	99	94.8454	74.5614	47.9339	94.5946	76.8	96.748	73.3333	97.0297	22033900	0.948972	0.924604	0.936919	0.924604	2	chr1:22033801-22033900	RP1-224A6.3	-8417	CDC42	-18726	RNU6-776P	22916	RP1-224A6.3	-9904	CELA3A	21378	RNU6-776P	22812	5	chr1:22033800-22034000	200	41.205			RP1-224A6.4
1_7835	1	7835	chr1_22034000	84	96.4602	94.4882	81.25	65.1163	91.4729	79.8701	89.375	78.75	90.6977	22034000	0.948972	0.924604	0.936919	0.924604	3	chr1:22033901-22034000	RP1-224A6.3	-8517	CDC42	-18626	RNU6-776P	23016	RP1-224A6.3	-10004	CELA3A	21478	RNU6-776P	22912	5	chr1:22033800-22034000	200	41.205			RP1-224A6.4
1_7844	1	7844	chr1_22054500	86.5546	63.6364	89.8734	84.0278	88.5135	93.2584	88.806	80.9917	87.3134	90.7895	22054500	0.847572	0.710674	0.774262	0.710674	2	chr1:22054401-22054500	CDC42	1812	CDC42-IT1	-4696	RP1-224A6.3	-29017	CDC42-IT1	-9699	RP1-224A6.3	-30504	CDC42	-36304	5	chr1:22054400-22054600	200	21.5639	CDC42	CDC42
1_7844	1	7844	chr1_22054600	77.0408	69.8276	79.2683	75.576	78.7546	83.3333	83.5294	72.6872	74.6835	83.6634	22054600	0.847572	0.710674	0.774262	0.710674	3	chr1:22054501-22054600	CDC42	1912	CDC42-IT1	-4596	RP1-224A6.3	-29117	CDC42-IT1	-9599	RP1-224A6.3	-30604	CDC42	-36204	5	chr1:22054400-22054600	200	21.5639	CDC42	CDC42
1_7873	1	7873	chr1_22180300	45.5696	0	94.3662	94.7368	52.6316	43.0556	30.6452	42.4658	92.3077	89.4737	22180300	0.948861	0.854105	0.799689	0.799689	1	chr1:22180201-22180300	WNT4	-37334	RP1-224A6.9	79688	MIR4418	-85938	WNT4	-62996	RP1-224A6.9	78940	MIR4418	-86000	5	chr1:22180200-22180500	300	55.3251
1_7873	1	7873	chr1_22180500	87.8505	75.7202	90.411	91.6335	81.1321	86.6071	85.7798	89.4231	92.6923	95.3297	22180500	0.948861	0.854105	0.799689	0.799689	4	chr1:22180401-22180500	WNT4	-37534	RP1-224A6.9	79888	MIR4418	-85738	WNT4	-63196	RP1-224A6.9	79140	MIR4418	-85800	5	chr1:22180200-22180500	300	55.3251
1_7874	1	7874	chr1_22180900	78.7234	78.4722	94.6154	96.5986	74.8503	71.2	72.327	93.3735	94.5946	92.7007	22180900	0.945183	0.88662	0.941785	0.88662	2	chr1:22180801-22180900	WNT4	-37934	RP1-224A6.9	80288	MIR4418	-85338	WNT4	-63596	RP1-224A6.9	79540	MIR4418	-85400	5	chr1:22180800-22181000	200	25.2443
1_7874	1	7874	chr1_22181000	73.9669	56.1475	86.5	88.1857	70.5224	66.8224	68.1416	69.4631	90.5138	88.2609	22181000	0.945183	0.88662	0.941785	0.88662	3	chr1:22180901-22181000	WNT4	-38034	RP1-224A6.9	80388	MIR4418	-85238	WNT4	-63696	RP1-224A6.9	79640	MIR4418	-85300	5	chr1:22180800-22181000	200	25.2443
1_7893	1	7893	chr1_22221000	73.5075	72.8571	87.9085	87.8866	73.2938	60.4651	88.0829	61.8182	80.0813	93.662	22221000	0.918721	0.901619	0.94267	0.901619	4	chr1:22220901-22221000	MIR4418	-45238	WNT4	-78034	RP1-224A6.9	120388	MIR4418	-45300	WNT4	-103696	RP1-224A6.9	119640	6	chr1:22220900-22221200	300	46.9324
1_7893	1	7893	chr1_22221100	72	72.8395	77.7778	79.7753	72.1649	72.5	75.7143	61.7284	67.1642	81.0127	22221100	0.918721	0.901619	0.94267	0.901619	1	chr1:22221001-22221100	MIR4418	-45138	WNT4	-78134	RP1-224A6.9	120488	MIR4418	-45200	WNT4	-103796	RP1-224A6.9	119740	6	chr1:22220900-22221200	300	46.9324
1_7893	1	7893	chr1_22221200	41.8605	39.4366	81.9277	90.9091	45.5556	0	89.3333	1.05263	45.3333	90.7216	22221200	0.918721	0.901619	0.94267	0.901619	1	chr1:22221101-22221200	MIR4418	-45038	WNT4	-78234	RP1-224A6.9	120588	MIR4418	-45100	WNT4	-103896	RP1-224A6.9	119840	6	chr1:22220900-22221200	300	46.9324
1_7900	1	7900	chr1_22244900	75	91.4634	75.5365	75.122	77.1574	68.2051	74.8092	60.3774	91.6201	61.25	22244900	0.984611	0.816442	0.808846	0.808846	3	chr1:22244801-22244900	MIR4418	-21338	WNT4	-101934	RP11-415K20.2	121582	MIR4418	-21400	RP11-415K20.2	119729	WNT4	-127596	7	chr1:22244800-22245000	200	27.8773
1_7900	1	7900	chr1_22245000	78.1893	88.7789	77.5401	80.2048	78.5714	80.6854	80.7229	79.2969	90.9953	65.6109	22245000	0.984611	0.816442	0.808846	0.808846	4	chr1:22244901-22245000	MIR4418	-21238	WNT4	-102034	RP11-415K20.2	121482	MIR4418	-21300	RP11-415K20.2	119629	WNT4	-127696	7	chr1:22244800-22245000	200	27.8773
1_7916	1	7916	chr1_22302500	86.6279	89.1304	56.6372	78	72.3404	86.5385	87.3303	78.2857	76.9231	92.2727	22302500	0.893169	0.919454	0.892766	0.892766	3	chr1:22302401-22302500	MIR4418	36262	RP11-415K20.2	63982	ZBTB40	-149350	MIR4418	36200	RP11-415K20.2	62129	WNT4	-185196	5	chr1:22302400-22302700	300	43.8704
1_7916	1	7916	chr1_22302700	90.9722	86.5672	37.8947	62.0968	68.4211	90	90.4762	65.5738	62.069	90	22302700	0.893169	0.919454	0.892766	0.892766	2	chr1:22302601-22302700	MIR4418	36462	RP11-415K20.2	63782	ZBTB40	-149150	MIR4418	36400	RP11-415K20.2	61929	WNT4	-185396	5	chr1:22302400-22302700	300	43.8704
1_7932	1	7932	chr1_22379200	89.0909	87.5	87.0833	66.8421	86.1386	83.7321	85.2564	86.4865	83.2432	92.4051	22379200	0.818073	0.733935	0.836992	0.733935	3	chr1:22379101-22379200	RP11-415K20.2	-12718	ZBTB40	-72650	MIR4418	112962	RP11-415K20.2	-14571	MIR4418	112900	ZBTB40-IT1	-140508	7	chr1:22379100-22379300	200	22.2165
1_7932	1	7932	chr1_22379300	93.0328	89.8734	87.3786	75.1938	89.8785	92.4528	89.0351	92.2449	88.4444	94.0639	22379300	0.818073	0.733935	0.836992	0.733935	4	chr1:22379201-22379300	RP11-415K20.2	-12818	ZBTB40	-72550	MIR4418	113062	RP11-415K20.2	-14671	MIR4418	113000	ZBTB40-IT1	-140408	7	chr1:22379100-22379300	200	22.2165
1_8132	1	8132	chr1_23191000	77.1812	64.0523	88.125	77.6398	61.4035	78.75	77.2727	66.8317	66.8966	65.3061	23191000	0.969981	0.925169	0.928821	0.925169	3	chr1:23190901-23191000	HTR1D	3729	LUZP1	-13192	RNU6-135P	27048	HTR1D	894	RNU6-135P	26947	RNU6-514P	28190	5	chr1:23190900-23191100	200	37.5547			HTR1D
1_8132	1	8132	chr1_23191100	72.549	44.7917	93.1034	62.1622	44.7154	66.3265	66.3462	48.5981	46.4286	44.3478	23191100	0.969981	0.925169	0.928821	0.925169	2	chr1:23191001-23191100	HTR1D	3629	LUZP1	-13292	RNU6-135P	27148	HTR1D	794	RNU6-135P	27047	RNU6-514P	28290	5	chr1:23190900-23191100	200	37.5547			HTR1D
1_8261	1	8261	chr1_23725200	89.4737	84.4156	92.0245	90.0452	81.2749	97.8723	93.4959	84.4749	84.1509	86.7508	23725200	0.827267	0.813747	0.897646	0.813747	8	chr1:23725101-23725200	TCEB3	-17954	RPL11	33422	TCEB3-AS1	53087	RPL11	28775	TCEB3	-34693	TCEB3-AS1	35181	11	chr1:23725100-23725300	200	30.8059
1_8261	1	8261	chr1_23725300	80.6452	58.1395	85.7143	76.6667	60.9195	100	85.2273	51.7857	67.1233	82.5581	23725300	0.827267	0.813747	0.897646	0.813747	3	chr1:23725201-23725300	TCEB3	-17854	RPL11	33522	TCEB3-AS1	52987	RPL11	28875	TCEB3	-34593	TCEB3-AS1	35081	11	chr1:23725100-23725300	200	30.8059
1_8307	1	8307	chr1_23877600	78.8991	79.7927	87.5969	82.2581	76.3514	79.3333	92.7039	72.2222	74.7253	81.4815	23877600	0.95637	0.811201	0.748747	0.748747	6	chr1:23877501-23877600	FUCA1	-9306	RP11-4M23.3	-29510	CNR2	35762	CNR2	-7075	RP11-4M23.3	-30285	FUCA1	-32524	7	chr1:23877500-23877700	200	56.9075		CNR2
1_8307	1	8307	chr1_23877700	45.6522	4.54545	38.7755	43.4783	0	45.4545	93.3333	0	0	44.898	23877700	0.95637	0.811201	0.748747	0.748747	1	chr1:23877601-23877700	FUCA1	-9406	RP11-4M23.3	-29410	CNR2	35662	CNR2	-7175	RP11-4M23.3	-30185	FUCA1	-32624	7	chr1:23877500-23877700	200	56.9075		CNR2
1_8357	1	8357	chr1_24067500	87.5	97.0588	90.4762	91.4286	87.1795	77.7778	80.4878	90.1961	93.0233	92.6829	24067500	0.819584	0.924174	0.854221	0.819584	1	chr1:24067401-24067500	RP11-293P20.4	727	MYOM3	-921	RP11-293P20.2	26666	MYOM3	-11464	RP11-293P20.4	-16065	RP11-293P20.2	-19299	6	chr1:24067400-24067700	300	36.6619	RP11-293P20.4	RP11-293P20.2, MYOM3, RP11-293P20.4
1_8357	1	8357	chr1_24067600	87.3418	88.7097	82.1918	90.3704	83.1325	65.3543	68.0851	82.2086	87.8981	80.5195	24067600	0.819584	0.924174	0.854221	0.819584	3	chr1:24067501-24067600	RP11-293P20.4	827	MYOM3	-1021	RP11-293P20.2	26766	MYOM3	-11564	RP11-293P20.4	-15965	RP11-293P20.2	-19199	6	chr1:24067400-24067700	300	36.6619	RP11-293P20.4	RP11-293P20.2, MYOM3, RP11-293P20.4
1_8357	1	8357	chr1_24067700	66.1417	84.4037	38.8889	81.7518	65.3061	17.0543	15.7025	67.7419	70.8029	43.871	24067700	0.819584	0.924174	0.854221	0.819584	2	chr1:24067601-24067700	RP11-293P20.4	927	MYOM3	-1121	RP11-293P20.2	26866	MYOM3	-11664	RP11-293P20.4	-15865	RP11-293P20.2	-19099	6	chr1:24067400-24067700	300	36.6619	RP11-293P20.4	RP11-293P20.2, MYOM3, RP11-293P20.4
1_8365	1	8365	chr1_24095400	80.9045	78.0749	60.5839	80.0926	80.9886	46.2222	39.8876	78.1481	70.8075	77.7778	24095400	0.952912	0.982804	0.939033	0.939033	3	chr1:24095301-24095400	MYOM3	16775	RP11-293P20.4	28627	IL22RA1	47721	RP11-293P20.2	8601	RP11-293P20.4	11835	IL22RA1	24370	6	chr1:24095300-24095500	200	37.6273		MYOM3
1_8365	1	8365	chr1_24095500	72	70.4082	47.7099	65.6904	56.4516	36.6834	37.7622	68.9922	63.8418	71.7593	24095500	0.952912	0.982804	0.939033	0.939033	3	chr1:24095401-24095500	MYOM3	16675	RP11-293P20.4	28727	IL22RA1	47621	RP11-293P20.2	8701	RP11-293P20.4	11935	IL22RA1	24270	6	chr1:24095300-24095500	200	37.6273		MYOM3
1_8390	1	8390	chr1_24152300	85.4902	83.1633	87.5598	78.6364	85.0575	76.1006	72.8972	90.9836	82.716	88.9908	24152300	0.915916	0.819942	0.938154	0.819942	3	chr1:24152201-24152300	IL22RA1	-9179	IFNLR1	34948	MYOM3	-40125	IFNLR1	1856	IL22RA1	-32530	RP11-10N16.2	-59393	6	chr1:24152200-24152400	200	22.8016			IFNLR1
1_8390	1	8390	chr1_24152400	81.1659	78.8462	81.3636	80.9917	76.3889	60.7143	68.2731	89.2683	75.5208	93.4272	24152400	0.915916	0.819942	0.938154	0.819942	3	chr1:24152301-24152400	IL22RA1	-9279	IFNLR1	34848	MYOM3	-40225	IFNLR1	1756	IL22RA1	-32630	RP11-10N16.2	-59293	6	chr1:24152200-24152400	200	22.8016			IFNLR1
1_8391	1	8391	chr1_24154400	84.2466	83.0435	85.1955	85.1163	82.4742	74.4505	77.5641	90.6024	78.607	94.1176	24154400	0.812716	0.804391	0.901761	0.804391	5	chr1:24154301-24154400	IL22RA1	-11279	IFNLR1	32848	MYOM3	-42225	IFNLR1	-244	IL22RA1	-34630	RP11-10N16.2	-57293	6	chr1:24154300-24154500	200	55.4585		IFNLR1	IFNLR1
1_8391	1	8391	chr1_24154500	54.2553	37.1429	46.7532	56.8182	47.5248	0	2.15054	86.25	41.3333	91.25	24154500	0.812716	0.804391	0.901761	0.804391	1	chr1:24154401-24154500	IL22RA1	-11379	IFNLR1	32748	MYOM3	-42325	IFNLR1	-344	IL22RA1	-34730	RP11-10N16.2	-57193	6	chr1:24154300-24154500	200	55.4585		IFNLR1	IFNLR1
1_8433	1	8433	chr1_24300900	3.37079	83.9744	55.2083	87.7301	0	89.8305	66.3462	59.375	96.5035	1.53846	24300900	0.958461	0.927237	0.909481	0.909481	2	chr1:24300801-24300900	GRHL3	-18421	RP11-10N16.3	21001	AL590683.2	-21045	RP11-10N16.3	6655	AL590683.2	-21134	GRHL3	-53588	7	chr1:24300800-24301200	400	47.0146
1_8433	1	8433	chr1_24301000	45.0262	67.1717	60.4167	73.7069	51.0345	75.7848	71.7949	57.9268	74.1627	41.958	24301000	0.958461	0.927237	0.909481	0.909481	3	chr1:24300901-24301000	GRHL3	-18321	RP11-10N16.3	20901	AL590683.2	-21145	RP11-10N16.3	6555	AL590683.2	-21234	GRHL3	-53488	7	chr1:24300800-24301200	400	47.0146
1_8433	1	8433	chr1_24301200	60.8108	82.1429	78.9474	82.6923	69.2308	78.2258	82.9787	60.8392	67.5214	59.589	24301200	0.958461	0.927237	0.909481	0.909481	2	chr1:24301101-24301200	GRHL3	-18121	RP11-10N16.3	20701	AL590683.2	-21345	RP11-10N16.3	6355	AL590683.2	-21434	GRHL3	-53288	7	chr1:24300800-24301200	400	47.0146
1_8468	1	8468	chr1_24436600	93.0233	74.2857	68.595	93.578	48.1132	73.4043	93.3333	95.5224	93.2773	89.3939	24436600	0.936131	0.959071	0.984782	0.936131	2	chr1:24436501-24436600	NIPAL3	20787	STPG1	-21503	RCAN3	-65750	NIPAL3	-18224	GRHL3	72118	STPG1	-79596	11	chr1:24436500-24436800	300	31.3958		NIPAL3
1_8468	1	8468	chr1_24436700	95.941	96.7742	82.3944	94.4853	71.5655	84.5455	95.4787	95.7198	95.5556	96.7442	24436700	0.936131	0.959071	0.984782	0.936131	4	chr1:24436601-24436700	NIPAL3	20887	STPG1	-21603	RCAN3	-65650	NIPAL3	-18124	GRHL3	72218	STPG1	-79696	11	chr1:24436500-24436800	300	31.3958		NIPAL3
1_8468	1	8468	chr1_24436800	97.1751	86.385	85.782	95.5026	74.7899	86.1111	97.3451	97.4138	99.3289	96.9178	24436800	0.936131	0.959071	0.984782	0.936131	5	chr1:24436701-24436800	NIPAL3	20987	STPG1	-21703	RCAN3	-65550	NIPAL3	-18024	GRHL3	72318	STPG1	-79796	11	chr1:24436500-24436800	300	31.3958		NIPAL3
1_8526	1	8526	chr1_24694900	79.0909	61.4583	65	59.0551	51.4493	54.5455	76.1062	55.4622	65.5462	60.6061	24694900	0.723848	0.72359	0.866332	0.72359	2	chr1:24694801-24694900	CLIC4	-50456	SRRM1	51579	Y_RNA	-69387	SRRM1	21633	Y_RNA	-69490	RNU6-1208P	82972	5	chr1:24694800-24695000	200	20.5176
1_8526	1	8526	chr1_24695000	94.2675	86.3354	93.8679	79.1209	84.2767	77.7778	94.2408	90.3448	94.8276	85.7143	24695000	0.723848	0.72359	0.866332	0.72359	3	chr1:24694901-24695000	CLIC4	-50356	SRRM1	51679	Y_RNA	-69487	SRRM1	21733	Y_RNA	-69590	RNU6-1208P	82872	5	chr1:24694800-24695000	200	20.5176
1_8563	1	8563	chr1_24861900	88.9299	89.5833	93.0864	92.3288	72.6027	74.6753	90.6752	81.5562	91.4966	88.7789	24861900	0.951281	0.836922	0.768892	0.768892	6	chr1:24861801-24861900	MIR6731	57516	RUNX3	67977	RNU6-1208P	-83921	CLIC4	17576	RUNX3	37610	MIR6731	57444	8	chr1:24861800-24862000	200	22.1307
1_8563	1	8563	chr1_24862000	85.7143	81.5534	70.1613	78.8618	58.9147	68.6441	81.9048	62.2807	78.3019	87	24862000	0.951281	0.836922	0.768892	0.768892	2	chr1:24861901-24862000	MIR6731	57416	RUNX3	67877	RNU6-1208P	-84021	CLIC4	17676	RUNX3	37510	MIR6731	57344	8	chr1:24861800-24862000	200	22.1307
1_8608	1	8608	chr1_24996400	76.4706	87.5817	55.4585	62.6506	60.8295	54.3624	61.8497	58.5227	78.3951	60.274	24996400	0.920713	0.92366	0.967181	0.920713	3	chr1:24996301-24996400	RP11-84D1.2	-25535	MIR4425	-27102	RUNX3	-31390	MIR4425	-27186	RP11-84D1.2	-27978	RP11-84D1.1	33303	5	chr1:24996300-24996600	300	41.6707
1_8608	1	8608	chr1_24996600	88.2759	92.0863	44.2029	42.515	65.4321	41.9643	43.2	41.0448	65.3465	41.2903	24996600	0.920713	0.92366	0.967181	0.920713	2	chr1:24996501-24996600	RP11-84D1.2	-25735	MIR4425	-26902	RUNX3	-31590	MIR4425	-26986	RP11-84D1.2	-28178	RP11-84D1.1	33503	5	chr1:24996300-24996600	300	41.6707
1_8628	1	8628	chr1_25046400	83.2418	94.4637	73.9437	74.2038	74.3468	73.3918	75.8112	86.1538	72.449	72.8125	25046400	0.975678	0.953442	0.973518	0.953442	5	chr1:25046301-25046400	MIR4425	22898	RP4-799D16.1	66719	RP11-84D1.2	-75535	RP4-799D16.1	-2694	MIR4425	22814	RP11-84D1.2	-77978	7	chr1:25046300-25046600	300	31.6589		RP4-799D16.1	RP4-799D16.1
1_8628	1	8628	chr1_25046600	66.25	83.3333	41.1215	45.5056	46.4968	45.5782	47.482	65.625	42.735	41.6667	25046600	0.975678	0.953442	0.973518	0.953442	2	chr1:25046501-25046600	MIR4425	23098	RP4-799D16.1	66519	RP11-84D1.2	-75735	RP4-799D16.1	-2894	MIR4425	23014	RP11-84D1.2	-78178	7	chr1:25046300-25046600	300	31.6589		RP4-799D16.1	RP4-799D16.1
1_8736	1	8736	chr1_25523600	78.4173	85.0949	94.832	71.179	80.1008	81.5287	86.5789	93.0556	77.5168	85.2564	25523600	0.795812	0.799356	0.842716	0.795812	4	chr1:25523501-25523600	LDLRAP1	-19979	RP11-70P17.1	-57877	TMEM57	92681	TMEM57	23391	LDLRAP1	-45286	RP11-70P17.1	-66756	11	chr1:25523500-25524000	500	31.1785
1_8736	1	8736	chr1_25523700	75.2212	79.5455	97.8022	58.8235	76.5306	80.2817	83.3333	94.1176	69.863	79.1667	25523700	0.795812	0.799356	0.842716	0.795812	1	chr1:25523601-25523700	LDLRAP1	-19879	RP11-70P17.1	-57777	TMEM57	92781	TMEM57	23491	LDLRAP1	-45186	RP11-70P17.1	-66656	11	chr1:25523500-25524000	500	31.1785
1_8736	1	8736	chr1_25523800	58.2915	61.8182	91.5	50.2825	63.4021	73.1092	71.0938	95.2703	64.2857	65.1007	25523800	0.795812	0.799356	0.842716	0.795812	2	chr1:25523701-25523800	LDLRAP1	-19779	RP11-70P17.1	-57677	TMEM57	92881	TMEM57	23591	LDLRAP1	-45086	RP11-70P17.1	-66556	11	chr1:25523500-25524000	500	31.1785
1_8736	1	8736	chr1_25523900	62.6263	73.6	89.0909	55.0459	67.3469	75	63.0573	89.697	80.5825	62.5616	25523900	0.795812	0.799356	0.842716	0.795812	3	chr1:25523801-25523900	LDLRAP1	-19679	RP11-70P17.1	-57577	TMEM57	92981	TMEM57	23691	LDLRAP1	-44986	RP11-70P17.1	-66456	11	chr1:25523500-25524000	500	31.1785
1_8736	1	8736	chr1_25524000	80.7692	87.8049	94.1176	76.1194	86	82.2222	82.9787	88.8889	82.8571	84	25524000	0.795812	0.799356	0.842716	0.795812	1	chr1:25523901-25524000	LDLRAP1	-19579	RP11-70P17.1	-57477	TMEM57	93081	TMEM57	23791	LDLRAP1	-44886	RP11-70P17.1	-66356	11	chr1:25523500-25524000	500	31.1785
1_8864	1	8864	chr1_25756900	82.1053	75.089	74.4186	72.4719	77.4648	78.7879	80.7143	72.8625	73.5751	76.7176	25756900	0.955723	0.775614	0.817612	0.775614	3	chr1:25756801-25756900	SEPN1	-43275	MAN1C1	47299	RP1-317E23.6	-57072	MAN1C1	-27550	RP1-317E23.3	59848	SEPN1	-61319	5	chr1:25756800-25757100	300	27.568		MAN1C1
1_8864	1	8864	chr1_25757100	92.1053	46.3918	69.2661	47.6987	50.5747	68.1373	91.8919	46.2121	50.3597	46.5608	25757100	0.955723	0.775614	0.817612	0.775614	2	chr1:25757001-25757100	SEPN1	-43075	MAN1C1	47499	RP1-317E23.6	-56872	MAN1C1	-27350	RP1-317E23.3	59648	SEPN1	-61119	5	chr1:25756800-25757100	300	27.568		MAN1C1
1_8911	1	8911	chr1_25844200	79.9228	87.013	95.7627	98.893	85.1711	95.671	82.9582	96.6258	71.1297	82.3276	25844200	0.953744	0.935295	0.945229	0.935295	4	chr1:25844101-25844200	RP1-317E23.7	-12066	AUNIP	15212	RP1-125I3.2	-15412	AUNIP	-10195	MTFR1L	11258	RP1-317E23.7	-12288	7	chr1:25844100-25844300	200	28.3484		AUNIP
1_8911	1	8911	chr1_25844300	78.2123	77.2222	92.5926	87.7551	76.1905	95.2128	79.6791	88.4	63.0573	71.3568	25844300	0.953744	0.935295	0.945229	0.935295	3	chr1:25844201-25844300	RP1-317E23.7	-12166	AUNIP	15112	RP1-125I3.2	-15312	AUNIP	-10295	MTFR1L	11358	RP1-317E23.7	-12388	7	chr1:25844100-25844300	200	28.3484		AUNIP
1_8999	1	8999	chr1_26103500	95.1613	42.5926	38.3333	90.411	32.3529	81.8182	37.931	91.3793	89.8305	91.8033	26103500	0.789302	0.908515	0.833081	0.789302	1	chr1:26103401-26103500	PDIK1L	-7664	AL391650.1	31923	TRIM63	-35867	PDIK1L	-20533	AL391650.1	31823	TRIM63	-52197	7	chr1:26103400-26103700	300	27.4142
1_8999	1	8999	chr1_26103600	85.7143	76.9784	78.4615	87.8788	74.8815	88.6905	78.9855	93.2927	89.3617	90.4494	26103600	0.789302	0.908515	0.833081	0.789302	3	chr1:26103501-26103600	PDIK1L	-7564	AL391650.1	32023	TRIM63	-35967	PDIK1L	-20433	AL391650.1	31923	TRIM63	-52297	7	chr1:26103400-26103700	300	27.4142
1_8999	1	8999	chr1_26103700	92.8058	91.6667	92.5287	92.1788	92.6471	95.3947	93.2203	97.4522	96.2963	95.3757	26103700	0.789302	0.908515	0.833081	0.789302	3	chr1:26103601-26103700	PDIK1L	-7464	AL391650.1	32123	TRIM63	-36067	PDIK1L	-20333	AL391650.1	32023	TRIM63	-52397	7	chr1:26103400-26103700	300	27.4142
1_9073	1	9073	chr1_26346600	85.0746	85.443	89.0351	68.8797	89.243	85.7923	85.9459	81.25	70.9091	69.3878	26346600	0.885209	0.748158	0.906302	0.748158	3	chr1:26346501-26346600	AIM1L	-2515	ZNF683	26135	UBXN11	-28237	ZNF683	15033	AIM1L	-24742	CD52	26077	5	chr1:26346500-26346700	200	26.5688		CRYBG2
1_9073	1	9073	chr1_26346700	84.2857	78.5714	85	63.9456	82.9932	85.3211	90.678	86.1538	52.5773	55.8333	26346700	0.885209	0.748158	0.906302	0.748158	2	chr1:26346601-26346700	AIM1L	-2615	ZNF683	26035	UBXN11	-28337	ZNF683	14933	AIM1L	-24842	CD52	26177	5	chr1:26346500-26346700	200	26.5688		CRYBG2
1_9077	1	9077	chr1_26364300	65.1042	49.3213	68.1648	83.3333	63.3065	55.157	65.7025	52.1552	50	68.0365	26364300	0.887843	0.879603	0.906928	0.879603	3	chr1:26364201-26364300	ZNF683	8435	AIM1L	-10170	UBXN11	-45937	ZNF683	-2664	AIM1L	-42442	CD52	43777	7	chr1:26364200-26364400	200	23.5772		ZNF683	ZNF683
1_9077	1	9077	chr1_26364400	77.2947	69.2982	70.8633	80.4878	75.3623	66.3317	72.9958	65.2381	66.6667	73.7903	26364400	0.887843	0.879603	0.906928	0.879603	4	chr1:26364301-26364400	ZNF683	8335	AIM1L	-10270	UBXN11	-46037	ZNF683	-2764	AIM1L	-42542	CD52	43877	7	chr1:26364200-26364400	200	23.5772		ZNF683	ZNF683
1_9092	1	9092	chr1_26423800	74.5223	67.7551	94.6939	73.5192	97.3684	66.1355	96.0656	74.6711	76.8908	79.1519	26423800	0.897265	0.878731	0.91921	0.878731	4	chr1:26423701-26423800	DHDDS	-8515	LIN28A	12984	RP3-476K8.3	43482	LIN28A	-5919	DHDDS	-24376	RP3-476K8.3	38955	7	chr1:26423700-26423900	200	31.5899		LIN28A
1_9092	1	9092	chr1_26423900	75.1323	86.9281	95.2381	90.1042	94.7674	62.8205	92.5532	73.8532	80.6723	79.8851	26423900	0.897265	0.878731	0.91921	0.878731	3	chr1:26423801-26423900	DHDDS	-8415	LIN28A	13084	RP3-476K8.3	43382	LIN28A	-5819	DHDDS	-24276	RP3-476K8.3	38855	7	chr1:26423700-26423900	200	31.5899		LIN28A
1_9124	1	9124	chr1_26514400	98.7768	95.107	86.2857	97.7987	74.2857	95.614	85.124	97.9094	97.205	96.7568	26514400	0.953963	0.942421	0.959391	0.942421	5	chr1:26514301-26514400	RPS6KA1	-15366	MIR1976	-40141	HMGN2	41882	HMGN2	38428	MIR1976	-40193	DHDDS	43106	8	chr1:26514300-26514500	200	28.0364
1_9124	1	9124	chr1_26514500	96.0396	91.3295	71.7949	90.5941	64.4578	97.9592	78.1915	90.625	94.5652	94.7917	26514500	0.953963	0.942421	0.959391	0.942421	3	chr1:26514401-26514500	RPS6KA1	-15266	MIR1976	-40041	HMGN2	41982	HMGN2	38528	MIR1976	-40093	DHDDS	43206	8	chr1:26514300-26514500	200	28.0364
1_9143	1	9143	chr1_26564200	93.0233	88.8889	57.4468	70.1754	2.5641	91.2281	0	92.2078	57.1429	92.4242	26564200	0.90402	0.96626	0.899206	0.899206	1	chr1:26564101-26564200	MIR1976	9659	RPS6KA1	18349	RN7SL679P	29346	MIR1976	9607	RPS6KA1	-10076	RN7SL679P	29042	13	chr1:26564100-26564500	400	38.8014		RPS6KA1
1_9143	1	9143	chr1_26564300	95.5882	91.866	92.4324	89.9497	87.7551	95.4023	88.6555	97.6048	91.0638	93.8889	26564300	0.90402	0.96626	0.899206	0.899206	3	chr1:26564201-26564300	MIR1976	9759	RPS6KA1	18449	RN7SL679P	29246	MIR1976	9707	RPS6KA1	-9976	RN7SL679P	28942	13	chr1:26564100-26564500	400	38.8014		RPS6KA1
1_9143	1	9143	chr1_26564400	95	93.2692	68.9956	72.5	42.4084	94.6188	52.9412	91.2698	76.6667	91.9598	26564400	0.90402	0.96626	0.899206	0.899206	4	chr1:26564301-26564400	MIR1976	9859	RPS6KA1	18549	RN7SL679P	29146	MIR1976	9807	RPS6KA1	-9876	RN7SL679P	28842	13	chr1:26564100-26564500	400	38.8014		RPS6KA1
1_9143	1	9143	chr1_26564500	94.1176	92.5781	90.9385	92.2297	89.7959	93.4641	90.0433	91.1243	92.8251	91.63	26564500	0.90402	0.96626	0.899206	0.899206	5	chr1:26564401-26564500	MIR1976	9959	RPS6KA1	18649	RN7SL679P	29046	RPS6KA1	-9776	MIR1976	9907	RN7SL679P	28742	13	chr1:26564100-26564500	400	38.8014		RPS6KA1
1_9325	1	9325	chr1_27186400	80	68.2119	86.2069	94.5055	94.3662	85.8268	95.7746	79.1444	75.5396	78.9773	27186400	0.96611	0.915892	0.935092	0.915892	3	chr1:27186301-27186400	SLC9A1	-31490	RP11-40H20.4	47952	WDTC1	-48115	RP11-40H20.4	42705	Y_RNA	69063	SLC9A1	-80950	7	chr1:27186300-27186600	300	25.8018
1_9325	1	9325	chr1_27186600	86.4253	72.3577	88.4817	96.7742	97.807	82.4675	94.7368	85.5319	83.3948	87.9257	27186600	0.96611	0.915892	0.935092	0.915892	4	chr1:27186501-27186600	SLC9A1	-31690	RP11-40H20.4	47752	WDTC1	-47915	RP11-40H20.4	42505	Y_RNA	68863	SLC9A1	-81150	7	chr1:27186300-27186600	300	25.8018
1_9534	1	9534	chr1_27874200	72.3077	70.339	79.7619	83.0116	86.2963	76.2431	56.5789	93.865	54.0984	91.2371	27874200	0.977097	0.901374	0.934489	0.901374	4	chr1:27874101-27874200	THEMIS2	1633	AL109927.1	-23456	SCARNA1	39800	THEMIS2	-12333	RPA2	17323	PPP1R8	22524	6	chr1:27874100-27874300	200	45.6572	THEMIS2	THEMIS2
1_9534	1	9534	chr1_27874300	70	72.5352	77.1812	72.5352	94.1176	66.9811	50.365	97.4194	45.8716	92.3729	27874300	0.977097	0.901374	0.934489	0.901374	2	chr1:27874201-27874300	THEMIS2	1733	AL109927.1	-23556	SCARNA1	39900	THEMIS2	-12233	RPA2	17223	PPP1R8	22624	6	chr1:27874100-27874300	200	45.6572	THEMIS2	THEMIS2
1_9546	1	9546	chr1_27935500	9.32476	6.53061	5.80205	3.42205	6.84039	20.8556	15.2174	16.4502	4.36893	2.28758	27935500	0.786242	0.865909	0.828221	0.786242	4	chr1:27935401-27935500	SMPDL3B	391	RPA2	-20754	XKR8	-23961	RP11-460I13.2	3374	SMPDL3B	-20980	XKR8	-32596	17	chr1:27935400-27936100	700	28.06	SMPDL3B	SMPDL3B
1_9546	1	9546	chr1_27935600	6.17284	5.83942	7.62712	7.35294	11.5942	15.625	9.09091	13.2075	5.88235	1.3986	27935600	0.786242	0.865909	0.828221	0.786242	2	chr1:27935501-27935600	SMPDL3B	491	RPA2	-20854	XKR8	-23861	RP11-460I13.2	3274	SMPDL3B	-20880	XKR8	-32496	17	chr1:27935400-27936100	700	28.06	SMPDL3B	SMPDL3B
1_9546	1	9546	chr1_27935700	30.6383	30.8057	44.6154	25.4717	37.4429	49.2857	37.1429	45.7516	45.1064	12.6168	27935700	0.786242	0.865909	0.828221	0.786242	3	chr1:27935601-27935700	SMPDL3B	591	RPA2	-20954	XKR8	-23761	RP11-460I13.2	3174	SMPDL3B	-20780	XKR8	-32396	17	chr1:27935400-27936100	700	28.06	SMPDL3B	SMPDL3B
1_9546	1	9546	chr1_27935800	18.8235	22.7941	30.5085	20.1389	26.8657	44	30.0813	31.6667	25.5319	13.1387	27935800	0.786242	0.865909	0.828221	0.786242	2	chr1:27935701-27935800	SMPDL3B	691	RPA2	-21054	XKR8	-23661	RP11-460I13.2	3074	SMPDL3B	-20680	XKR8	-32296	17	chr1:27935400-27936100	700	28.06	SMPDL3B	SMPDL3B
1_9546	1	9546	chr1_27935900	26.5625	28.2609	42.8571	43.1373	32.5	70	51.5625	49.0566	35.4167	24.5614	27935900	0.786242	0.865909	0.828221	0.786242	1	chr1:27935801-27935900	SMPDL3B	791	RPA2	-21154	XKR8	-23561	RP11-460I13.2	2974	SMPDL3B	-20580	XKR8	-32196	17	chr1:27935400-27936100	700	28.06	SMPDL3B	SMPDL3B	RP11-460I13.2
1_9546	1	9546	chr1_27936000	37.8378	26.8817	45.1923	35.6436	48.3516	57.2917	43.6508	46.1538	42.3529	30.0813	27936000	0.786242	0.865909	0.828221	0.786242	2	chr1:27935901-27936000	SMPDL3B	891	RPA2	-21254	XKR8	-23461	RP11-460I13.2	2874	SMPDL3B	-20480	XKR8	-32096	17	chr1:27935400-27936100	700	28.06	SMPDL3B	SMPDL3B	RP11-460I13.2
1_9546	1	9546	chr1_27936100	58.9041	39.4872	51.5337	42.8571	50.5682	62.0253	52.8037	55.5046	48.5915	38.5787	27936100	0.786242	0.865909	0.828221	0.786242	3	chr1:27936001-27936100	SMPDL3B	991	RPA2	-21354	XKR8	-23361	RP11-460I13.2	2774	SMPDL3B	-20380	XKR8	-31996	17	chr1:27935400-27936100	700	28.06	SMPDL3B	SMPDL3B	RP11-460I13.2
1_9547	1	9547	chr1_27936800	71.3592	70.3963	76.6509	69.3157	75.7798	88.671	86.7102	91.3717	76.3819	56.6667	27936800	0.943586	0.861846	0.900909	0.861846	8	chr1:27936701-27936800	SMPDL3B	1691	RPA2	-22054	XKR8	-22661	RP11-460I13.2	2074	SMPDL3B	-19680	XKR8	-31296	11	chr1:27936700-27936900	200	33.3556	SMPDL3B	SMPDL3B	RP11-460I13.2
1_9547	1	9547	chr1_27936900	65.0888	68.6747	66.6667	73.4694	71.4932	84.1379	91.4414	76.4045	80.1724	54.7739	27936900	0.943586	0.861846	0.900909	0.861846	3	chr1:27936801-27936900	SMPDL3B	1791	RPA2	-22154	XKR8	-22561	RP11-460I13.2	1974	SMPDL3B	-19580	XKR8	-31196	11	chr1:27936700-27936900	200	33.3556	SMPDL3B	SMPDL3B	RP11-460I13.2
1_9608	1	9608	chr1_28246300	62.6866	73.8636	52.3077	68.6747	87.3016	93.2203	54.2553	74.4186	60.2041	78.4314	28246300	0.987382	0.993648	0.992691	0.987382	1	chr1:28246201-28246300	RP5-1092A3.5	-843	RP5-1092A3.4	-4847	ATPIF1	10147	ATPIF1	-606	RP5-1092A3.5	-1268	RP5-1092A3.4	-6792	30	chr1:28246200-28247100	900	66.2549	RP5-1092A3.5	ATPIF1	ATPIF1, RP5-1092A3.5
1_9608	1	9608	chr1_28246500	30	57.8313	22.0588	28.5714	54.5455	89.4737	17	50.7042	18.0851	50.6024	28246500	0.987382	0.993648	0.992691	0.987382	1	chr1:28246401-28246500	RP5-1092A3.5	-643	RP5-1092A3.4	-5047	ATPIF1	10347	ATPIF1	-406	RP5-1092A3.5	-1068	RP5-1092A3.4	-6992	30	chr1:28246200-28247100	900	66.2549	RP5-1092A3.5	ATPIF1	ATPIF1, RP5-1092A3.5
1_9608	1	9608	chr1_28246600	16.6667	46.6216	19.0283	23.2323	51.2195	81.3397	20.1807	47.1963	18.9591	45.5882	28246600	0.987382	0.993648	0.992691	0.987382	3	chr1:28246501-28246600	RP5-1092A3.5	-543	RP5-1092A3.4	-5147	ATPIF1	10447	ATPIF1	-306	RP5-1092A3.5	-968	RP5-1092A3.4	-7092	30	chr1:28246200-28247100	900	66.2549	RP5-1092A3.5	ATPIF1	ATPIF1, RP5-1092A3.5
1_9608	1	9608	chr1_28246700	1.33333	42.5595	5.16129	3.87812	42.7374	80.0781	4.914	37.551	2.15054	44.8161	28246700	0.987382	0.993648	0.992691	0.987382	4	chr1:28246601-28246700	RP5-1092A3.5	-443	RP5-1092A3.4	-5247	ATPIF1	10547	ATPIF1	-206	RP5-1092A3.5	-868	RP5-1092A3.4	-7192	30	chr1:28246200-28247100	900	66.2549	RP5-1092A3.5	ATPIF1	ATPIF1, RP5-1092A3.5
1_9608	1	9608	chr1_28246800	3.63636	42.1569	5.90909	7.46269	38.8128	82.2695	7.35786	37.1951	6.87831	42.9293	28246800	0.987382	0.993648	0.992691	0.987382	3	chr1:28246701-28246800	RP5-1092A3.5	-343	RP5-1092A3.4	-5347	ATPIF1	10647	ATPIF1	-106	RP5-1092A3.5	-768	RP5-1092A3.4	-7292	30	chr1:28246200-28247100	900	66.2549	RP5-1092A3.5	ATPIF1	ATPIF1, RP5-1092A3.5
1_9608	1	9608	chr1_28246900	0	57.5758	6.25	7.14286	36.7089	79.3103	3.36134	44.2857	6.84932	43.5897	28246900	0.987382	0.993648	0.992691	0.987382	1	chr1:28246801-28246900	RP5-1092A3.5	-243	RP5-1092A3.4	-5447	ATPIF1	10747	ATPIF1	-6	RP5-1092A3.5	-668	RP5-1092A3.4	-7392	30	chr1:28246200-28247100	900	66.2549	RP5-1092A3.5	ATPIF1	ATPIF1, RP5-1092A3.5
1_9608	1	9608	chr1_28247000	0.291545	38.7273	3.22581	0.452489	27.9389	73.8208	0.437637	32.7496	0.34188	41.8495	28247000	0.987382	0.993648	0.992691	0.987382	8	chr1:28246901-28247000	RP5-1092A3.5	-143	RP5-1092A3.4	-5547	ATPIF1	10847	ATPIF1	94	RP5-1092A3.5	-568	RP5-1092A3.4	-7492	30	chr1:28246200-28247100	900	66.2549	RP5-1092A3.5	ATPIF1	ATPIF1, RP5-1092A3.5
1_9608	1	9608	chr1_28247100	0.505051	24.9364	3.2	0.390625	13.75	58.5938	0.560224	21.6783	0.714286	29.7297	28247100	0.987382	0.993648	0.992691	0.987382	9	chr1:28247001-28247100	RP5-1092A3.5	-43	RP5-1092A3.4	-5647	ATPIF1	10947	ATPIF1	194	RP5-1092A3.5	-468	RP5-1092A3.4	-7592	30	chr1:28246200-28247100	900	66.2549	RP5-1092A3.5		ATPIF1, RP5-1092A3.5
1_9630	1	9630	chr1_28338300	96.4539	88.835	93.6416	90.9953	95.5446	91.2281	97.0149	96.5854	95.679	93.8462	28338300	0.898744	0.779018	0.916547	0.779018	5	chr1:28338201-28338300	MED18	9246	PHACTR4	-31302	SESN2	78774	MED18	2333	SESN2	55809	Y_RNA	84254	6	chr1:28338200-28338500	300	30.873			MED18
1_9630	1	9630	chr1_28338500	96.3636	45.098	96.7742	94.4444	100	47.619	98.0392	96.6102	100	95.3125	28338500	0.898744	0.779018	0.916547	0.779018	1	chr1:28338401-28338500	MED18	9446	PHACTR4	-31102	SESN2	78974	MED18	2533	SESN2	56009	Y_RNA	84054	6	chr1:28338200-28338500	300	30.873			MED18
1_9711	1	9711	chr1_28724700	52.9762	65.6	51.7241	74.1379	56.129	56.7568	50.9202	72.2222	84.1176	80.9816	28724700	0.871806	0.933232	0.895478	0.871806	3	chr1:28724601-28724700	YTHDF2	-11920	SCARNA24	35036	GMEB1	55921	GMEB1	5347	SCARNA24	34906	YTHDF2	-44431	6	chr1:28724600-28724800	200	29.5092
1_9711	1	9711	chr1_28724800	60.1156	72.028	59.2	75.4386	58.2192	57.6	60.8974	72.9282	84.2391	88.961	28724800	0.871806	0.933232	0.895478	0.871806	3	chr1:28724701-28724800	YTHDF2	-11820	SCARNA24	35136	GMEB1	56021	GMEB1	5447	SCARNA24	35006	YTHDF2	-44331	6	chr1:28724600-28724800	200	29.5092
1_9777	1	9777	chr1_29104600	97.9167	50.8772	94.2308	98.0769	9.61538	56.8182	4.47761	57.1429	52.6316	96.2264	29104600	0.877425	0.840637	0.876081	0.840637	1	chr1:29104501-29104600	TMEM200B	17901	RP11-242O24.3	42394	Metazoa_SRP	63402	EPB41	-12514	TMEM200B	14827	RP11-242O24.3	39893	6	chr1:29104500-29104700	200	48.2846		EPB41
1_9777	1	9777	chr1_29104700	92.9134	92.5197	95.8506	92.6641	90.2041	91.9355	89.7833	93.2308	91.8301	94.1634	29104700	0.877425	0.840637	0.876081	0.840637	5	chr1:29104601-29104700	TMEM200B	17801	RP11-242O24.3	42294	Metazoa_SRP	63502	EPB41	-12414	TMEM200B	14727	RP11-242O24.3	39793	6	chr1:29104500-29104700	200	48.2846		EPB41
1_9792	1	9792	chr1_29141700	77.7778	93.0348	82.9787	64.1026	89.2308	77.4194	91.7476	85.034	91.2088	82.7225	29141700	0.919999	0.894947	0.848863	0.848863	4	chr1:29141601-29141700	RP11-242O24.3	5294	TMEM200B	-17765	uc_338	29753	RP11-242O24.3	2793	SRSF4	6042	EPB41	21654	5	chr1:29141600-29141900	300	59.6166			RP11-242O24.3
1_9792	1	9792	chr1_29141900	46.9388	92.9825	47.7273	4.41176	96.8254	43.1373	96	50	92.1875	44.2623	29141900	0.919999	0.894947	0.848863	0.848863	1	chr1:29141801-29141900	RP11-242O24.3	5094	TMEM200B	-17965	uc_338	29553	RP11-242O24.3	2593	SRSF4	5842	EPB41	21854	5	chr1:29141600-29141900	300	59.6166			RP11-242O24.3
1_9887	1	9887	chr1_29528500	96.1722	92.2018	76.5714	98.1567	96.4912	88.0829	96.3542	86.8545	77.7778	86.8852	29528500	0.907079	0.887949	0.961925	0.887949	3	chr1:29528401-29528500	AL139151.1	96020	AC092265.1	116178	RP3-437I16.1	-178386	AL139151.1	95938	AC092265.1	116044	RP4-656G21.1	180350	5	chr1:29528400-29528600	200	30.0139
1_9887	1	9887	chr1_29528600	88.2353	71.5385	53.1746	83.3333	83.7607	67.2414	82.3009	63.6364	46.6019	64.6552	29528600	0.907079	0.887949	0.961925	0.887949	2	chr1:29528501-29528600	AL139151.1	96120	AC092265.1	116078	RP3-437I16.1	-178486	AL139151.1	96038	AC092265.1	115944	RP4-656G21.1	180250	5	chr1:29528400-29528600	200	30.0139
1_9913	1	9913	chr1_29677000	97.541	65.9864	54.2056	52.5424	73.4848	49.0741	76.8421	74.0385	46.0784	97.0588	29677000	0.804568	0.843366	0.827156	0.804568	2	chr1:29676901-29677000	AC092265.1	-32322	RP4-656G21.1	32547	AL645944.1	-207901	RP4-656G21.1	31850	AC092265.1	-32456	AL645944.1	-208005	5	chr1:29676900-29677100	200	32.2988
1_9913	1	9913	chr1_29677100	86.9281	75.4386	77.9141	74.375	83.7079	77.439	76.0274	81.5789	73.7931	80	29677100	0.804568	0.843366	0.827156	0.804568	3	chr1:29677001-29677100	AC092265.1	-32422	RP4-656G21.1	32447	AL645944.1	-207801	RP4-656G21.1	31750	AC092265.1	-32556	AL645944.1	-207905	5	chr1:29676900-29677100	200	32.2988
1_10045	1	10045	chr1_30469600	63.4686	64.3137	88.4956	78.8043	86.0215	80.1282	64.2336	68.5393	66.39	65.614	30469600	0.919756	0.84679	0.858691	0.84679	4	chr1:30469501-30469600	RP4-591L5.2	53776	RP4-591L5.1	-57962	MATN1-AS1	-248903	RP4-591L5.2	48492	RP4-591L5.1	-60041	MATN1	241676	5	chr1:30469500-30469700	200	20.5362
1_10045	1	10045	chr1_30469700	58.6957	57.971	64	63.6364	77.2152	59.6774	58.1818	53.8462	60	58.3333	30469700	0.919756	0.84679	0.858691	0.84679	1	chr1:30469601-30469700	RP4-591L5.2	53876	RP4-591L5.1	-58062	MATN1-AS1	-248803	RP4-591L5.2	48592	RP4-591L5.1	-60141	MATN1	241576	5	chr1:30469500-30469700	200	20.5362
1_10087	1	10087	chr1_30694000	84.7909	56.869	64.9351	88.4058	85.5956	84.3511	63.8393	71.0084	88	87.5	30694000	0.980777	0.777912	0.839058	0.777912	3	chr1:30693901-30694000	MATN1-AS1	-24503	MATN1	29587	MIR4420	45232	MATN1	17276	MATN1-AS1	-32744	LAPTM5	38468	5	chr1:30693900-30694100	200	41.991
1_10087	1	10087	chr1_30694100	88.961	44.2529	69.378	96.6981	94.7115	92.5	63.2	65.7459	93.913	96.3351	30694100	0.980777	0.777912	0.839058	0.777912	2	chr1:30694001-30694100	MATN1-AS1	-24403	MATN1	29487	MIR4420	45132	MATN1	17176	MATN1-AS1	-32644	LAPTM5	38368	5	chr1:30693900-30694100	200	41.991
1_10096	1	10096	chr1_30711700	52.7607	77.6224	56.5217	56.1644	77.9221	60.2941	58	66.4516	81.4516	59.8361	30711700	0.873631	0.892877	0.775387	0.775387	2	chr1:30711601-30711700	MATN1-AS1	-6803	MATN1	11887	MIR4420	27532	MATN1	-424	MATN1-AS1	-15044	LAPTM5	20768	8	chr1:30711600-30712000	400	22.7374		MATN1	MATN1
1_10096	1	10096	chr1_30711800	55.2239	81.3008	51.1765	55.1402	84.8485	63.5417	56.0606	54.4	77.551	54.5455	30711800	0.873631	0.892877	0.775387	0.775387	2	chr1:30711701-30711800	MATN1-AS1	-6703	MATN1	11787	MIR4420	27432	MATN1	-524	MATN1-AS1	-14944	LAPTM5	20668	8	chr1:30711600-30712000	400	22.7374		MATN1	MATN1
1_10096	1	10096	chr1_30712000	52.4631	69.6891	61.0837	53.7662	65.8892	60.9272	60	55.3265	67.6568	56.9492	30712000	0.873631	0.892877	0.775387	0.775387	4	chr1:30711901-30712000	MATN1-AS1	-6503	MATN1	11587	MIR4420	27232	MATN1	-724	MATN1-AS1	-14744	LAPTM5	20468	8	chr1:30711600-30712000	400	22.7374		MATN1	MATN1
1_10125	1	10125	chr1_30783000	75.969	95.5357	95.9459	57.047	80.5195	70.8075	82.3529	78.6765	96.2264	69.2308	30783000	0.947907	0.951465	0.966177	0.947907	2	chr1:30782901-30783000	Metazoa_SRP	-11013	LAPTM5	-25180	RP5-1125N11.1	32553	Metazoa_SRP	-11254	RP5-1125N11.1	27377	MIR4420	-43845	9	chr1:30782900-30783400	500	45.6753
1_10125	1	10125	chr1_30783100	43.0769	80.9524	80	5.55556	48.7805	40.2985	42	54.8387	82.9787	41.7722	30783100	0.947907	0.951465	0.966177	0.947907	1	chr1:30783001-30783100	Metazoa_SRP	-11113	LAPTM5	-25280	RP5-1125N11.1	32453	Metazoa_SRP	-11354	RP5-1125N11.1	27277	MIR4420	-43945	9	chr1:30782900-30783400	500	45.6753
1_10125	1	10125	chr1_30783200	42.029	69.7248	60.1504	11.1111	39.3103	34.1667	26.9231	40.8	60	41.0448	30783200	0.947907	0.951465	0.966177	0.947907	2	chr1:30783101-30783200	Metazoa_SRP	-11213	LAPTM5	-25380	RP5-1125N11.1	32353	Metazoa_SRP	-11454	RP5-1125N11.1	27177	MIR4420	-44045	9	chr1:30782900-30783400	500	45.6753
1_10125	1	10125	chr1_30783300	70.339	90.566	85.2713	64.3411	75.4386	75.8065	71.831	71.5385	88.7755	80.3571	30783300	0.947907	0.951465	0.966177	0.947907	2	chr1:30783201-30783300	Metazoa_SRP	-11313	LAPTM5	-25480	RP5-1125N11.1	32253	Metazoa_SRP	-11554	RP5-1125N11.1	27077	MIR4420	-44145	9	chr1:30782900-30783400	500	45.6753
1_10125	1	10125	chr1_30783400	66.1654	78.9855	78.1955	49.3333	60.8696	63.0769	62.3656	66.6667	80	63.2353	30783400	0.947907	0.951465	0.966177	0.947907	2	chr1:30783301-30783400	Metazoa_SRP	-11413	LAPTM5	-25580	RP5-1125N11.1	32153	Metazoa_SRP	-11654	RP5-1125N11.1	26977	MIR4420	-44245	9	chr1:30782900-30783400	500	45.6753
1_10157	1	10157	chr1_30918900	81.8182	98.1651	82.5806	95.7746	93.8889	96.6887	95.5801	79.4118	93.7143	97.5845	30918900	0.926778	0.841519	0.895978	0.841519	3	chr1:30918801-30918900	RN7SL371P	-165	SDC3	-10139	RP1-65J11.5	60743	RN7SL371P	-432	PUM1	12605	SDC3	-45766	5	chr1:30918800-30919100	300	21.9144	RN7SL371P		RN7SL371P
1_10157	1	10157	chr1_30919100	72.043	96.5986	73.8739	95.1724	97.3856	95.9596	93.2099	71.5232	95.0355	95.6757	30919100	0.926778	0.841519	0.895978	0.841519	2	chr1:30919001-30919100	RN7SL371P	-365	SDC3	-10339	RP1-65J11.5	60943	RN7SL371P	-632	PUM1	12405	SDC3	-45966	5	chr1:30918800-30919100	300	21.9144	RN7SL371P		RN7SL371P
1_10274	1	10274	chr1_31504600	89.8148	77.2358	79.8561	78	71.7949	94.8718	85	89.9225	82.7869	80.1587	31504600	0.908241	0.947169	0.939175	0.908241	4	chr1:31504501-31504600	Y_RNA	-856	RNU6-40P	-6917	LINC01226	-13834	Y_RNA	-970	RNU6-40P	-7024	LINC01226	-19645	7	chr1:31504500-31504700	200	21.3461	RF00019, RP11-73M7.10	RP11-439L8.3	RF00019
1_10274	1	10274	chr1_31504700	89.1892	72	78.453	70.1389	66.8508	86.4662	80.7692	86.8217	75.8621	81.1429	31504700	0.908241	0.947169	0.939175	0.908241	3	chr1:31504601-31504700	Y_RNA	-956	RNU6-40P	-7017	LINC01226	-13734	Y_RNA	-1070	RNU6-40P	-7124	LINC01226	-19545	7	chr1:31504500-31504700	200	21.3461	RF00019, RP11-73M7.10	RP11-439L8.3	RF00019
1_10394	1	10394	chr1_31806600	41.4474	67.2566	71.7172	90.4348	38.2609	45.2174	38.7097	71.4286	42.7536	40.146	31806600	0.974719	0.925626	0.950591	0.925626	2	chr1:31806501-31806600	SPOCD1	8775	RP11-84A19.3	17471	ADGRB2	-42260	RP11-84A19.3	15278	SPOCD1	-16118	RP11-84A19.2	35418	7	chr1:31806500-31806700	200	27.5332		SPOCD1
1_10394	1	10394	chr1_31806700	85.6631	94.0594	90.0398	88.7372	85.8447	86.0697	86.6667	91.8819	87.156	84.0517	31806700	0.974719	0.925626	0.950591	0.925626	5	chr1:31806601-31806700	SPOCD1	8675	RP11-84A19.3	17571	ADGRB2	-42360	RP11-84A19.3	15378	SPOCD1	-16218	RP11-84A19.2	35318	7	chr1:31806500-31806700	200	27.5332		SPOCD1
1_10403	1	10403	chr1_31834000	92.6941	82.5472	86.7257	93.9086	76.5625	87.0787	83.4254	85.3175	84.127	75.4386	31834000	0.968988	0.926593	0.922207	0.922207	3	chr1:31833901-31834000	SPOCD1	-17949	RP11-84A19.2	21568	RP11-84A19.3	44871	RP11-84A19.2	8018	RP11-84A19.4	17912	RP11-84A19.3	42678	5	chr1:31833900-31834100	200	34.2091
1_10403	1	10403	chr1_31834100	100	77.686	69.9346	95.5414	50.5747	76.5152	71.4286	69.7842	76.1905	48.8372	31834100	0.968988	0.926593	0.922207	0.922207	2	chr1:31834001-31834100	SPOCD1	-18049	RP11-84A19.2	21468	RP11-84A19.3	44971	RP11-84A19.2	7918	RP11-84A19.4	17812	RP11-84A19.3	42778	5	chr1:31833900-31834100	200	34.2091
1_10732	1	10732	chr1_33226700	94.6565	95.7447	94.3262	96.7033	45.1429	67.3913	72.5146	70.1754	95.8042	94.0594	33226700	0.971592	0.981392	0.968172	0.968172	2	chr1:33226601-33226700	ZNF362	-29872	RP11-415J8.7	-34511	TRIM62	-45034	RP11-415J8.7	-34980	RP11-131M11.3	60402	ZNF362	-74019	5	chr1:33226600-33226800	200	42.3798
1_10732	1	10732	chr1_33226800	95.3125	98.0583	93.0481	97.0339	63.9004	77.9762	77.8846	85.2679	96.6216	93.361	33226800	0.971592	0.981392	0.968172	0.968172	3	chr1:33226701-33226800	ZNF362	-29772	RP11-415J8.7	-34411	TRIM62	-45134	RP11-415J8.7	-34880	RP11-131M11.3	60502	ZNF362	-73919	5	chr1:33226600-33226800	200	42.3798
1_10794	1	10794	chr1_33419700	89.2019	95.679	96.5174	95.614	94.3005	93.1034	96.5665	97.4359	97.0732	98.419	33419700	0.857863	0.771091	0.825782	0.771091	4	chr1:33419601-33419700	AL138837.1	22411	PHC2	-44107	ZSCAN20	-52944	AL138837.1	22324	RP11-415J8.5	56455	ZSCAN20	-72936	21	chr1:33419600-33420000	400	20.527		PHC2
1_10794	1	10794	chr1_33419800	78.1116	96.8254	91.2371	94.1176	91.5556	84.6809	93.0556	93.3333	92.511	94.5559	33419800	0.857863	0.771091	0.825782	0.771091	7	chr1:33419701-33419800	AL138837.1	22311	PHC2	-44207	ZSCAN20	-52844	AL138837.1	22224	RP11-415J8.5	56555	ZSCAN20	-72836	21	chr1:33419600-33420000	400	20.527		PHC2
1_10794	1	10794	chr1_33419900	92.3077	95.9615	95.549	96.5116	96.1078	95.3804	95.0431	97.6608	98.9333	96.7059	33419900	0.857863	0.771091	0.825782	0.771091	8	chr1:33419801-33419900	AL138837.1	22211	PHC2	-44307	ZSCAN20	-52744	AL138837.1	22124	RP11-415J8.5	56655	ZSCAN20	-72736	21	chr1:33419600-33420000	400	20.527		PHC2
1_10794	1	10794	chr1_33420000	45.4545	98.7179	95.2381	96.1538	95.7265	71.3115	94.898	97.8261	96.875	95.8333	33420000	0.857863	0.771091	0.825782	0.771091	2	chr1:33419901-33420000	AL138837.1	22111	PHC2	-44407	ZSCAN20	-52644	AL138837.1	22024	RP11-415J8.5	56755	ZSCAN20	-72636	21	chr1:33419600-33420000	400	20.527		PHC2
1_10915	1	10915	chr1_34251700	43.8596	56.3107	60.3774	37.8049	70.7865	36.9048	33.3333	84.6667	40.2778	61.0169	34251700	0.911913	0.896273	0.905857	0.896273	2	chr1:34251601-34251700	C1orf94	74031	AC115286.1	-75751	CSMD2	-85858	C1orf94	32569	AC115286.1	-75835	RNA5SP42	138637	7	chr1:34251600-34251800	200	45.9083
1_10915	1	10915	chr1_34251800	26.1538	50.9346	38.0117	22.1239	46.9512	25.7576	19.0476	59.5308	29.3706	45.9574	34251800	0.911913	0.896273	0.905857	0.896273	5	chr1:34251701-34251800	C1orf94	74131	AC115286.1	-75851	CSMD2	-85958	C1orf94	32669	AC115286.1	-75935	RNA5SP42	138737	7	chr1:34251600-34251800	200	45.9083
1_10973	1	10973	chr1_34739200	79.661	88.806	61.6822	94.186	75.6944	82.3077	95.4955	67.8899	95.1923	93.4783	34739200	0.947744	0.8941	0.849509	0.849509	2	chr1:34739101-34739200	GJB5	-15846	GJB4	-20540	AL121988.1	39444	GJB5	-19312	RP1-34M23.5	22225	GJB4	-24524	6	chr1:34739100-34739300	200	28.611		SMIM12
1_10973	1	10973	chr1_34739300	74.7331	79.1822	64.4068	84.5638	73.6301	73.5294	85.3881	64.9682	88.1188	83.6957	34739300	0.947744	0.8941	0.849509	0.849509	4	chr1:34739201-34739300	GJB5	-15746	GJB4	-20440	AL121988.1	39344	GJB5	-19212	RP1-34M23.5	22125	GJB4	-24424	6	chr1:34739100-34739300	200	28.611		SMIM12
1_10989	1	10989	chr1_34813100	94.8454	100	98.1818	97.1014	43.0769	96.1538	100	48.0519	98.5714	0	34813100	0.896971	0.863499	0.888234	0.863499	1	chr1:34813001-34813100	GJA4	20103	RP1-34M23.5	-25003	GJB3	30823	GJA4	17353	GJB3	26731	AL121988.1	-34540	6	chr1:34813000-34813300	300	48.3632		SMIM12
1_10989	1	10989	chr1_34813200	60.241	62.9032	69.3878	61.3333	67.1875	62.2951	66.1538	53.5211	70.9677	46.6667	34813200	0.896971	0.863499	0.888234	0.863499	1	chr1:34813101-34813200	GJA4	20203	RP1-34M23.5	-25103	GJB3	30923	GJA4	17453	GJB3	26831	AL121988.1	-34640	6	chr1:34813000-34813300	300	48.3632		SMIM12
1_10989	1	10989	chr1_34813300	82.0833	84.2975	86.087	84.4371	76.8769	86.166	84.8375	74.5174	85.7741	63.5569	34813300	0.896971	0.863499	0.888234	0.863499	4	chr1:34813201-34813300	GJA4	20303	RP1-34M23.5	-25203	GJB3	31023	GJA4	17553	GJB3	26931	AL121988.1	-34740	6	chr1:34813000-34813300	300	48.3632		SMIM12
1_11284	1	11284	chr1_36349900	42.623	31.5789	27.1739	48.0519	32.1429	39.6825	39.1304	33.3333	54.902	68.3333	36349900	0.906793	0.855708	0.914075	0.855708	1	chr1:36349801-36349900	STK40	11440	EVA1B	-25746	RP11-268J15.5	26167	STK40	-10277	RP11-268J15.5	20679	EVA1B	-27870	18	chr1:36349800-36350300	500	28.1951		STK40
1_11284	1	11284	chr1_36350100	27.6527	22.8102	16.2693	32.8076	17.5412	20.6452	22.8283	14.2857	47.4843	44.8718	36350100	0.906793	0.855708	0.914075	0.855708	7	chr1:36350001-36350100	STK40	11240	EVA1B	-25946	RP11-268J15.5	26367	STK40	-10477	RP11-268J15.5	20879	EVA1B	-28070	18	chr1:36349800-36350300	500	28.1951		STK40
1_11284	1	11284	chr1_36350200	42.3756	32.7381	35.1827	53.3795	35.4342	37.1429	43.738	30.9122	67.3529	64.6055	36350200	0.906793	0.855708	0.914075	0.855708	7	chr1:36350101-36350200	STK40	11140	EVA1B	-26046	RP11-268J15.5	26467	STK40	-10577	RP11-268J15.5	20979	EVA1B	-28170	18	chr1:36349800-36350300	500	28.1951		STK40
1_11284	1	11284	chr1_36350300	60.1562	52.5822	61.8474	72.9839	56.6978	57.3585	60	59.761	71.6216	73.262	36350300	0.906793	0.855708	0.914075	0.855708	3	chr1:36350201-36350300	STK40	11040	EVA1B	-26146	RP11-268J15.5	26567	STK40	-10677	RP11-268J15.5	21079	EVA1B	-28270	18	chr1:36349800-36350300	500	28.1951		STK40
1_11316	1	11316	chr1_36493700	94.1379	90.8772	93.3566	92.4242	89.6739	92.9961	94.2943	92.9712	94.1349	94.9296	36493700	0.803033	0.824307	0.907939	0.803033	5	chr1:36493601-36493700	CSF3R	-10422	MRPS15	-29263	OSCP1	-43249	CSF3R	-27605	MRPS15	-37983	OSCP1	-65402	7	chr1:36493600-36493800	200	28.6938
1_11316	1	11316	chr1_36493800	99.1304	94.3089	97.2477	96.9325	46.2069	95.3488	98.3051	94.0678	94.964	93.9597	36493800	0.803033	0.824307	0.907939	0.803033	2	chr1:36493701-36493800	CSF3R	-10522	MRPS15	-29363	OSCP1	-43349	CSF3R	-27705	MRPS15	-38083	OSCP1	-65502	7	chr1:36493600-36493800	200	28.6938
1_11415	1	11415	chr1_36957300	80.4878	30	72.1311	71.831	60.5634	33.3333	70.1754	75	69.0476	36	36957300	0.945469	0.923437	0.890786	0.890786	1	chr1:36957201-36957300	AC117945.1	-47884	GRIK3	76825	RP4-614N24.1	184161	AC117945.1	-47985	GRIK3	-152683	RP4-614N24.1	181532	5	chr1:36957200-36957500	300	49.6813		GRIK3
1_11415	1	11415	chr1_36957400	86.9281	18.5185	74.4	75.3731	63.6364	16.0714	78.125	73.4694	70	20.9302	36957400	0.945469	0.923437	0.890786	0.890786	2	chr1:36957301-36957400	AC117945.1	-47984	GRIK3	76725	RP4-614N24.1	184261	AC117945.1	-48085	GRIK3	-152783	RP4-614N24.1	181632	5	chr1:36957200-36957500	300	49.6813		GRIK3
1_11415	1	11415	chr1_36957500	61.6279	31.4815	59.0361	51.9481	55.7895	31.5068	50.9091	49.2958	58.4906	35.4167	36957500	0.945469	0.923437	0.890786	0.890786	2	chr1:36957401-36957500	AC117945.1	-48084	GRIK3	76625	RP4-614N24.1	184361	AC117945.1	-48185	GRIK3	-152883	RP4-614N24.1	181732	5	chr1:36957200-36957500	300	49.6813		GRIK3
1_11453	1	11453	chr1_37098900	67.2727	92.8144	68.4211	95	96.1957	64.9351	91.5493	95.0617	93.4524	96.129	37098900	0.904742	0.831037	0.779911	0.779911	2	chr1:37098801-37098900	MIR4255	-62662	GRIK3	-64771	RNU6-636P	-104709	MIR4255	-62734	RNU6-636P	-104816	RP5-1180C18.1	163838	5	chr1:37098800-37099000	200	22.7821
1_11453	1	11453	chr1_37099000	66.3158	81.7797	75.1748	80.916	78.5992	65.4167	76.9231	77.0833	80.7229	78.3186	37099000	0.904742	0.831037	0.779911	0.779911	3	chr1:37098901-37099000	MIR4255	-62562	GRIK3	-64871	RNU6-636P	-104609	MIR4255	-62634	RNU6-636P	-104716	RP5-1180C18.1	163738	5	chr1:37098800-37099000	200	22.7821
1_11504	1	11504	chr1_37415200	93.9914	93.6652	76.555	95	93.1579	92.6316	95.7143	61.2766	75.6477	95.045	37415200	0.76763	0.749728	0.902287	0.749728	3	chr1:37415101-37415200	LINC01137	59211	ZC3H12A	-59351	MIR6732	-65029	LINC01137	39678	MIR6732	-65089	ZC3H12A	-69179	5	chr1:37415100-37415300	200	22.8084
1_11504	1	11504	chr1_37415300	94.7712	93.3333	87.8788	96.1039	95.4198	94.6565	94.0741	84.2105	89.2473	90.3704	37415300	0.76763	0.749728	0.902287	0.749728	2	chr1:37415201-37415300	LINC01137	59111	ZC3H12A	-59251	MIR6732	-64929	LINC01137	39578	MIR6732	-64989	ZC3H12A	-69079	5	chr1:37415100-37415300	200	22.8084
1_11506	1	11506	chr1_37421400	78.2946	82.906	70.8955	83.4483	64.4068	80.9917	62.0155	76.129	53.6364	60.1351	37421400	0.922733	0.853648	0.843619	0.843619	2	chr1:37421301-37421400	LINC01137	53011	ZC3H12A	-53151	MIR6732	-58829	LINC01137	33478	MIR6732	-58889	ZC3H12A	-62979	5	chr1:37421300-37421500	200	24.3664
1_11506	1	11506	chr1_37421500	96.1111	88.2353	88.6486	92.1053	79.2453	90.2703	75.1111	90.2326	73.1844	72.8155	37421500	0.922733	0.853648	0.843619	0.843619	3	chr1:37421401-37421500	LINC01137	52911	ZC3H12A	-53051	MIR6732	-58729	LINC01137	33378	MIR6732	-58789	ZC3H12A	-62879	5	chr1:37421300-37421500	200	24.3664
1_11563	1	11563	chr1_37690800	1.37741	1.13636	1.14416	1.91781	1.02302	4.87805	7.66962	0.771208	8.3815	3.66667	37690800	0.871626	0.845479	0.909185	0.845479	4	chr1:37690701-37690800	C1orf109	-280	CDCA8	-1617	Y_RNA	47254	C1orf109	-7690	CDCA8	-18913	EPHA10	25053	16	chr1:37690700-37691200	500	23.4459	C1orf109, CDCA8	C1orf109
1_11563	1	11563	chr1_37690900	1.16279	0.584795	1.88679	2.47525	2.53807	9.15033	5.6338	1.04167	12.7517	1.84049	37690900	0.871626	0.845479	0.909185	0.845479	2	chr1:37690801-37690900	C1orf109	-380	CDCA8	-1517	Y_RNA	47154	C1orf109	-7790	CDCA8	-18813	EPHA10	24953	16	chr1:37690700-37691200	500	23.4459	C1orf109, CDCA8	C1orf109
1_11563	1	11563	chr1_37691000	23.5294	25.0729	19.6468	29.783	25.7322	36.9281	36.9501	18.4	48.1172	24.1206	37691000	0.871626	0.845479	0.909185	0.845479	5	chr1:37690901-37691000	C1orf109	-480	CDCA8	-1417	Y_RNA	47054	C1orf109	-7890	CDCA8	-18713	EPHA10	24853	16	chr1:37690700-37691200	500	23.4459	C1orf109, CDCA8	C1orf109
1_11563	1	11563	chr1_37691100	16.7702	28.9062	10	22.5	15.736	32.7869	39.2857	21.8978	56.9767	24.5283	37691100	0.871626	0.845479	0.909185	0.845479	2	chr1:37691001-37691100	C1orf109	-580	CDCA8	-1317	Y_RNA	46954	C1orf109	-7990	CDCA8	-18613	EPHA10	24753	16	chr1:37690700-37691200	500	23.4459	C1orf109, CDCA8	C1orf109
1_11563	1	11563	chr1_37691200	46	62.3377	50.3704	57.3883	54.5788	63.7131	61.2903	47.9381	74.0506	37.4408	37691200	0.871626	0.845479	0.909185	0.845479	3	chr1:37691101-37691200	C1orf109	-680	CDCA8	-1217	Y_RNA	46854	C1orf109	-8090	CDCA8	-18513	EPHA10	24653	16	chr1:37690700-37691200	500	23.4459	C1orf109, CDCA8	C1orf109
1_11636	1	11636	chr1_38033600	90.9722	91.7241	91.9614	91.5663	88.3234	92.2764	87.2587	92.9577	91.5254	93.2584	38033600	0.896853	0.78369	0.854824	0.78369	4	chr1:38033501-38033600	POU3F1	13194	RP5-884C9.2	-13824	UTP11L	20859	UTP11L	8776	POU3F1	10226	FHL3	-36831	5	chr1:38033500-38033700	200	29.7152
1_11636	1	11636	chr1_38033700	94.5946	97.2603	92.5373	97.5	49.3827	98.4127	44	93.3333	93.6508	97.2222	38033700	0.896853	0.78369	0.854824	0.78369	1	chr1:38033601-38033700	POU3F1	13094	RP5-884C9.2	-13724	UTP11L	20959	UTP11L	8876	POU3F1	10126	FHL3	-36931	5	chr1:38033500-38033700	200	29.7152
1_11702	1	11702	chr1_38427200	61.1111	28.125	69.697	30.4348	68.2353	35.1351	59.4771	29.3103	32.7869	33.8028	38427200	0.900709	0.91199	0.942223	0.900709	3	chr1:38427101-38427200	RNU6-753P	30542	RP11-329N22.1	-47678	LINC01343	-212433	RNU6-753P	30435	RP11-329N22.1	-68834	LINC01343	-218167	6	chr1:38427100-38427500	400	36.6713
1_11702	1	11702	chr1_38427400	38.0952	0	37.2549	2.12766	25	1.96078	36	1.51515	2.5641	0	38427400	0.900709	0.91199	0.942223	0.900709	1	chr1:38427301-38427400	RNU6-753P	30742	RP11-329N22.1	-47478	LINC01343	-212633	RNU6-753P	30635	RP11-329N22.1	-68634	LINC01343	-218367	6	chr1:38427100-38427500	400	36.6713
1_11702	1	11702	chr1_38427500	53.2787	27.4336	58.6207	34.7826	50.6944	39.604	51.5152	43.4109	24.3243	36.7925	38427500	0.900709	0.91199	0.942223	0.900709	2	chr1:38427401-38427500	RNU6-753P	30842	RP11-329N22.1	-47378	LINC01343	-212733	RNU6-753P	30735	RP11-329N22.1	-68534	LINC01343	-218467	6	chr1:38427100-38427500	400	36.6713
1_11703	1	11703	chr1_38427600	65.7407	44.7368	76.1134	50.3497	76.5258	50	69.3467	54.2453	69.6629	59.7222	38427600	0.910446	0.904401	0.904049	0.904049	4	chr1:38427501-38427600	RNU6-753P	30942	RP11-329N22.1	-47278	LINC01343	-212833	RNU6-753P	30835	RP11-329N22.1	-68434	LINC01343	-218567	5	chr1:38427500-38427700	200	44.1498
1_11703	1	11703	chr1_38427700	47.2727	0	56.9231	2.17391	56.3636	0	45.098	1.85185	0	0	38427700	0.910446	0.904401	0.904049	0.904049	1	chr1:38427601-38427700	RNU6-753P	31042	RP11-329N22.1	-47178	LINC01343	-212933	RNU6-753P	30935	RP11-329N22.1	-68334	LINC01343	-218667	5	chr1:38427500-38427700	200	44.1498
1_11710	1	11710	chr1_38465800	74.3719	60.4061	76.0181	75.4237	70.0461	64.3312	75	72.3214	53.7143	58.9372	38465800	0.801191	0.880361	0.85018	0.801191	3	chr1:38465701-38465800	RP11-329N22.1	-9078	RNU6-753P	69142	LINC01343	-251033	RP11-329N22.1	-30234	RNU6-753P	69035	LINC01343	-256767	6	chr1:38465700-38466000	300	21.464
1_11710	1	11710	chr1_38466000	90.9091	61.9469	85.9375	88.3212	88.189	60.2041	83.7607	89.1892	72.3077	66.6667	38466000	0.801191	0.880361	0.85018	0.801191	3	chr1:38465901-38466000	RP11-329N22.1	-8878	RNU6-753P	69342	LINC01343	-251233	RP11-329N22.1	-30034	RNU6-753P	69235	LINC01343	-256967	6	chr1:38465700-38466000	300	21.464
1_11794	1	11794	chr1_38934500	95.4774	97.0464	96.2185	85.8974	82.1053	81.9672	81.0056	84.375	70.4301	83.4043	38934500	0.743569	0.801031	0.88692	0.743569	4	chr1:38934401-38934500	RHBDL2	7284	RNU6-605P	7631	Y_RNA	16425	RNU6-605P	7523	RP5-864K19.4	15104	Y_RNA	16324	7	chr1:38934400-38934600	200	21.7608		RHBDL2
1_11794	1	11794	chr1_38934600	96.3964	90.5109	94.697	93.2515	87.5	93.2584	90.3226	93.0435	77.9221	92.3729	38934600	0.743569	0.801031	0.88692	0.743569	3	chr1:38934501-38934600	RHBDL2	7184	RNU6-605P	7731	Y_RNA	16325	RNU6-605P	7623	RP5-864K19.4	15204	Y_RNA	16224	7	chr1:38934400-38934600	200	21.7608		RHBDL2
1_11871	1	11871	chr1_39233500	66.0714	79.6552	77.6978	67.7054	67.3913	65.7895	76.0252	66.3889	64.4231	68.4848	39233500	0.873052	0.812294	0.897402	0.812294	4	chr1:39233401-39233500	RP11-420K8.1	24149	RP11-416A14.1	26989	MACF1	29255	RP11-420K8.1	16337	RP11-416A14.1	26543	RNA5SP44	-79337	5	chr1:39233400-39233600	200	25.5768		MACF1
1_11871	1	11871	chr1_39233600	3.1746	25.8065	37.8788	2.5641	0	0	32	2.5974	0	0	39233600	0.873052	0.812294	0.897402	0.812294	1	chr1:39233501-39233600	RP11-420K8.1	24049	RP11-416A14.1	27089	MACF1	29355	RP11-420K8.1	16237	RP11-416A14.1	26643	RNA5SP44	-79437	5	chr1:39233400-39233600	200	25.5768		MACF1
1_11941	1	11941	chr1_39524800	97.7011	92.5743	96.1039	93.9891	76.6355	90.1734	73.9362	93.2927	93.7888	93.662	39524800	0.919587	0.80818	0.902041	0.80818	3	chr1:39524701-39524800	RP11-69E11.4	885	BMP8A	33155	RP11-69E11.8	-40359	BMP8A	-1135	RP11-69E11.4	-2521	PABPC4	36015	6	chr1:39524700-39524900	200	22.5273		BMP8A, PPIEL	BMP8A, PPIEL
1_11941	1	11941	chr1_39524900	85.6209	80.8642	81.383	77.9874	67.8947	79.4326	64.3312	86.8613	76.4286	88.8158	39524900	0.919587	0.80818	0.902041	0.80818	3	chr1:39524801-39524900	RP11-69E11.4	785	BMP8A	33255	RP11-69E11.8	-40259	BMP8A	-1035	RP11-69E11.4	-2621	PABPC4	35915	6	chr1:39524700-39524900	200	22.5273		BMP8A, PPIEL	BMP8A, PPIEL
1_11986	1	11986	chr1_39686100	71.1268	95	91.2162	96.3504	95.6522	98.3607	63.3028	50	69.6078	99.2063	39686100	0.732349	0.838116	0.712449	0.712449	2	chr1:39686001-39686100	HPCAL4	5385	NT5C1A	-14062	RNU7-121P	37527	HPCAL4	-7453	NT5C1A	-26980	RNU7-121P	37465	8	chr1:39686000-39686200	200	35.1327		HPCAL4
1_11986	1	11986	chr1_39686200	74.2466	77.3333	78.3972	85.8553	89.557	88.5714	66.8016	66.6667	68.9542	84.0989	39686200	0.732349	0.838116	0.712449	0.712449	6	chr1:39686101-39686200	HPCAL4	5285	NT5C1A	-14162	RNU7-121P	37427	HPCAL4	-7553	NT5C1A	-27080	RNU7-121P	37365	8	chr1:39686000-39686200	200	35.1327		HPCAL4
1_12057	1	12057	chr1_39985100	89.5706	73.7113	92.6136	94.086	94.2529	95.0704	92.0732	94.3723	94	94.3005	39985100	0.827699	0.712783	0.873884	0.712783	3	chr1:39985001-39985100	MFSD2A	29951	Y_RNA	-40102	CAP1	-55132	MFSD2A	15132	Y_RNA	-40211	MYCL	-85489	5	chr1:39985000-39985200	200	26.8908
1_12057	1	12057	chr1_39985200	88.3721	55.3571	87.6106	85.7143	84.058	86.7925	83.4783	82.0988	84.5361	88.5496	39985200	0.827699	0.712783	0.873884	0.712783	2	chr1:39985101-39985200	MFSD2A	30051	Y_RNA	-40202	CAP1	-55032	MFSD2A	15232	Y_RNA	-40311	MYCL	-85589	5	chr1:39985000-39985200	200	26.8908
1_12164	1	12164	chr1_40554700	82.9412	82.7586	96.875	45.8065	83.8323	62.6374	97.1591	96.0452	94.6809	75.1479	40554700	0.941712	0.980979	0.947116	0.941712	3	chr1:40554601-40554700	ZNF684	23038	RP11-656D10.6	-37526	RP11-656D10.5	-39643	ZNF684	6531	EXO5	38144	RP11-656D10.6	-38947	6	chr1:40554600-40554800	200	39.0162
1_12164	1	12164	chr1_40554800	82.2857	77.7778	93.6306	66.6667	80.814	62.6667	90.625	92.7273	92.8571	83.5821	40554800	0.941712	0.980979	0.947116	0.941712	3	chr1:40554701-40554800	ZNF684	23138	RP11-656D10.6	-37626	RP11-656D10.5	-39743	ZNF684	6631	EXO5	38244	RP11-656D10.6	-39047	6	chr1:40554600-40554800	200	39.0162
1_12395	1	12395	chr1_41506200	90.8309	92.2619	90	91.8567	91.9255	91.4191	92.381	90.1186	90.6015	91.8033	41506200	0.851349	0.877811	0.976756	0.851349	3	chr1:41506101-41506200	EDN2	-21529	RP11-486B10.3	-29242	RNA5SP45	-39172	HIVEP3	164	EDN2	-27426	RP11-486B10.3	-29668	5	chr1:41506100-41506300	200	23.5608			HIVEP3
1_12395	1	12395	chr1_41506300	54.3689	95.9459	52.356	76.2557	94.9153	76.8421	95.4338	50.9677	94.9686	69.3122	41506300	0.851349	0.877811	0.976756	0.851349	2	chr1:41506201-41506300	EDN2	-21629	RP11-486B10.3	-29142	RNA5SP45	-39272	HIVEP3	64	EDN2	-27526	RP11-486B10.3	-29568	5	chr1:41506100-41506300	200	23.5608			HIVEP3
1_12425	1	12425	chr1_41640200	41.9355	75.3425	55.6701	53.3333	82.8829	48.1481	72.1154	48.913	23.1707	51.2821	41640200	0.896983	0.884255	0.830073	0.830073	2	chr1:41640101-41640200	HIVEP3	60801	RP11-486B10.3	104758	AL451006.1	-118940	RP11-486B10.3	104332	AL451006.1	-119027	HIVEP3	-133833	6	chr1:41640100-41640300	200	37.2407		HIVEP3
1_12425	1	12425	chr1_41640300	79.4444	95.6522	84.2105	84.8684	90.7692	83.4286	92.5287	78.6982	76	81.25	41640300	0.896983	0.884255	0.830073	0.830073	4	chr1:41640201-41640300	HIVEP3	60701	RP11-486B10.3	104858	AL451006.1	-118840	RP11-486B10.3	104432	AL451006.1	-118927	HIVEP3	-133933	6	chr1:41640100-41640300	200	37.2407		HIVEP3
1_12492	1	12492	chr1_41924200	86.5714	97.2727	84.8387	87.1429	95.6311	69.7674	97.1098	97.0667	96.9811	96.6258	41924200	0.988204	0.958254	0.969856	0.958254	4	chr1:41924101-41924200	HIVEP3	-5493	AL451006.1	165060	GUCA2B	-229220	AL451006.1	164973	GUCA2B	-231624	GUCA2A	238490	5	chr1:41924100-41924300	200	62.3409		HIVEP3
1_12492	1	12492	chr1_41924300	52.7473	95.1807	54.023	45.4545	95.614	1	95.4023	90.8046	98.4615	98.8235	41924300	0.988204	0.958254	0.969856	0.958254	1	chr1:41924201-41924300	HIVEP3	-5593	AL451006.1	165160	GUCA2B	-229120	AL451006.1	165073	GUCA2B	-231524	GUCA2A	238390	5	chr1:41924100-41924300	200	62.3409		HIVEP3
1_12555	1	12555	chr1_42389800	96.0674	96.1039	95.5307	87.3418	84.492	64.6154	94.686	93.5622	93.3333	96.0894	42389800	0.937058	0.901156	0.923943	0.901156	3	chr1:42389701-42389800	RIMKLA	8995	RP11-223A3.1	-51424	FOXJ3	-53923	RIMKLA	-32778	ZMYND12	40528	RP11-223A3.1	-54415	6	chr1:42389700-42389900	200	26.8686		RIMKLA
1_12555	1	12555	chr1_42389900	92.7461	93.75	96.3158	88.3117	85.2381	73.494	95.1456	97.619	92.823	92.8571	42389900	0.937058	0.901156	0.923943	0.901156	3	chr1:42389801-42389900	RIMKLA	9095	RP11-223A3.1	-51524	FOXJ3	-54023	RIMKLA	-32678	ZMYND12	40428	RP11-223A3.1	-54515	6	chr1:42389700-42389900	200	26.8686		RIMKLA
1_12627	1	12627	chr1_42887100	45.7875	51.3423	53.1056	48.3871	49.8708	45.6592	47.6608	47.2028	33.642	31.9018	42887100	0.938422	0.764141	0.808713	0.764141	5	chr1:42887001-42887100	ZNF691	36414	RP11-342M1.3	-40678	ERMAP	57186	ZNF691	34623	SLC2A1	38274	ERMAP	42111	17	chr1:42887000-42887300	300	28.7713	RP11-342M1.7	RP11-342M1.7	RP11-342M1.7
1_12627	1	12627	chr1_42887200	45.8484	60.8286	58.0488	49.4253	54.1284	54.1071	53.9474	56.2278	35.9649	39.8058	42887200	0.938422	0.764141	0.808713	0.764141	8	chr1:42887101-42887200	ZNF691	36514	RP11-342M1.3	-40778	ERMAP	57286	ZNF691	34723	SLC2A1	38174	ERMAP	42211	17	chr1:42887000-42887300	300	28.7713	RP11-342M1.7	RP11-342M1.7	RP11-342M1.7
1_12627	1	12627	chr1_42887300	78.3333	93.75	94.5017	93.7107	92.1569	93.0233	96.6184	93.5897	50	73.7705	42887300	0.938422	0.764141	0.808713	0.764141	4	chr1:42887201-42887300	ZNF691	36614	RP11-342M1.3	-40878	ERMAP	57386	ZNF691	34823	SLC2A1	38074	ERMAP	42311	17	chr1:42887000-42887300	300	28.7713	RP11-342M1.7	RP11-342M1.7	RP11-342M1.7
1_12641	1	12641	chr1_42945600	94.1441	77.2059	51.0638	83.4586	68.1319	72.4638	92.7711	73.4375	95.122	95.8904	42945600	0.946323	0.9074	0.953162	0.9074	2	chr1:42945501-42945600	SLC2A1-AS1	-13448	SLC2A1	13573	RNU6-880P	-45837	SLC2A1	-20226	SLC2A1-AS1	-37758	RNU6-880P	-45944	5	chr1:42945500-42945700	200	47.8199		SLC2A1
1_12641	1	12641	chr1_42945700	95.4167	69.697	42.8571	75.3769	62.6168	69.2737	93.8053	77.561	91.2568	93.4673	42945700	0.946323	0.9074	0.953162	0.9074	3	chr1:42945601-42945700	SLC2A1-AS1	-13348	SLC2A1	13473	RNU6-880P	-45737	SLC2A1	-20326	SLC2A1-AS1	-37658	RNU6-880P	-45844	5	chr1:42945500-42945700	200	47.8199		SLC2A1
1_12717	1	12717	chr1_43291700	81.7629	82.9091	85.4167	93.9726	94.4928	73.6842	84.1216	83.0769	72.4696	95.203	43291700	0.979647	0.928073	0.936233	0.928073	4	chr1:43291601-43291700	C1orf210	-6083	TIE1	-9292	TMEM125	21676	C1orf210	-9040	TIE1	-17268	TMEM125	17698	5	chr1:43291600-43291800	200	58.6269
1_12717	1	12717	chr1_43291800	93.8272	96.0526	96.4286	94.7917	91.6667	0	95.4545	43.038	0	94.5205	43291800	0.979647	0.928073	0.936233	0.928073	1	chr1:43291701-43291800	C1orf210	-6183	TIE1	-9192	TMEM125	21776	C1orf210	-9140	TIE1	-17168	TMEM125	17798	5	chr1:43291600-43291800	200	58.6269
1_12731	1	12731	chr1_43337500	72.8682	95.0382	77.0642	84.2742	75.9124	96.5779	94.0789	85.6115	75.9657	96.8421	43337500	0.984692	0.967114	0.98432	0.967114	3	chr1:43337401-43337500	MPL	-306	RP1-92O14.3	21158	CDC20	-21454	MPL	-12037	TIE1	14392	RP1-92O14.3	17183	5	chr1:43337400-43337600	200	36.5177	MPL
1_12731	1	12731	chr1_43337600	39.3701	85.2564	44.3709	60	40.884	88.6957	84.2466	72.1893	37.9562	82.7225	43337600	0.984692	0.967114	0.98432	0.967114	2	chr1:43337501-43337600	MPL	-206	RP1-92O14.3	21058	CDC20	-21354	MPL	-11937	TIE1	14492	RP1-92O14.3	17083	5	chr1:43337400-43337600	200	36.5177	MPL
1_12805	1	12805	chr1_43596800	91.8079	75.4777	92.033	91.716	92.2907	90.5085	76.3407	86.8687	91.2162	79.0941	43596800	0.915779	0.89971	0.937723	0.89971	4	chr1:43596701-43596800	KDM4A	-53357	PTPRF	65911	KDM4A-AS1	107669	PTPRF	17515	KDM4A-AS1	103122	KDM4A	-108715	6	chr1:43596700-43596900	200	21.4405		PTPRF
1_12805	1	12805	chr1_43596900	91.9355	65.3846	89.1892	85.9551	89.3333	92.9032	75.974	69.9422	89.172	64.1304	43596900	0.915779	0.89971	0.937723	0.89971	2	chr1:43596801-43596900	KDM4A	-53257	PTPRF	66011	KDM4A-AS1	107569	PTPRF	17615	KDM4A-AS1	103022	KDM4A	-108615	6	chr1:43596700-43596900	200	21.4405		PTPRF
1_12857	1	12857	chr1_43861000	94.0959	96.5616	91.6399	92.9919	90.7781	58.3333	81.9188	92.3295	95.2941	76.4706	43861000	0.849015	0.900755	0.934908	0.849015	4	chr1:43860901-43861000	ARTN	-72319	RP11-7O11.3	85286	IPO13	-85938	ST3GAL3	-69202	ARTN	-75345	RP11-7O11.3	83371	6	chr1:43860900-43861200	300	26.101		RP11-7O11.7, ST3GAL3
1_12857	1	12857	chr1_43861100	94.8276	96.8421	93.6709	93.0233	89.2857	67.9487	84.8485	93.6842	85.7143	80	43861100	0.849015	0.900755	0.934908	0.849015	1	chr1:43861001-43861100	ARTN	-72219	RP11-7O11.3	85186	IPO13	-85838	ST3GAL3	-69102	ARTN	-75245	RP11-7O11.3	83271	6	chr1:43860900-43861200	300	26.101		RP11-7O11.7, ST3GAL3
1_12857	1	12857	chr1_43861200	97.1429	90.4255	95.1807	95.8904	95.0617	81.4815	90.2778	89.6907	91.8033	88.0952	43861200	0.849015	0.900755	0.934908	0.849015	1	chr1:43861101-43861200	ARTN	-72119	RP11-7O11.3	85086	IPO13	-85738	ST3GAL3	-69002	ARTN	-75145	RP11-7O11.3	83171	6	chr1:43860900-43861200	300	26.101		RP11-7O11.7, ST3GAL3
1_12912	1	12912	chr1_44028500	95.6522	72.4359	95.5975	71.6667	96.7213	73.5294	98.3333	97.2028	47.9452	94.697	44028500	0.908539	0.96069	0.956589	0.908539	2	chr1:44028401-44028500	SLC6A9	2860	RP5-1198O20.4	-15427	CCDC24	36893	RP5-1198O20.4	-17700	SLC6A9	-30973	CCDC24	31972	5	chr1:44028400-44028600	200	27.1057	SLC6A9, RP5-1198O20.4	SLC6A9
1_12912	1	12912	chr1_44028600	96.6667	96.6165	96.875	93.6709	96.0714	95.5307	96.0938	96.5686	92.2705	97.9508	44028600	0.908539	0.96069	0.956589	0.908539	3	chr1:44028501-44028600	SLC6A9	2760	RP5-1198O20.4	-15327	CCDC24	36993	RP5-1198O20.4	-17600	SLC6A9	-31073	CCDC24	32072	5	chr1:44028400-44028600	200	27.1057	SLC6A9, RP5-1198O20.4	SLC6A9
1_12920	1	12920	chr1_44096700	93.0693	92.5926	93.038	92.2414	74.8299	78.3133	93.6508	83.2335	76.2162	80.9756	44096700	0.917772	0.922518	0.927109	0.917772	4	chr1:44096601-44096700	AL139220.1	-7244	RP5-1198O20.4	-8208	RN7SL479P	20697	AL139220.1	-7379	RP5-1198O20.4	-8275	RN7SL479P	20397	5	chr1:44096600-44096800	200	21.0481		RP5-1198O20.4
1_12920	1	12920	chr1_44096800	92.4242	97.8261	89.7959	89.3939	75	75	96.6102	67.3469	84.058	67.3469	44096800	0.917772	0.922518	0.927109	0.917772	1	chr1:44096701-44096800	AL139220.1	-7144	RP5-1198O20.4	-8108	RN7SL479P	20597	AL139220.1	-7279	RP5-1198O20.4	-8175	RN7SL479P	20297	5	chr1:44096600-44096800	200	21.0481		RP5-1198O20.4
1_12967	1	12967	chr1_44452600	91.9897	94.0898	96.1538	93.9873	95.9064	93.3333	95.9119	96.6245	97.9933	98.0556	44452600	0.798954	0.916018	0.769487	0.769487	5	chr1:44452501-44452600	RNF220	47313	RNU6-369P	61879	MIR5584	-92892	RNU6-369P	61777	MIR5584	-92952	AL390776.1	-119496	7	chr1:44452500-44452700	200	26.7231		RNF220
1_12967	1	12967	chr1_44452700	48.1752	75.2809	92	69.1358	74.1722	74.4	77.3973	96.0526	94.8529	95.5556	44452700	0.798954	0.916018	0.769487	0.769487	2	chr1:44452601-44452700	RNF220	47413	RNU6-369P	61979	MIR5584	-92792	RNU6-369P	61877	MIR5584	-92852	AL390776.1	-119596	7	chr1:44452500-44452700	200	26.7231		RNF220
1_13090	1	13090	chr1_44815900	91.7808	90.5882	91.5663	86.2069	44.4444	91.8033	94.1176	90.9091	92.3077	91.0448	44815900	0.915936	0.826757	0.92724	0.826757	1	chr1:44815801-44815900	RNU5E-6P	4097	BTBD19	7378	TCTEX1D4	-9225	BTBD19	1771	PTCH2	3943	RNU5E-6P	3982	6	chr1:44815800-44816100	300	30.079			BTBD19
1_13090	1	13090	chr1_44816100	96.0784	94.9772	93.0716	95	84.2105	93.2011	94.0206	95.8656	96.5054	94.5107	44816100	0.915936	0.826757	0.92724	0.826757	5	chr1:44816001-44816100	RNU5E-6P	3897	BTBD19	7578	TCTEX1D4	-9425	BTBD19	1971	PTCH2	3743	RNU5E-6P	3782	6	chr1:44815800-44816100	300	30.079			BTBD19
1_13112	1	13112	chr1_44967100	62.8415	95.4839	96.4072	94.9153	96.1111	96.2963	97.8632	83.6158	77.8409	98.5577	44967100	0.971493	0.998288	0.971703	0.971493	3	chr1:44967001-44967100	EIF2B3	19487	RNA5SP47	34778	HECTD3	41451	RNA5SP47	34669	HECTD3	35439	UROD	-48475	6	chr1:44967000-44967200	200	34.1012		EIF2B3
1_13112	1	13112	chr1_44967200	64.8936	94.5055	96.6667	96.4497	93.9891	94.3878	95.6175	82.4324	79.5812	97.3799	44967200	0.971493	0.998288	0.971703	0.971493	3	chr1:44967101-44967200	EIF2B3	19387	RNA5SP47	34878	HECTD3	41351	RNA5SP47	34769	HECTD3	35339	UROD	-48375	6	chr1:44967000-44967200	200	34.1012		EIF2B3
1_13195	1	13195	chr1_45510500	62.4535	75.7895	68.3849	72.0461	60.1942	87.8906	74.0132	63.7602	68.0451	60.5932	45510500	0.900023	0.902604	0.935796	0.900023	4	chr1:45510401-45510500	MMACHC	10160	CCDC163P	-10526	PRDX1	11354	PRDX1	535	MMACHC	-565	CCDC163P	-15592	5	chr1:45510400-45510600	200	60.1718		MMACHC	PRDX1, MMACHC
1_13195	1	13195	chr1_45510600	0	61.7021	0	59.2593	0	92.6471	58.9286	0	76.3158	0	45510600	0.900023	0.902604	0.935796	0.900023	1	chr1:45510501-45510600	MMACHC	10260	CCDC163P	-10626	PRDX1	11254	PRDX1	435	MMACHC	-465	CCDC163P	-15692	5	chr1:45510400-45510600	200	60.1718		MMACHC	PRDX1, MMACHC
1_13364	1	13364	chr1_46304600	17.2414	13.5922	9.54064	20.9459	21.3333	15.7534	25.4967	24.4898	11.1628	17.3077	46304600	0.827897	0.871346	0.8546	0.827897	4	chr1:46304501-46304600	UQCRH	970	LRRC41	-992	NSUN4	-35576	UQCRH	-12176	RAD54L	26127	LRRC41	-26198	11	chr1:46304500-46304700	200	20.3799	LRRC41, UQCRH	UQCRH
1_13364	1	13364	chr1_46304700	47.9167	41.9287	30.5944	51.0358	42.9078	27.3839	46.0474	56.405	37.0879	37.3473	46304700	0.827897	0.871346	0.8546	0.827897	7	chr1:46304601-46304700	UQCRH	1070	LRRC41	-1092	NSUN4	-35476	UQCRH	-12076	RAD54L	26227	LRRC41	-26298	11	chr1:46304500-46304700	200	20.3799	LRRC41, UQCRH	UQCRH
1_13481	1	13481	chr1_46822000	95.8042	95.2381	76.3441	97.8261	94.5312	93.5897	98.1651	95.1456	94.4444	97.2727	46822000	0.815076	0.891796	0.880297	0.815076	2	chr1:46821901-46822000	CYP4B1	22919	EFCAB14	-102936	CYP4A11	119456	CYP4B1	2587	CYP4A11	107176	EFCAB14-AS1	129903	5	chr1:46821900-46822200	300	23.8538			CYP4B1
1_13481	1	13481	chr1_46822100	88.4615	87.234	74.0741	90.1961	85.1064	89.8305	86.4865	87.8049	91.6667	85.3659	46822100	0.815076	0.891796	0.880297	0.815076	1	chr1:46822001-46822100	CYP4B1	23019	EFCAB14	-103036	CYP4A11	119356	CYP4B1	2687	CYP4A11	107076	EFCAB14-AS1	130003	5	chr1:46821900-46822200	300	23.8538			CYP4B1
1_13481	1	13481	chr1_46822200	83.1933	80.916	51.1905	80.303	80.8	85.7143	85.567	86.087	87.0588	87.963	46822200	0.815076	0.891796	0.880297	0.815076	2	chr1:46822101-46822200	CYP4B1	23119	EFCAB14	-103136	CYP4A11	119256	CYP4B1	2787	CYP4A11	106976	EFCAB14-AS1	130103	5	chr1:46821900-46822200	300	23.8538			CYP4B1
1_13487	1	13487	chr1_46945800	0	0	45.6522	38.2979	4	0	4	41.1765	0	0	46945800	0.759555	0.778494	0.707785	0.707785	1	chr1:46945701-46945800	CYP4A11	-4335	CYP4X1	-77767	CYP4Z1	-121687	CYP4A11	-13370	CYP4X1	-104951	CYP4B1	126387	7	chr1:46945700-46945900	200	28.9447
1_13487	1	13487	chr1_46945900	75	73.1518	83.0601	82.9787	75.5011	73.5751	70.989	81.9477	75.4673	70.8229	46945900	0.759555	0.778494	0.707785	0.707785	6	chr1:46945801-46945900	CYP4A11	-4435	CYP4X1	-77667	CYP4Z1	-121587	CYP4A11	-13470	CYP4X1	-104851	CYP4B1	126487	7	chr1:46945700-46945900	200	28.9447
1_13526	1	13526	chr1_47267700	96.7213	81.0127	86.9565	83.3333	93.1973	99.0385	98.374	82.9932	99.2	89.5833	47267700	0.718512	0.913737	0.859049	0.718512	4	chr1:47267601-47267700	TAL1	-35985	RP1-18D14.7	41904	STIL	45435	STIL	-17079	RP1-18D14.7	36950	TAL1	-51409	7	chr1:47267600-47267800	200	28.1393		STIL
1_13526	1	13526	chr1_47267800	75.6522	54.4554	73.6364	55.2381	75	92.7083	75.8621	57.0175	89.9329	53.8462	47267800	0.718512	0.913737	0.859049	0.718512	3	chr1:47267701-47267800	TAL1	-36085	RP1-18D14.7	42004	STIL	45335	STIL	-17179	RP1-18D14.7	37050	TAL1	-51509	7	chr1:47267600-47267800	200	28.1393		STIL
1_13540	1	13540	chr1_47361300	48.9796	3.92157	57.7778	0	55.3846	97.619	59.4595	5.26316	100	0	47361300	0.897651	0.988142	0.920295	0.897651	1	chr1:47361201-47361300	CMPK1	27387	STIL	-47153	LINC01389	47177	CMPK1	2425	LINC01389	19627	FOXE3	-56752	6	chr1:47361200-47361400	200	59.8622		CMPK1
1_13540	1	13540	chr1_47361400	88.75	77.4319	85.2321	77.2242	86.1878	97.9757	88.3636	78.2895	96.5665	76.8421	47361400	0.897651	0.988142	0.920295	0.897651	5	chr1:47361301-47361400	CMPK1	27487	LINC01389	47077	STIL	-47253	CMPK1	2525	LINC01389	19527	FOXE3	-56652	6	chr1:47361200-47361400	200	59.8622		CMPK1
1_13621	1	13621	chr1_47766300	72.0779	56.25	59.6939	61.9469	61.4286	57.5949	67.2566	60.4938	70.8333	65.4676	47766300	0.920723	0.95373	0.893248	0.893248	2	chr1:47766201-47766300	RP11-543D5.2	-753	RP11-330M19.1	-51765	RP11-543D5.1	77838	RP11-543D5.2	-5169	TRABD2B	-5773	RP11-330M19.1	-53937	6	chr1:47766200-47766500	300	34.0563	RP11-543D5.2	TRABD2B
1_13621	1	13621	chr1_47766400	79.7546	44.4444	47.6923	85.0932	60.8466	45.5696	74.0458	62.6437	74.5902	66.6667	47766400	0.920723	0.95373	0.893248	0.893248	2	chr1:47766301-47766400	RP11-543D5.2	-853	RP11-330M19.1	-51665	RP11-543D5.1	77938	RP11-543D5.2	-5269	TRABD2B	-5873	RP11-330M19.1	-53837	6	chr1:47766200-47766500	300	34.0563	RP11-543D5.2	TRABD2B
1_13621	1	13621	chr1_47766500	94.8905	43.8596	72.6852	94.709	70.1863	72.6115	92.5134	70.4225	98.2301	72.327	47766500	0.920723	0.95373	0.893248	0.893248	2	chr1:47766401-47766500	RP11-543D5.2	-953	RP11-330M19.1	-51565	RP11-543D5.1	78038	RP11-543D5.2	-5369	TRABD2B	-5973	RP11-330M19.1	-53737	6	chr1:47766200-47766500	300	34.0563	RP11-543D5.2	TRABD2B
1_13728	1	13728	chr1_48500800	48.9796	63.8298	54.1667	0	0	53.6585	36.5079	0	90	49.1525	48500800	0.979099	0.964611	0.952223	0.952223	1	chr1:48500701-48500800	SPATA6	-28592	RNU4-61P	52865	RNU6-723P	156592	AGBL4	32054	RNU4-61P	52758	RNU6-723P	156485	8	chr1:48500700-48501100	400	43.3621	RP11-329A14.2
1_13728	1	13728	chr1_48500900	55	54.3956	46.8571	31.5789	28.1609	66.6667	53.0201	30.6452	92.6702	52.0958	48500900	0.979099	0.964611	0.952223	0.952223	3	chr1:48500801-48500900	SPATA6	-28692	RNU4-61P	52965	RNU6-723P	156692	AGBL4	31954	RNU4-61P	52858	RNU6-723P	156585	8	chr1:48500700-48501100	400	43.3621
1_13728	1	13728	chr1_48501000	86.9919	85.7664	82.0611	79.5053	81.0811	91.2134	86.385	77.0732	89.3519	78.6325	48501000	0.979099	0.964611	0.952223	0.952223	3	chr1:48500901-48501000	SPATA6	-28792	RNU4-61P	53065	RNU6-723P	156792	AGBL4	31854	RNU4-61P	52958	RNU6-723P	156685	8	chr1:48500700-48501100	400	43.3621
1_13728	1	13728	chr1_48501100	86.9565	92.8571	91.0112	79.3814	87.619	91.954	86.9565	83.75	91.8919	82.3529	48501100	0.979099	0.964611	0.952223	0.952223	1	chr1:48501001-48501100	SPATA6	-28892	RNU4-61P	53165	RNU6-723P	156892	AGBL4	31754	RNU4-61P	53058	RNU6-723P	156785	8	chr1:48500700-48501100	400	43.3621
1_13867	1	13867	chr1_50350800	68.1529	68.0672	57.3171	81.3397	79.9197	82.0513	78.2857	64.6226	76.4331	69.3333	50350800	0.805221	0.917015	0.854259	0.805221	3	chr1:50350701-50350800	DMRTA2	70832	RP5-850O15.3	-110668	RP11-567C20.3	-127673	DMRTA2	66749	FAF1	86227	RP5-850O15.3	-120350	5	chr1:50350700-50350900	200	32.8216
1_13867	1	13867	chr1_50350900	59.8291	47.8571	33.1169	73.4848	68.6667	74.026	70.1613	51.145	70	51.5152	50350900	0.805221	0.917015	0.854259	0.805221	2	chr1:50350801-50350900	DMRTA2	70732	RP5-850O15.3	-110568	RP11-567C20.3	-127773	DMRTA2	66649	FAF1	86127	RP5-850O15.3	-120250	5	chr1:50350700-50350900	200	32.8216
1_14063	1	14063	chr1_52002100	92.1348	87.0056	88.5135	91.1458	93.75	91.3706	76.9697	71.8447	91.1392	93.4132	52002100	0.737873	0.751929	0.871007	0.737873	3	chr1:52002001-52002100	RN7SL290P	6361	RAB3B	-11336	RNA5SP48	28691	RN7SL290P	6061	TXNDC12	18030	RNA5SP48	28565	5	chr1:52002000-52002200	200	21.0633
1_14063	1	14063	chr1_52002200	81.8182	80.1724	77.0642	73.0769	76.6667	86.4662	64.7059	63.8655	83.871	76.3158	52002200	0.737873	0.751929	0.871007	0.737873	2	chr1:52002101-52002200	RN7SL290P	6461	RAB3B	-11436	RNA5SP48	28791	RN7SL290P	6161	TXNDC12	17930	RNA5SP48	28665	5	chr1:52002000-52002200	200	21.0633
1_14192	1	14192	chr1_52864800	96.131	94.5946	88.8179	87.6344	88.5584	85.3175	82.6203	94.0217	88.9299	95.9128	52864800	0.935529	0.90532	0.901749	0.901749	7	chr1:52864701-52864800	RP4-631H13.2	16930	ZYG11A	22065	ECHDC2	56926	RP4-631H13.2	16415	ZYG11A	-30191	ECHDC2	31109	9	chr1:52864700-52864900	200	29.7732		ZYG11A
1_14192	1	14192	chr1_52864900	93.3333	96.5517	73.5294	66.9492	70.8661	69.7674	48.9796	92.9825	72.8395	93.1034	52864900	0.935529	0.90532	0.901749	0.901749	2	chr1:52864801-52864900	RP4-631H13.2	16830	ZYG11A	22165	ECHDC2	56826	RP4-631H13.2	16315	ZYG11A	-30091	ECHDC2	31009	9	chr1:52864700-52864900	200	29.7732		ZYG11A
1_14217	1	14217	chr1_52991500	99.1561	97.6048	80.3419	97.6109	98.3673	90.4494	96.0714	97.2727	95.8506	83.0435	52991500	0.956466	0.960658	0.96949	0.956466	6	chr1:52991401-52991500	SCP2	-23427	MIR1273G	51187	MIR5095	56571	SCP2	-2732	MIR1273G	51087	MIR5095	56483	9	chr1:52991400-52991600	200	27.0871	RP11-334A14.2	SCP2	RP11-334A14.2
1_14217	1	14217	chr1_52991600	94.7761	98	62.5	93.0108	98.6486	84.1667	95.2941	95.8333	93.3333	66.6667	52991600	0.956466	0.960658	0.96949	0.956466	3	chr1:52991501-52991600	SCP2	-23327	MIR1273G	51287	MIR5095	56671	SCP2	-2632	MIR1273G	51187	MIR5095	56583	9	chr1:52991400-52991600	200	27.0871	RP11-334A14.2	SCP2	RP11-334A14.2
1_14219	1	14219	chr1_53004900	92.6829	97.2222	95.283	96.8254	95.4545	96.2025	93.8053	97.0297	96.3636	74.5455	53004900	0.889835	0.910305	0.871625	0.871625	2	chr1:53004801-53004900	SCP2	-10027	AL445183.1	50049	PODN	-57151	SCP2	10668	AL445183.1	48723	MIR1273G	64487	6	chr1:53004800-53005100	300	28.8138		SCP2
1_14219	1	14219	chr1_53005000	98.0392	98.2456	96.6667	96.8254	98.3333	93.1818	100	95.8333	95.9459	49.1228	53005000	0.889835	0.910305	0.871625	0.871625	1	chr1:53004901-53005000	SCP2	-9927	AL445183.1	49949	PODN	-57051	SCP2	10768	AL445183.1	48623	MIR1273G	64587	6	chr1:53004800-53005100	300	28.8138		SCP2
1_14219	1	14219	chr1_53005100	97.2527	98.1366	97.2973	97.4026	94.4099	92.8058	100	98.2558	97.191	83.6957	53005100	0.889835	0.910305	0.871625	0.871625	3	chr1:53005001-53005100	SCP2	-9827	AL445183.1	49849	PODN	-56951	SCP2	10868	AL445183.1	48523	MIR1273G	64687	6	chr1:53004800-53005100	300	28.8138		SCP2
1_14220	1	14220	chr1_53020900	84.6491	85.2321	89.071	93.8224	90.991	95.4338	86.2319	93.8462	75.7282	28.27	53020900	0.797922	0.77939	0.993027	0.77939	3	chr1:53020801-53020900	SCP2	5927	AL445183.1	34049	PODN	-41151	SCP2	26668	AL445183.1	32723	RP11-334A14.5	49037	5	chr1:53020800-53021000	200	76.2826		SCP2
1_14220	1	14220	chr1_53021000	78.9809	78.882	75.3846	86.8132	81.9277	85.4015	73.7374	81.8182	68.4211	0	53021000	0.797922	0.77939	0.993027	0.77939	2	chr1:53020901-53021000	SCP2	6027	AL445183.1	33949	PODN	-41051	SCP2	26768	AL445183.1	32623	RP11-334A14.5	48937	5	chr1:53020800-53021000	200	76.2826		SCP2
1_14222	1	14222	chr1_53029000	100	98.4127	95.7447	95.0617	93.4066	96.5517	97.4359	100	98.6842	90.3846	53029000	0.969289	0.960644	0.980201	0.960644	1	chr1:53028901-53029000	SCP2	14027	AL445183.1	25949	PODN	-33051	SCP2	-21903	AL445183.1	24623	RP11-334A14.5	40937	7	chr1:53028900-53029400	500	48.7136		SCP2
1_14222	1	14222	chr1_53029100	95.1389	92.0635	93.8356	94.0299	93.0818	94.1606	91.5584	96.9231	90.8397	75.2381	53029100	0.969289	0.960644	0.980201	0.960644	2	chr1:53029001-53029100	SCP2	14127	AL445183.1	25849	PODN	-32951	SCP2	-21803	AL445183.1	24523	RP11-334A14.5	40837	7	chr1:53028900-53029400	500	48.7136		SCP2
1_14222	1	14222	chr1_53029200	100	89.2308	98.4127	100	91.8919	95.5224	92.8571	98.6486	96.3415	4.47761	53029200	0.969289	0.960644	0.980201	0.960644	1	chr1:53029101-53029200	SCP2	14227	AL445183.1	25749	PODN	-32851	SCP2	-21703	AL445183.1	24423	RP11-334A14.5	40737	7	chr1:53028900-53029400	500	48.7136		SCP2
1_14222	1	14222	chr1_53029300	98.5294	92.8571	96.2264	94.5455	95.0617	94.9153	95.4023	96.6292	96.8421	0	53029300	0.969289	0.960644	0.980201	0.960644	1	chr1:53029201-53029300	SCP2	14327	AL445183.1	25649	PODN	-32751	SCP2	-21603	AL445183.1	24323	RP11-334A14.5	40637	7	chr1:53028900-53029400	500	48.7136		SCP2
1_14222	1	14222	chr1_53029400	86.087	92.562	85.0746	93.6364	86.6667	96.875	91.1565	86.0927	86.2745	66.087	53029400	0.969289	0.960644	0.980201	0.960644	2	chr1:53029301-53029400	SCP2	14427	AL445183.1	25549	PODN	-32651	SCP2	-21503	AL445183.1	24223	RP11-334A14.5	40537	7	chr1:53028900-53029400	500	48.7136		SCP2
1_14223	1	14223	chr1_53029800	85.9375	79.3651	64.1791	88.5714	71.5909	72.7273	69.1176	79.2208	83.3333	0	53029800	0.973042	0.947476	0.963018	0.947476	1	chr1:53029701-53029800	SCP2	14827	AL445183.1	25149	PODN	-32251	SCP2	-21103	AL445183.1	23823	RP11-334A14.5	40137	7	chr1:53029700-53030000	300	54.3235		SCP2
1_14223	1	14223	chr1_53030000	98.0263	96.3333	99.0769	96.1625	96.1538	94.0972	95.9494	95.8435	98.3099	76.087	53030000	0.973042	0.947476	0.963018	0.947476	6	chr1:53029901-53030000	SCP2	15027	AL445183.1	24949	PODN	-32051	SCP2	-20903	AL445183.1	23623	RP11-334A14.5	39937	7	chr1:53029700-53030000	300	54.3235		SCP2
1_14229	1	14229	chr1_53053800	96	96	51.3274	98.7013	97.6331	79.8611	96.988	93.2836	98.9899	98.1707	53053800	0.964308	0.988816	0.977137	0.964308	2	chr1:53053701-53053800	AL445183.1	1149	PODN	-8251	SCP2	38827	AL445183.1	-177	SCP2	2097	RP11-334A14.5	16137	6	chr1:53053700-53053900	200	47.2352			SCP2
1_14229	1	14229	chr1_53053900	96.9697	95.6012	50.2008	97.2973	97.0414	77.7419	96.9359	95.5017	95.8904	83.7912	53053900	0.964308	0.988816	0.977137	0.964308	4	chr1:53053801-53053900	AL445183.1	1049	PODN	-8151	SCP2	38927	AL445183.1	-277	SCP2	2197	RP11-334A14.5	16037	6	chr1:53053700-53053900	200	47.2352			SCP2
1_14243	1	14243	chr1_53097100	72.381	70.2041	96.4968	83.2636	82.7434	84.7015	70.9251	77.3504	69.3122	84.456	53097100	0.968026	0.970893	0.990047	0.968026	4	chr1:53097001-53097100	RP11-334A14.8	-17475	PODN	34888	AL445183.1	-42151	SLC1A7	-9917	PODN	11598	RP11-334A14.8	-21509	11	chr1:53097000-53097300	300	26.6445		SLC1A7
1_14243	1	14243	chr1_53097200	66.242	66.4865	94.8357	77.0701	80.9278	80.5031	65	67.7215	64.539	81.1688	53097200	0.968026	0.970893	0.990047	0.968026	3	chr1:53097101-53097200	RP11-334A14.8	-17375	PODN	34988	AL445183.1	-42251	SLC1A7	-10017	PODN	11698	RP11-334A14.8	-21409	11	chr1:53097000-53097300	300	26.6445		SLC1A7
1_14243	1	14243	chr1_53097300	73.5294	73.9316	96.5398	84.7222	83.7423	81.9588	74.1313	71.8085	74.0876	83.7209	53097300	0.968026	0.970893	0.990047	0.968026	4	chr1:53097201-53097300	RP11-334A14.8	-17275	PODN	35088	AL445183.1	-42351	SLC1A7	-10117	PODN	11798	RP11-334A14.8	-21309	11	chr1:53097000-53097300	300	26.6445		SLC1A7
1_14253	1	14253	chr1_53145800	95.1807	95.8084	11.9565	95.2941	51.2397	7.22892	12.2642	10.4167	11.9048	52.3364	53145800	0.969537	0.989904	0.983871	0.969537	2	chr1:53145701-53145800	SLC1A7	-3168	RP11-334A14.8	31225	CPT2	-50628	RP11-334A14.8	27191	SLC1A7	-37873	PODN	60298	5	chr1:53145700-53146000	300	74.6727
1_14253	1	14253	chr1_53145900	94.8571	94.6154	44.7368	96.9697	64.6259	43.9024	41.7266	47.5862	41.0714	64.2857	53145900	0.969537	0.989904	0.983871	0.969537	2	chr1:53145801-53145900	SLC1A7	-3268	RP11-334A14.8	31325	CPT2	-50528	RP11-334A14.8	27291	SLC1A7	-37973	PODN	60398	5	chr1:53145700-53146000	300	74.6727
1_14253	1	14253	chr1_53146000	86.9565	83.8235	1.23457	82.4176	41.3043	2.89855	1.44928	2.7027	0	31.5789	53146000	0.969537	0.989904	0.983871	0.969537	1	chr1:53145901-53146000	SLC1A7	-3368	RP11-334A14.8	31425	CPT2	-50428	RP11-334A14.8	27391	SLC1A7	-38073	PODN	60498	5	chr1:53145700-53146000	300	74.6727
1_14463	1	14463	chr1_54034700	80.597	95.4955	78.744	78.9474	79.4677	79.8122	95.9459	65.8182	82.6241	92.1769	54034700	0.749385	0.808674	0.900703	0.749385	4	chr1:54034601-54034700	RP4-758J24.6	180	TMEM59	10242	LDLRAD1	-16514	RP4-758J24.6	-1575	TMEM59	-2735	MIR4781	-19454	7	chr1:54034600-54034800	200	22.619	RP4-758J24.6	TMEM59, RP4-758J24.6	RP4-758J24.6
1_14463	1	14463	chr1_54034800	91.4439	91.1765	87.8571	82.6923	87.8947	87.3494	94.7977	79.6875	93.1193	88.4298	54034800	0.749385	0.808674	0.900703	0.749385	3	chr1:54034701-54034800	RP4-758J24.6	80	TMEM59	10142	LDLRAD1	-16614	RP4-758J24.6	-1675	TMEM59	-2835	MIR4781	-19354	7	chr1:54034600-54034800	200	22.619	RP4-758J24.6	TMEM59, RP4-758J24.6	RP4-758J24.6
1_14549	1	14549	chr1_54306700	93.3333	82.243	78.9062	87.1658	87.156	89.1753	89.6861	84.8039	86.6667	89.071	54306700	0.879716	0.850577	0.949031	0.850577	2	chr1:54306601-54306700	RP5-997D24.3	21296	SSBP3-AS1	70261	SSBP3	98804	RP5-997D24.3	19329	SSBP3-AS1	67637	SSBP3	-79781	6	chr1:54306600-54306800	200	22.0031		SSBP3
1_14549	1	14549	chr1_54306800	95.3586	82.2751	65.7795	94.3069	92.5926	94.1349	95.2183	94.4598	92.3313	94.2559	54306800	0.879716	0.850577	0.949031	0.850577	4	chr1:54306701-54306800	RP5-997D24.3	21396	SSBP3-AS1	70361	SSBP3	98704	RP5-997D24.3	19429	SSBP3-AS1	67737	SSBP3	-79881	6	chr1:54306600-54306800	200	22.0031		SSBP3
1_14602	1	14602	chr1_54419800	80.4965	90.9548	88.9734	96.1977	87.1795	96.124	80.3987	83.7931	82.7027	89.4273	54419800	0.746464	0.746831	0.82433	0.746464	6	chr1:54419701-54419800	RP4-705F19.1	3545	SSBP3	-13381	AC099796.2	61766	RP4-705F19.1	-1060	AC099796.2	61703	AC099796.1	-84970	10	chr1:54419700-54419900	200	20.8109		RP4-705F19.1	RP4-705F19.1
1_14602	1	14602	chr1_54419900	70.6897	77.6699	84.1772	96.6102	84.058	89.7436	78.8462	80.7407	82.0513	84.1584	54419900	0.746464	0.746831	0.82433	0.746464	4	chr1:54419801-54419900	RP4-705F19.1	3645	SSBP3	-13481	AC099796.2	61666	RP4-705F19.1	-960	AC099796.2	61603	AC099796.1	-84870	10	chr1:54419700-54419900	200	20.8109		RP4-705F19.1	RP4-705F19.1
1_14608	1	14608	chr1_54454000	71.6049	80.6897	76.9231	91.4773	83.7209	86.3014	72.1591	70.2381	76.6234	83.0508	54454000	0.961601	0.939591	0.97914	0.939591	3	chr1:54453901-54454000	AC099796.2	27566	RP4-705F19.1	37745	SSBP3	-47581	AC099796.2	27503	RP4-705F19.1	33140	AC099796.1	-50770	10	chr1:54453900-54454200	300	24.5698
1_14608	1	14608	chr1_54454100	77.7778	87.013	90.2985	96.4103	89.3491	94.9686	78.6982	77.957	77.439	89.0052	54454100	0.961601	0.939591	0.97914	0.939591	4	chr1:54454001-54454100	AC099796.2	27466	RP4-705F19.1	37845	SSBP3	-47681	AC099796.2	27403	RP4-705F19.1	33240	AC099796.1	-50670	10	chr1:54453900-54454200	300	24.5698
1_14608	1	14608	chr1_54454200	62.963	83.9695	81.25	93.1677	83.0769	94.7368	56.4885	63.9706	62.1849	82.1656	54454200	0.961601	0.939591	0.97914	0.939591	3	chr1:54454101-54454200	AC099796.2	27366	RP4-705F19.1	37945	SSBP3	-47781	AC099796.2	27303	RP4-705F19.1	33340	AC099796.1	-50570	10	chr1:54453900-54454200	300	24.5698
1_14621	1	14621	chr1_54505200	92.2018	91.1243	91.2281	95.6989	95.098	68.1034	94.7712	94.6237	93.1973	91.5789	54505200	0.972586	0.921829	0.973858	0.921829	3	chr1:54505101-54505200	AC099796.1	533	RP5-866L20.1	12059	AC099796.2	-23634	AC099796.1	430	RP5-866L20.1	11211	AC099796.2	-23697	6	chr1:54505100-54505300	200	28.2499
1_14621	1	14621	chr1_54505300	96.6346	92.7461	93.1429	89.372	91.5423	64.2857	94.1176	92.3077	94.9686	89.5833	54505300	0.972586	0.921829	0.973858	0.921829	3	chr1:54505201-54505300	AC099796.1	633	RP5-866L20.1	11959	AC099796.2	-23734	AC099796.1	530	RP5-866L20.1	11111	AC099796.2	-23797	6	chr1:54505100-54505300	200	28.2499
1_14669	1	14669	chr1_54625800	51.3761	91.6667	95.0413	92.2481	94.1606	47.2527	98.1132	94.5736	96.4539	71.7742	54625800	0.958901	0.942277	0.977922	0.942277	2	chr1:54625701-54625800	FAM151A	-2244	RP11-240D10.4	2638	MROH7	-15953	RP11-240D10.4	-4324	ACOT11	-13392	FAM151A	-16619	8	chr1:54625700-54625900	200	31.9472	RP11-240D10.4, FAM151A	ACOT11, RP11-240D10.4
1_14669	1	14669	chr1_54625900	79.7297	96.9565	94.5736	95.7806	96.3115	84.5304	96.8872	97.2656	96.4789	92.4051	54625900	0.958901	0.942277	0.977922	0.942277	6	chr1:54625801-54625900	FAM151A	-2344	RP11-240D10.4	2538	MROH7	-15853	RP11-240D10.4	-4424	ACOT11	-13292	FAM151A	-16719	8	chr1:54625700-54625900	200	31.9472	RP11-240D10.4, FAM151A	ACOT11, RP11-240D10.4
1_14681	1	14681	chr1_54675900	61.5	94.2982	92.8571	94.8454	76.3006	64.5833	97.2093	92.7536	94.9045	96.8944	54675900	0.947186	0.921579	0.909452	0.909452	3	chr1:54675801-54675900	MROH7	34079	MROH7-TTC4	34101	TTC4	-39921	MROH7	-24308	ACOT11	36708	RP11-240D10.4	-54424	7	chr1:54675800-54676000	200	28.8847		MROH7, MROH7-TTC4
1_14681	1	14681	chr1_54676000	73.224	92.3077	94.4751	93.5065	84.689	69.2771	94.4206	95.3757	92.1659	94.2731	54676000	0.947186	0.921579	0.909452	0.909452	4	chr1:54675901-54676000	MROH7	34179	MROH7-TTC4	34201	TTC4	-39821	MROH7	-24208	ACOT11	36808	RP11-240D10.4	-54524	7	chr1:54675800-54676000	200	28.8847		MROH7, MROH7-TTC4
1_14687	1	14687	chr1_54699500	75.8824	89.5044	94.7368	96.3746	87.8893	93.7086	95.2381	91.7293	94.6154	93.1298	54699500	0.953387	0.876309	0.887454	0.876309	5	chr1:54699401-54699500	TTC4	-16321	MROH7	57679	MROH7-TTC4	57701	MROH7	-708	MROH7-TTC4	-42731	TTC4	-43157	7	chr1:54699400-54699600	200	35.5501		MROH7, MROH7-TTC4
1_14687	1	14687	chr1_54699600	45.1327	86.1111	91.0959	90.8397	68.4564	90	95.082	86.5979	97.5	95.935	54699600	0.953387	0.876309	0.887454	0.876309	2	chr1:54699501-54699600	TTC4	-16221	MROH7	57779	MROH7-TTC4	57801	MROH7	-608	MROH7-TTC4	-42631	TTC4	-43057	7	chr1:54699400-54699600	200	35.5501		MROH7, MROH7-TTC4
1_14723	1	14723	chr1_54860800	93.8166	89.0365	96.8872	94.4568	93.3202	97.7941	96.5699	90.5292	94.3463	96.5432	54860800	0.964587	0.736312	0.786551	0.736312	7	chr1:54860701-54860800	RP11-67L3.5	-26074	DHCR24	26376	RP11-67L3.4	-26762	DHCR24	-11166	LEXM	18548	RP11-67L3.5	-27201	15	chr1:54860700-54861000	300	25.9178		DHCR24
1_14723	1	14723	chr1_54860900	74.4361	50	95.2153	81.0458	72.2973	93.6306	92.9487	74.0458	77.7778	79.3103	54860900	0.964587	0.736312	0.786551	0.736312	3	chr1:54860801-54860900	RP11-67L3.5	-25974	DHCR24	26276	RP11-67L3.4	-26662	DHCR24	-11266	LEXM	18648	RP11-67L3.5	-27101	15	chr1:54860700-54861000	300	25.9178		DHCR24
1_14723	1	14723	chr1_54861000	84.7826	68.306	92.9936	90.625	80.7175	90.6667	92.0455	90.9639	84.8101	94.7674	54861000	0.964587	0.736312	0.786551	0.736312	5	chr1:54860901-54861000	RP11-67L3.5	-25874	DHCR24	26176	RP11-67L3.4	-26562	DHCR24	-11366	LEXM	18748	RP11-67L3.5	-27001	15	chr1:54860700-54861000	300	25.9178		DHCR24
1_14735	1	14735	chr1_54911300	72.4	82.6923	87.6316	66.7857	76.1124	55.8824	61.3208	69.7819	69.4853	78.0645	54911300	0.808835	0.800703	0.733979	0.733979	5	chr1:54911201-54911300	RP11-67L3.4	23573	DHCR24	-24082	RP11-67L3.5	24426	RP11-67L3.4	22450	RP11-67L3.5	23299	DHCR24	-61666	9	chr1:54911200-54911400	200	21.5729
1_14735	1	14735	chr1_54911400	96.3801	98.6842	97.9351	91.6667	92.7273	86.5385	90.2077	93.9873	95.5017	91.844	54911400	0.808835	0.800703	0.733979	0.733979	4	chr1:54911301-54911400	RP11-67L3.4	23673	DHCR24	-24182	RP11-67L3.5	24526	RP11-67L3.4	22550	RP11-67L3.5	23399	DHCR24	-61766	9	chr1:54911200-54911400	200	21.5729
1_14755	1	14755	chr1_54990800	50	69.1429	49.6454	69.1943	49.7881	47.7745	50.9589	48.9796	47.6015	49.1039	54990800	0.968785	0.94257	0.953088	0.94257	4	chr1:54990701-54990800	RP11-12C17.2	1474	BSND	-8132	TMEM61	10009	TMEM61	-1493	RP11-12C17.2	-9851	BSND	-20083	5	chr1:54990700-54990900	200	49.5895	RP11-12C17.2	TMEM61, RP11-12C17.2	TMEM61
1_14755	1	14755	chr1_54990900	1.0101	32.5301	3.15789	77.5862	33.6283	0	1.06383	42.8571	0	1.40845	54990900	0.968785	0.94257	0.953088	0.94257	1	chr1:54990801-54990900	RP11-12C17.2	1374	BSND	-8032	TMEM61	10109	TMEM61	-1393	RP11-12C17.2	-9951	BSND	-19983	5	chr1:54990700-54990900	200	49.5895	RP11-12C17.2	TMEM61, RP11-12C17.2	TMEM61
1_14878	1	14878	chr1_55587800	90.3614	91.6667	93.8272	92.8571	41.2281	50.7246	87.0968	93	47.7273	95.4545	55587800	0.987067	0.946995	0.956943	0.946995	1	chr1:55587701-55587800	RP11-90C4.1	6740	Y_RNA	-102828	RNU6-830P	189287	Y_RNA	-102930	RP11-90C4.1	-147202	RNU6-830P	189180	7	chr1:55587700-55588000	300	31.3363		RP11-90C4.1
1_14878	1	14878	chr1_55587900	95.7317	95.3947	96.8153	97.3118	70.4846	71.0059	94.0828	97.2527	73.0061	97.4843	55587900	0.987067	0.946995	0.956943	0.946995	2	chr1:55587801-55587900	RP11-90C4.1	6840	Y_RNA	-102928	RNU6-830P	189387	Y_RNA	-103030	RP11-90C4.1	-147102	RNU6-830P	189280	7	chr1:55587700-55588000	300	31.3363		RP11-90C4.1
1_14878	1	14878	chr1_55588000	97.7273	94.6429	95.8442	96.6102	84.5387	82.5545	96.75	96.3158	83.8095	97.3214	55588000	0.987067	0.946995	0.956943	0.946995	4	chr1:55587901-55588000	RP11-90C4.1	6940	Y_RNA	-103028	RNU6-830P	189487	Y_RNA	-103130	RP11-90C4.1	-147002	RNU6-830P	189380	7	chr1:55587700-55588000	300	31.3363		RP11-90C4.1
1_14945	1	14945	chr1_56321900	85.7143	89.3733	95.2494	93.2314	84.7953	89.1967	97.6331	98.7055	85.7627	98.0057	56321900	0.807729	0.734726	0.948784	0.734726	5	chr1:56321801-56321900	AC119674.1	55518	RP11-504A18.1	-63329	RP4-710M16.2	-93062	AC119674.1	55432	RP11-504A18.1	-73607	RP4-710M16.2	-94066	8	chr1:56321800-56322000	200	22.8252		RP1-158P9.2, RP1-158P9.3
1_14945	1	14945	chr1_56322000	66.3793	78.4615	93.2886	92.0398	78.9916	67.2956	99.4505	99.0385	85.7143	94.6309	56322000	0.807729	0.734726	0.948784	0.734726	3	chr1:56321901-56322000	AC119674.1	55418	RP11-504A18.1	-63429	RP4-710M16.2	-92962	AC119674.1	55332	RP11-504A18.1	-73707	RP4-710M16.2	-93966	8	chr1:56321800-56322000	200	22.8252		RP1-158P9.2, RP1-158P9.3
1_14961	1	14961	chr1_56446200	78.7037	64.7303	80.3333	66.1538	78.8321	76.7442	74.7036	64	77.5862	97.786	56446200	0.917316	0.942356	0.940169	0.917316	3	chr1:56446101-56446200	RP4-710M16.2	31238	AC119674.1	-68782	PLPP3	133368	RP4-710M16.2	30234	PLPP3	48546	AC119674.1	-68868	5	chr1:56446100-56446400	300	30.8222		RP1-158P9.2, RP1-158P9.3
1_14961	1	14961	chr1_56446400	73.2026	54.7445	72.9167	61.5385	70.5263	68.9024	67.8832	56.3492	66.0256	83.3333	56446400	0.917316	0.942356	0.940169	0.917316	2	chr1:56446301-56446400	RP4-710M16.2	31438	AC119674.1	-68982	PLPP3	133168	RP4-710M16.2	30434	PLPP3	48346	AC119674.1	-69068	5	chr1:56446100-56446400	300	30.8222		RP1-158P9.2, RP1-158P9.3
1_15013	1	15013	chr1_56661000	55.0388	48.125	41.2281	71.5328	64.0523	45.6311	47.2868	33.5616	66.6667	25	56661000	0.778333	0.896214	0.872635	0.778333	2	chr1:56660901-56661000	PRKAA2	15613	PLPP3	-81432	C1orf168	158371	PRKAA2	-54334	C1orf168	57803	RP11-378I13.1	162678	5	chr1:56660900-56661100	200	40.5187		PRKAA2
1_15013	1	15013	chr1_56661100	73.4884	62.7358	58.9474	81.4433	78.3133	67.6768	67.1642	45.7831	81.4815	46.9388	56661100	0.778333	0.896214	0.872635	0.778333	3	chr1:56661001-56661100	PRKAA2	15713	PLPP3	-81532	C1orf168	158271	PRKAA2	-54234	C1orf168	57703	RP11-378I13.1	162578	5	chr1:56660900-56661100	200	40.5187		PRKAA2
1_15145	1	15145	chr1_57846800	98.8095	97.2727	44	91.6667	98.9247	98.7342	96.9388	97.8022	92.7536	96.2264	57846800	0.930556	0.903611	0.868687	0.868687	1	chr1:57846701-57846800	DAB1-AS1	-13731	AL137855.1	89717	RP11-393I23.4	-213338	DAB1-AS1	-16415	AL137855.1	89624	RP11-393I23.4	-233474	5	chr1:57846700-57846900	200	35.1109		DAB1
1_15145	1	15145	chr1_57846900	92.4242	96.4371	81.1224	96.0486	96.4194	95.9877	91.9897	96.1957	96.5398	96.1165	57846900	0.930556	0.903611	0.868687	0.868687	4	chr1:57846801-57846900	DAB1-AS1	-13631	AL137855.1	89817	RP11-393I23.4	-213238	DAB1-AS1	-16315	AL137855.1	89724	RP11-393I23.4	-233374	5	chr1:57846700-57846900	200	35.1109		DAB1
1_15148	1	15148	chr1_57898700	97.9592	62.2642	95.0617	0	0	95.6522	70.4225	96.2963	2.38095	98.9247	57898700	0.966459	0.982991	0.985601	0.966459	1	chr1:57898601-57898700	DAB1-AS1	35686	AL137855.1	141617	RP11-393I23.4	-161438	DAB1-AS1	17969	AL137855.1	141524	RP11-393I23.4	-181574	6	chr1:57898600-57898900	300	59.1828		DAB1
1_15148	1	15148	chr1_57898900	96.0089	87.5312	97.3105	77.8884	77.0297	93.8202	86.5952	97.0894	76.9231	96.4706	57898900	0.966459	0.982991	0.985601	0.966459	5	chr1:57898801-57898900	DAB1-AS1	35886	AL137855.1	141817	RP11-393I23.4	-161238	DAB1-AS1	18169	AL137855.1	141724	RP11-393I23.4	-181374	6	chr1:57898600-57898900	300	59.1828		DAB1
1_15173	1	15173	chr1_58058400	32.9412	1.05263	41.791	1.13636	0	31.1688	4.5977	1.03093	34.3284	31.3131	58058400	0.930328	0.818712	0.923484	0.818712	1	chr1:58058301-58058400	RP11-393I23.4	-1738	DAB1-AS1	195386	AL137855.1	301317	RP11-393I23.4	-21874	DAB1-AS1	177669	AL137855.1	301224	5	chr1:58058300-58058500	200	30.5329	RP11-393I23.2, RP11-393I23.4	DAB1	RP11-393I23.2
1_15173	1	15173	chr1_58058500	79.1391	60.3933	67.8715	55.9846	63.5057	64.2857	65.616	59.2262	83.8583	76.2533	58058500	0.930328	0.818712	0.923484	0.818712	4	chr1:58058401-58058500	RP11-393I23.4	-1638	DAB1-AS1	195486	AL137855.1	301417	RP11-393I23.4	-21774	DAB1-AS1	177769	AL137855.1	301324	5	chr1:58058300-58058500	200	30.5329	RP11-393I23.2, RP11-393I23.4	DAB1	RP11-393I23.2
1_15462	1	15462	chr1_60107500	93.1271	78.5714	96.2025	97.5779	95.7082	95.2	94.7368	95.3237	96.9697	81.0345	60107500	0.79554	0.834594	0.920762	0.79554	3	chr1:60107401-60107500	RP11-575B7.3	-7374	C1orf87	-33730	RN7SL475P	-132446	RP11-575B7.3	-42179	C1orf87	-117107	RN7SL475P	-132744	5	chr1:60107400-60107700	300	20.8986
1_15462	1	15462	chr1_60107700	96.4497	77.2093	96.5986	100	97.076	95.122	95.5056	94.5783	96.0265	95.5556	60107700	0.79554	0.834594	0.920762	0.79554	2	chr1:60107601-60107700	RP11-575B7.3	-7174	C1orf87	-33930	RN7SL475P	-132646	RP11-575B7.3	-41979	C1orf87	-117307	RN7SL475P	-132944	5	chr1:60107400-60107700	300	20.8986
1_15493	1	15493	chr1_60571200	74.2236	95.4545	96.8553	84.0256	93.9394	97.651	96.8421	74.0319	73.3333	97.7995	60571200	0.994872	0.993588	0.993913	0.993588	4	chr1:60571101-60571200	RP11-776H12.1	25006	NFIA	-294058	RP11-436K8.1	296776	RP11-776H12.1	-30951	RP11-436K8.1	89026	AL355795.1	-343988	5	chr1:60571100-60571400	300	60.893		RP11-776H12.1
1_15493	1	15493	chr1_60571400	1.13636	94	93.4211	40.9524	93.8776	97.4684	91.2281	0	0	91.8367	60571400	0.994872	0.993588	0.993913	0.993588	1	chr1:60571301-60571400	RP11-776H12.1	24806	NFIA	-293858	RP11-436K8.1	296576	RP11-776H12.1	-31151	RP11-436K8.1	88826	AL355795.1	-343788	5	chr1:60571100-60571400	300	60.893		RP11-776H12.1
1_15685	1	15685	chr1_61714400	89.5425	90.5882	84.3972	70.9821	77.1242	84.5161	89.0173	74.3455	65.7143	71.6216	61714400	0.900966	0.915862	0.962893	0.900966	3	chr1:61714301-61714400	TM2D1	10733	RP11-430G17.3	28024	INADL	-28076	TM2D1	-16892	RP11-430G17.3	27597	AC099791.1	85279	7	chr1:61714300-61714500	200	24.5061		TM2D1
1_15685	1	15685	chr1_61714500	95.5224	97.0414	96.6102	85.4251	87.3684	98.3871	94.3503	86.1224	72.9032	82.6087	61714500	0.900966	0.915862	0.962893	0.900966	4	chr1:61714401-61714500	TM2D1	10633	RP11-430G17.3	27924	INADL	-27976	TM2D1	-16992	RP11-430G17.3	27497	AC099791.1	85379	7	chr1:61714300-61714500	200	24.5061		TM2D1
1_15726	1	15726	chr1_61961700	100	98.7421	47.4453	96.5517	69.0789	98.2143	74.3243	50	50.6944	72.0588	61961700	0.899885	0.857626	0.902176	0.857626	2	chr1:61961601-61961700	INADL	9389	RNU6-1177P	109202	RN7SL180P	-110747	INADL	43624	RNU6-1177P	109098	RN7SL180P	-111041	6	chr1:61961600-61961800	200	27.2428		PATJ
1_15726	1	15726	chr1_61961800	95.4774	94.9153	93.9024	95.7265	93.5622	97.619	93.5484	94.2387	91.9492	95.5752	61961800	0.899885	0.857626	0.902176	0.857626	4	chr1:61961701-61961800	INADL	9489	RNU6-1177P	109302	RN7SL180P	-110647	INADL	43724	RNU6-1177P	109198	RN7SL180P	-110941	6	chr1:61961600-61961800	200	27.2428		PATJ
1_15800	1	15800	chr1_62224600	100	66.6667	93.9394	98.3607	97.5	100	85.7143	100	100	95.4545	62224600	0.783272	0.798147	0.920412	0.783272	2	chr1:62224501-62224600	Y_RNA	13044	L1TD1	29770	KANK4	38824	L1TD1	12272	KANK4	12378	Y_RNA	12934	6	chr1:62224500-62224700	200	30.6503
1_15800	1	15800	chr1_62224700	95.4198	70.9091	92.9412	94.2446	94.5652	98.8764	81.9444	98.1481	93.1034	94.5946	62224700	0.783272	0.798147	0.920412	0.783272	4	chr1:62224601-62224700	Y_RNA	13144	L1TD1	29870	KANK4	38724	KANK4	12278	L1TD1	12372	Y_RNA	13034	6	chr1:62224500-62224700	200	30.6503
1_15817	1	15817	chr1_62301600	31.8182	58.0769	45.5253	48.1172	73.1959	86.6397	25.5319	40.5941	58.6538	50.9653	62301600	0.970268	0.914253	0.940523	0.914253	3	chr1:62301501-62301600	RNU6-371P	-3344	KANK4	17701	Y_RNA	90044	RNU6-371P	-3452	KANK4	-64057	L1TD1	89272	7	chr1:62301500-62301700	200	43.5104		KANK4
1_15817	1	15817	chr1_62301700	48.2972	73.2283	52.9231	53.6232	74.4624	80.4965	61.3971	54.5455	73.5849	61.7978	62301700	0.970268	0.914253	0.940523	0.914253	4	chr1:62301601-62301700	RNU6-371P	-3444	KANK4	17601	Y_RNA	90144	RNU6-371P	-3552	KANK4	-64157	L1TD1	89372	7	chr1:62301500-62301700	200	43.5104		KANK4
1_15887	1	15887	chr1_62946900	0	92.233	1.72414	93.8776	46.2963	0	94.6809	48.8	38.961	45.9184	62946900	0.96253	0.98535	0.983809	0.96253	1	chr1:62946801-62946900	RP4-771M4.3	50892	RP11-5P4.1	64368	RP11-5P4.2	-77306	RP4-771M4.3	45261	RP11-5P4.1	53596	RP11-5P4.2	-78758	7	chr1:62946800-62947200	400	66.3423
1_15887	1	15887	chr1_62947000	0.990099	81.8182	0	84.466	45.6897	1.04167	88.5417	41.0853	40	40.566	62947000	0.96253	0.98535	0.983809	0.96253	1	chr1:62946901-62947000	RP4-771M4.3	50992	RP11-5P4.1	64268	RP11-5P4.2	-77206	RP4-771M4.3	45361	RP11-5P4.1	53496	RP11-5P4.2	-78658	7	chr1:62946800-62947200	400	66.3423
1_15887	1	15887	chr1_62947200	79.798	93.3993	78.0269	94.4251	84.4086	81.4346	95.5556	84.585	86.3118	86.6667	62947200	0.96253	0.98535	0.983809	0.96253	5	chr1:62947101-62947200	RP4-771M4.3	51192	RP11-5P4.1	64068	RP11-5P4.2	-77006	RP4-771M4.3	45561	RP11-5P4.1	53296	RP11-5P4.2	-78458	7	chr1:62946800-62947200	400	66.3423
1_15888	1	15888	chr1_62947900	62.5616	92.735	61.9289	93.1818	77.13	60.8911	94.7917	79.1667	72.0497	80	62947900	0.958161	0.876762	0.900216	0.876762	3	chr1:62947801-62947900	RP4-771M4.3	51892	RP11-5P4.1	63368	RP11-5P4.2	-76306	RP4-771M4.3	46261	RP11-5P4.1	52596	RP11-5P4.2	-77758	7	chr1:62947800-62948000	200	30.5282
1_15888	1	15888	chr1_62948000	71.1111	90.604	66.1479	95.9514	78.5942	69.6246	93.2773	82.0144	78.5	80.5461	62948000	0.958161	0.876762	0.900216	0.876762	4	chr1:62947901-62948000	RP4-771M4.3	51992	RP11-5P4.1	63268	RP11-5P4.2	-76206	RP4-771M4.3	46361	RP11-5P4.1	52496	RP11-5P4.2	-77658	7	chr1:62947800-62948000	200	30.5282
1_15897	1	15897	chr1_63025100	59.6154	37.037	28.2609	35.9649	57.6	67.8899	58.2677	88.4058	55.7895	38.0282	63025100	0.935905	0.92577	0.973244	0.92577	2	chr1:63025001-63025100	RP11-5P4.2	894	RP11-5P4.1	-12629	RP11-5P4.3	53931	RP11-5P4.2	-558	RP11-5P4.1	-24604	RP11-5P4.3	52980	5	chr1:63025000-63025200	200	47.6394	RP11-5P4.1, RP11-5P4.2	RP11-5P4.2	RP11-5P4.2
1_15897	1	15897	chr1_63025200	95.935	63.5135	60.2151	60.6695	76.3285	77.9904	95.614	95.3488	78.8991	61.5635	63025200	0.935905	0.92577	0.973244	0.92577	3	chr1:63025101-63025200	RP11-5P4.2	994	RP11-5P4.1	-12729	RP11-5P4.3	53831	RP11-5P4.2	-458	RP11-5P4.1	-24704	RP11-5P4.3	52880	5	chr1:63025000-63025200	200	47.6394	RP11-5P4.1, RP11-5P4.2	RP11-5P4.2	RP11-5P4.2
1_15914	1	15914	chr1_63227600	96.8889	94.7368	84.7291	94.1406	80	82.7586	67.9803	93.8679	93.2961	95.4198	63227600	0.973803	0.915248	0.95522	0.915248	4	chr1:63227501-63227600	RP11-335E6.3	-22319	RNA5SP49	-41150	RP11-335E6.2	88351	RP11-335E6.3	-24171	LINC00466	29421	RNA5SP49	-41265	6	chr1:63227500-63227700	200	27.7293		LINC00466
1_15914	1	15914	chr1_63227700	94.1176	95.5975	92.381	89.3082	89.6296	96.2963	67.5676	92.6829	94.5312	92.4658	63227700	0.973803	0.915248	0.95522	0.915248	2	chr1:63227601-63227700	RP11-335E6.3	-22219	RNA5SP49	-41250	LINC00466	88286	RP11-335E6.3	-24071	LINC00466	29321	RNA5SP49	-41365	6	chr1:63227500-63227700	200	27.7293		LINC00466
1_15962	1	15962	chr1_63628000	96.9388	93.6937	96.4989	95.7921	94.4162	97.6351	97.0976	96.1538	94.9686	95.3086	63628000	0.837965	0.92962	0.923893	0.837965	4	chr1:63627901-63628000	PGM1	4908	RN7SL130P	-27742	DLEU2_1	-78392	RN7SL130P	-28047	PGM1	-32221	EFCAB7	55307	7	chr1:63627900-63628400	500	27.3044		PGM1
1_15962	1	15962	chr1_63628200	92.7083	57.1429	97.2603	92.8571	45.1613	97.7273	95.8763	96.2264	87.5	95.3488	63628200	0.837965	0.92962	0.923893	0.837965	1	chr1:63628101-63628200	PGM1	5108	RN7SL130P	-27542	DLEU2_1	-78592	RN7SL130P	-27847	PGM1	-32021	EFCAB7	55507	7	chr1:63627900-63628400	500	27.3044		PGM1
1_15962	1	15962	chr1_63628400	85.9296	62.7778	87.5776	91.1215	64.3979	90.5263	91.4439	90.3614	86.1538	91.3462	63628400	0.837965	0.92962	0.923893	0.837965	2	chr1:63628301-63628400	PGM1	5308	RN7SL130P	-27342	DLEU2_1	-78792	RN7SL130P	-27647	PGM1	-31821	EFCAB7	55707	7	chr1:63627900-63628400	500	27.3044		PGM1
1_15977	1	15977	chr1_63708100	4.34783	5.81395	97.5309	50.6494	2.89855	5.88235	46.6667	5.05051	58.209	6.59341	63708100	0.940128	0.959744	0.934966	0.934966	1	chr1:63708001-63708100	RN7SL130P	52358	ROR1	-65921	PGM1	85008	PGM1	47855	RN7SL130P	52053	EFCAB7	135407	7	chr1:63708000-63708500	500	44.0524
1_15977	1	15977	chr1_63708200	38.7879	45.5172	92.8571	68.8312	40	36.2319	69.1781	42.8571	72	44.3243	63708200	0.940128	0.959744	0.934966	0.934966	2	chr1:63708101-63708200	RN7SL130P	52458	ROR1	-65821	PGM1	85108	PGM1	47955	RN7SL130P	52153	EFCAB7	135507	7	chr1:63708000-63708500	500	44.0524
1_15977	1	15977	chr1_63708400	91.0156	91.6996	96.4539	92.6056	85.7143	89.6104	97.4249	87.8136	94.7154	91.1647	63708400	0.940128	0.959744	0.934966	0.934966	3	chr1:63708301-63708400	RN7SL130P	52658	ROR1	-65621	PGM1	85308	PGM1	48155	RN7SL130P	52353	EFCAB7	135707	7	chr1:63708000-63708500	500	44.0524
1_15977	1	15977	chr1_63708500	79.2683	84.5238	90.4255	86.1702	81.9048	69.3333	90.9091	76.5306	91.4634	82	63708500	0.940128	0.959744	0.934966	0.934966	1	chr1:63708401-63708500	RN7SL130P	52758	ROR1	-65521	PGM1	85408	PGM1	48255	RN7SL130P	52453	EFCAB7	135807	7	chr1:63708000-63708500	500	44.0524
1_16061	1	16061	chr1_64081800	74.11	93.913	96.3563	95.6811	93.8053	95.8478	76.1029	93.5691	66.4773	97.7376	64081800	0.966684	0.9609	0.967201	0.9609	5	chr1:64081701-64081800	Y_RNA	-15059	ROR1-AS1	30405	RNU6-809P	-52800	ROR1-AS1	12641	Y_RNA	-15161	RNU6-809P	-52907	6	chr1:64081700-64082000	300	38.0416		ROR1
1_16061	1	16061	chr1_64082000	37.6344	88	84.6154	89.2473	91.2088	91.0112	39.1667	88.5417	48.9583	90.0901	64082000	0.966684	0.9609	0.967201	0.9609	1	chr1:64081901-64082000	Y_RNA	-15259	ROR1-AS1	30205	RNU6-809P	-53000	ROR1-AS1	12441	Y_RNA	-15361	RNU6-809P	-53107	6	chr1:64081700-64082000	300	38.0416		ROR1
1_16065	1	16065	chr1_64089600	77.8571	79.7468	97.1429	98.5	82.0144	94.3396	86.0606	97.4227	68.1818	79.7688	64089600	0.990126	0.980856	0.986866	0.980856	2	chr1:64089501-64089600	ROR1-AS1	22605	Y_RNA	-22859	RNU6-809P	-60600	ROR1-AS1	4841	Y_RNA	-22961	ROR1	-53785	7	chr1:64089500-64089900	400	57.8131		ROR1
1_16065	1	16065	chr1_64089800	1.19048	47.7778	100	87.234	54.6512	86.747	45.5696	92.2222	0	41.5842	64089800	0.990126	0.980856	0.986866	0.980856	1	chr1:64089701-64089800	ROR1-AS1	22405	Y_RNA	-23059	RNU6-809P	-60800	ROR1-AS1	4641	Y_RNA	-23161	ROR1	-53585	7	chr1:64089500-64089900	400	57.8131		ROR1
1_16065	1	16065	chr1_64089900	53.5117	76.8987	96.4497	94.4598	76.7647	93.7086	72.6316	94.6023	51.9713	75	64089900	0.990126	0.980856	0.986866	0.980856	4	chr1:64089801-64089900	ROR1-AS1	22305	Y_RNA	-23159	RNU6-809P	-60900	ROR1-AS1	4541	Y_RNA	-23261	ROR1	-53485	7	chr1:64089500-64089900	400	57.8131		ROR1
1_16087	1	16087	chr1_64233300	63.9241	64.7059	84.0796	95.288	64.0351	97.4747	96.4103	77.8894	77.0115	97.6852	64233300	0.969151	0.980906	0.991997	0.969151	3	chr1:64233201-64233300	UBE2U	29494	ROR1-AS1	-62003	RNU7-62P	151159	UBE2U	-11044	ROR1	51802	ROR1-AS1	-127979	5	chr1:64233200-64233400	200	42.8804		UBE2U
1_16087	1	16087	chr1_64233400	44.1667	46.4286	79.1045	89.6825	52.3179	96.3768	95.4839	66.2162	79.1667	77.1429	64233400	0.969151	0.980906	0.991997	0.969151	2	chr1:64233301-64233400	UBE2U	29594	ROR1-AS1	-62103	RNU7-62P	151059	UBE2U	-10944	ROR1	51902	ROR1-AS1	-128079	5	chr1:64233200-64233400	200	42.8804		UBE2U
1_16106	1	16106	chr1_64349900	84.3284	88.9655	64.539	62.7778	72.327	64.0845	92.5926	63.4328	66.4336	73.7179	64349900	0.863896	0.879254	0.795576	0.795576	2	chr1:64349801-64349900	RNU7-62P	34559	CACHD1	-120891	UBE2U	146094	RNU7-62P	34497	UBE2U	82532	ROR1	168402	5	chr1:64349800-64350000	200	24.4906
1_16106	1	16106	chr1_64350000	95.7265	95.614	81.0811	78.7611	80.8411	78.1818	97.9275	80.9045	82.8431	80.9249	64350000	0.863896	0.879254	0.795576	0.795576	3	chr1:64349901-64350000	RNU7-62P	34459	CACHD1	-120791	UBE2U	146194	RNU7-62P	34397	UBE2U	82632	ROR1	168502	5	chr1:64349800-64350000	200	24.4906
1_16113	1	16113	chr1_64427800	93.5754	92.9577	95.2381	95.5307	89.2351	95.7746	96.0145	93.0667	92.0128	94.0741	64427800	0.862665	0.850286	0.920878	0.850286	5	chr1:64427701-64427800	CACHD1	-42991	RNU7-62P	-43341	MIR4794	-152046	RNU7-62P	-43403	MIR4794	-152123	UBE2U	160432	6	chr1:64427700-64427900	200	39.6086
1_16113	1	16113	chr1_64427900	2.5	50	73.2143	51.7241	0	54	61.5385	2.5641	2.04082	71.2121	64427900	0.862665	0.850286	0.920878	0.850286	1	chr1:64427801-64427900	CACHD1	-42891	RNU7-62P	-43441	MIR4794	-151946	RNU7-62P	-43503	MIR4794	-152023	UBE2U	160532	6	chr1:64427700-64427900	200	39.6086
1_16153	1	16153	chr1_64640500	81.7734	97.561	95.8716	98.8372	97.7376	95.0673	98.4064	97.1429	81.25	99.1632	64640500	0.884695	0.845538	0.964268	0.845538	3	chr1:64640401-64640500	MIR4794	60654	RAVER2	-104594	CACHD1	169709	CACHD1	-52558	MIR4794	60577	JAK1	192728	5	chr1:64640400-64640600	200	21.3273		CACHD1
1_16153	1	16153	chr1_64640600	67.8832	92.2078	92.0354	85.1562	94.5736	92.0792	89.5238	88.3721	68.75	90.2985	64640600	0.884695	0.845538	0.964268	0.845538	2	chr1:64640501-64640600	MIR4794	60754	RAVER2	-104494	CACHD1	169809	CACHD1	-52458	MIR4794	60677	JAK1	192628	5	chr1:64640400-64640600	200	21.3273		CACHD1
1_16205	1	16205	chr1_64963600	81.3433	94.302	77.9026	83.0935	96.8652	93.7282	95.6403	84.083	80.9955	96.7949	64963600	0.960761	0.843966	0.891782	0.843966	3	chr1:64963501-64963600	JAK1	2904	LINC01359	27804	RP4-535B20.4	40487	LINC01359	8624	RP4-535B20.4	39869	RNU6-1176P	59367	5	chr1:64963500-64963700	200	23.7304	JAK1	JAK1
1_16205	1	16205	chr1_64963700	72.2543	93.2642	67.3077	74.4681	94.7368	95.0549	92.0755	75.4386	66.443	95.8763	64963700	0.960761	0.843966	0.891782	0.843966	2	chr1:64963601-64963700	JAK1	2804	LINC01359	27704	RP4-535B20.4	40387	LINC01359	8524	RP4-535B20.4	39769	RNU6-1176P	59267	5	chr1:64963500-64963700	200	23.7304	JAK1	JAK1
1_16263	1	16263	chr1_65222000	95	91.6667	92.1162	75	91.25	84.1837	87.013	75.969	75.0929	81.5	65222000	0.93841	0.925511	0.89684	0.89684	4	chr1:65221901-65222000	DNAJC6	-42693	AK4	73798	RP5-1044H5.1	84521	AK4	-4891	RP5-1044H5.1	57455	RP4-535B20.1	-155374	5	chr1:65221900-65222100	200	52.4193		AK4
1_16263	1	16263	chr1_65222100	84.9315	73.6842	73.4375	1.42857	76	40.678	40.9091	1.66667	0	0	65222100	0.93841	0.925511	0.89684	0.89684	1	chr1:65222001-65222100	DNAJC6	-42593	AK4	73898	RP5-1044H5.1	84421	AK4	-4791	RP5-1044H5.1	57355	RP4-535B20.1	-155474	5	chr1:65221900-65222100	200	52.4193		AK4
1_16287	1	16287	chr1_65335200	79.3706	70.1299	80.7229	94.2623	83.5664	84.1629	70.5329	79.5367	80.2752	69.8039	65335200	0.859787	0.947669	0.872955	0.859787	4	chr1:65335101-65335200	DNAJC6	25656	RP5-1044H5.1	-28679	RNU2-15P	-80615	RP5-1044H5.1	-55745	DNAJC6	-80076	RNU2-15P	-80806	7	chr1:65335100-65335300	200	24.5377		DNAJC6
1_16287	1	16287	chr1_65335300	77.3585	63.6364	76.8817	87.6712	82.2727	82.7381	65.2174	75.4286	80.5031	63.0542	65335300	0.859787	0.947669	0.872955	0.859787	3	chr1:65335201-65335300	DNAJC6	25756	RP5-1044H5.1	-28779	RNU2-15P	-80515	RP5-1044H5.1	-55845	DNAJC6	-79976	RNU2-15P	-80706	7	chr1:65335100-65335300	200	24.5377		DNAJC6
1_16295	1	16295	chr1_65390600	81.3559	60.9375	72.6115	72.8395	56.1538	55.7377	55.6391	59.375	75.3968	81.8681	65390600	0.930628	0.964913	0.96726	0.930628	2	chr1:65390501-65390600	RNU2-15P	-25215	LEPROT	-29986	LEPR	-30051	DNAJC6	-24676	RNU2-15P	-25406	LEPROT	-45407	5	chr1:65390500-65390800	300	23.8173		DNAJC6
1_16295	1	16295	chr1_65390800	94.4444	74.6377	85.3282	82.7434	74.8031	72.428	74.552	75	88.5714	93.1741	65390800	0.930628	0.964913	0.96726	0.930628	3	chr1:65390701-65390800	RNU2-15P	-25015	LEPROT	-29786	LEPR	-29851	DNAJC6	-24476	RNU2-15P	-25206	LEPROT	-45207	5	chr1:65390500-65390800	300	23.8173		DNAJC6
1_16316	1	16316	chr1_65550200	71.3889	66.3158	51.6588	69.9769	57.8571	85.3234	78.0856	81.6631	52.4064	62.117	65550200	0.929751	0.909748	0.903132	0.903132	7	chr1:65550101-65550200	LEPR	-15345	RP4-630A11.3	63795	LEPROT	129485	RP4-630A11.3	56012	LEPR	-76034	LEPROT	114193	35	chr1:65550100-65551000	900	39.6561		LEPR
1_16316	1	16316	chr1_65550300	38.7324	39.823	25	40	22.6562	52.6316	51.5152	60.8392	12.7273	18.8525	65550300	0.929751	0.909748	0.903132	0.903132	3	chr1:65550201-65550300	LEPR	-15245	RP4-630A11.3	63895	LEPROT	129585	RP4-630A11.3	56112	LEPR	-75934	LEPROT	114293	35	chr1:65550100-65551000	900	39.6561		LEPR
1_16316	1	16316	chr1_65550400	46.3415	46.25	47.0588	57.1429	40.5405	75.3846	52.9412	63.1579	26.0274	50.6667	65550400	0.929751	0.909748	0.903132	0.903132	2	chr1:65550301-65550400	LEPR	-15145	RP4-630A11.3	63995	LEPROT	129685	RP4-630A11.3	56212	LEPR	-75834	LEPROT	114393	35	chr1:65550100-65551000	900	39.6561		LEPR
1_16316	1	16316	chr1_65550500	32.1429	24.0741	37.8378	35.1351	20	58.3333	39.5833	49.1228	13.7255	9.61538	65550500	0.929751	0.909748	0.903132	0.903132	1	chr1:65550401-65550500	LEPR	-15045	RP4-630A11.3	64095	LEPROT	129785	RP4-630A11.3	56312	LEPR	-75734	LEPROT	114493	35	chr1:65550100-65551000	900	39.6561		LEPR
1_16316	1	16316	chr1_65550600	43.5115	41.1765	52.8634	48.5804	22.2222	79.5082	60	72.6667	20	22.082	65550600	0.929751	0.909748	0.903132	0.903132	5	chr1:65550501-65550600	LEPR	-14945	RP4-630A11.3	64195	LEPROT	129885	RP4-630A11.3	56412	LEPR	-75634	LEPROT	114593	35	chr1:65550100-65551000	900	39.6561		LEPR
1_16316	1	16316	chr1_65550700	61.7886	74.5614	68.8259	67.3295	43.8127	89.5683	71.6535	85.3018	41.1765	43.4903	65550700	0.929751	0.909748	0.903132	0.903132	6	chr1:65550601-65550700	LEPR	-14845	RP4-630A11.3	64295	LEPROT	129985	RP4-630A11.3	56512	LEPR	-75534	LEPROT	114693	35	chr1:65550100-65551000	900	39.6561		LEPR
1_16316	1	16316	chr1_65550800	57.3248	77.3438	59.6491	68.8442	50.6944	82.3944	76.0331	81.0811	52.4272	50	65550800	0.929751	0.909748	0.903132	0.903132	3	chr1:65550701-65550800	LEPR	-14745	RP4-630A11.3	64395	LEPROT	130085	RP4-630A11.3	56612	LEPR	-75434	LEPROT	114793	35	chr1:65550100-65551000	900	39.6561		LEPR
1_16316	1	16316	chr1_65550900	73.1959	75.1592	72.2892	76.2125	60.1942	88.3077	80.8824	87.9888	55.1429	61.4796	65550900	0.929751	0.909748	0.903132	0.903132	6	chr1:65550801-65550900	LEPR	-14645	RP4-630A11.3	64495	LEPROT	130185	RP4-630A11.3	56712	LEPR	-75334	LEPROT	114893	35	chr1:65550100-65551000	900	39.6561		LEPR
1_16316	1	16316	chr1_65551000	72.7273	75.4717	72.3684	79.7203	72.1739	80.6723	84.4156	75.3247	61.5854	61.3636	65551000	0.929751	0.909748	0.903132	0.903132	2	chr1:65550901-65551000	LEPR	-14545	RP4-630A11.3	64595	LEPROT	130285	RP4-630A11.3	56812	LEPR	-75234	LEPROT	114993	35	chr1:65550100-65551000	900	39.6561		LEPR
1_16435	1	16435	chr1_66615200	91.4498	69.4245	92.9648	61.8868	69.112	62.8676	92.7835	91.8103	91.0156	93.9068	66615200	0.894417	0.709156	0.798308	0.709156	3	chr1:66615101-66615200	AL139147.1	-13214	RP4-598P13.1	61827	SGIP1	-79493	AL139147.1	-13325	RP4-598P13.1	50663	AL354978.1	115766	7	chr1:66615100-66615400	300	28.9611		SGIP1
1_16435	1	16435	chr1_66615300	82.9787	67.8161	98.7342	65.1163	74.359	65.8228	82.6667	91.358	90.7895	80.4348	66615300	0.894417	0.709156	0.798308	0.709156	1	chr1:66615201-66615300	AL139147.1	-13114	RP4-598P13.1	61727	SGIP1	-79393	AL139147.1	-13225	RP4-598P13.1	50563	AL354978.1	115666	7	chr1:66615100-66615400	300	28.9611		SGIP1
1_16435	1	16435	chr1_66615400	86.5772	78.3251	94.6903	75.4902	75.9582	70.8155	90.4	93.5606	94.5455	90.0662	66615400	0.894417	0.709156	0.798308	0.709156	3	chr1:66615301-66615400	AL139147.1	-13014	RP4-598P13.1	61627	SGIP1	-79293	AL139147.1	-13125	RP4-598P13.1	50463	AL354978.1	115566	7	chr1:66615100-66615400	300	28.9611		SGIP1
1_16486	1	16486	chr1_67107800	43.5754	59.9237	41.0256	69.8052	47.3077	67.8571	42.5926	57.3643	49.2248	64.5251	67107800	0.926435	0.835573	0.832858	0.832858	5	chr1:67107701-67107800	SNORA31	-5021	RP4-547N15.3	16156	C1orf141	19461	SNORA31	-5156	RP4-547N15.3	13804	C1orf141	-15404	7	chr1:67107700-67107900	200	32.2794		C1orf141
1_16486	1	16486	chr1_67107900	49.0196	54.1353	35	68.254	45.7143	72.7273	39.1304	65.0794	39.2157	64.8276	67107900	0.926435	0.835573	0.832858	0.832858	2	chr1:67107801-67107900	SNORA31	-5121	RP4-547N15.3	16056	C1orf141	19361	SNORA31	-5256	RP4-547N15.3	13704	C1orf141	-15504	7	chr1:67107700-67107900	200	32.2794		C1orf141
1_16550	1	16550	chr1_67592600	93.4884	93.9271	94.4162	78.5714	96.4126	97.0588	96.2085	95.3333	95.6757	78.8104	67592600	0.897791	0.953986	0.928038	0.897791	3	chr1:67592501-67592600	RNU6-1031P	51474	RN7SL392P	64529	RP11-393N21.2	70247	RNU6-1031P	51367	RP11-393N21.2	59988	RN7SL392P	64230	5	chr1:67592500-67592700	200	33.3486
1_16550	1	16550	chr1_67592700	96.4539	96.6443	71.9008	73.7226	94.8718	97.1154	95.4955	69.1489	91.0714	48.6667	67592700	0.897791	0.953986	0.928038	0.897791	2	chr1:67592601-67592700	RNU6-1031P	51574	RN7SL392P	64429	RP11-393N21.2	70347	RNU6-1031P	51467	RP11-393N21.2	60088	RN7SL392P	64130	5	chr1:67592500-67592700	200	33.3486
1_16796	1	16796	chr1_70395800	94.375	81.0219	95.8678	98.7097	98.3051	100	98.8166	95.302	98.1595	97.5806	70395800	0.922503	0.897742	0.75694	0.75694	4	chr1:70395701-70395800	CTH	-15417	AL158839.1	-29665	Metazoa_SRP	-35095	HHLA3	10461	AL158839.1	-32021	Metazoa_SRP	-35378	5	chr1:70395700-70395900	200	33.291
1_16796	1	16796	chr1_70395900	96.2264	45	92.6829	93.8776	88.6364	91.8919	89.3617	79.0698	94.4444	92.8571	70395900	0.922503	0.897742	0.75694	0.75694	1	chr1:70395801-70395900	CTH	-15317	AL158839.1	-29765	Metazoa_SRP	-34995	HHLA3	10561	AL158839.1	-32121	Metazoa_SRP	-35278	5	chr1:70395700-70395900	200	33.291
1_16802	1	16802	chr1_70416800	96.3158	94.8387	96.8553	95.7447	67.2619	77.0588	97.2973	96.129	77.2021	97.4359	70416800	0.956467	0.946937	0.968726	0.946937	3	chr1:70416701-70416800	CTH	5418	Metazoa_SRP	-14095	RP11-42O15.3	-28270	Metazoa_SRP	-14378	CTH	-22404	RP11-42O15.3	-28736	5	chr1:70416700-70416900	200	36.8491		CTH
1_16802	1	16802	chr1_70416900	97.0588	95.7143	94.4444	93.9189	54.0984	70.2479	97.7612	93.578	71.4286	97.546	70416900	0.956467	0.946937	0.968726	0.946937	2	chr1:70416801-70416900	CTH	5518	Metazoa_SRP	-13995	RP11-42O15.3	-28170	Metazoa_SRP	-14278	CTH	-22304	RP11-42O15.3	-28636	5	chr1:70416700-70416900	200	36.8491		CTH
1_16809	1	16809	chr1_70548200	56.6667	77.0548	75.4167	58.8235	78.2101	59.1346	59.751	61.5625	60.274	54.5455	70548200	0.911115	0.898062	0.967443	0.898062	3	chr1:70548101-70548200	RP11-42O15.3	103130	Metazoa_SRP	117305	CTH	136818	RP11-42O15.3	102664	CTH	108349	Metazoa_SRP	117022	5	chr1:70548100-70548300	200	25.9485
1_16809	1	16809	chr1_70548300	42.5532	65.0246	66.6667	47.3054	70.4545	48.7342	46.4706	42.328	46.0993	42.2222	70548300	0.911115	0.898062	0.967443	0.898062	2	chr1:70548201-70548300	RP11-42O15.3	103230	Metazoa_SRP	117405	CTH	136918	RP11-42O15.3	102764	CTH	108449	Metazoa_SRP	117122	5	chr1:70548100-70548300	200	25.9485
1_16843	1	16843	chr1_71046100	85.5984	74.6835	73.9566	86.1678	88.7043	87.5	75.4023	84.7195	87.5233	78.4185	71046100	0.822675	0.775235	0.9607	0.775235	10	chr1:71046001-71046100	PTGER3	1533	ZRANB2-AS1	-2754	MIR186	21616	ZRANB2	17190	ZRANB2-AS1	-20858	MIR186	21530	36	chr1:71046000-71046700	700	30.9184	PTGER3, RP11-108P2.1	PTGER3
1_16843	1	16843	chr1_71046200	89.1051	70.1657	69.4981	90.625	90.678	84.456	83.0508	86.5385	85.0467	80.1444	71046200	0.822675	0.775235	0.9607	0.775235	6	chr1:71046101-71046200	PTGER3	1433	ZRANB2-AS1	-2654	MIR186	21516	ZRANB2	17090	ZRANB2-AS1	-20758	MIR186	21430	36	chr1:71046000-71046700	700	30.9184	PTGER3, RP11-108P2.1	PTGER3
1_16843	1	16843	chr1_71046300	83.0619	53.4884	65.2582	83.7104	83.4101	79.902	79.476	83.1418	71.6895	69.0236	71046300	0.822675	0.775235	0.9607	0.775235	7	chr1:71046201-71046300	PTGER3	1333	ZRANB2-AS1	-2554	MIR186	21416	ZRANB2	16990	ZRANB2-AS1	-20658	MIR186	21330	36	chr1:71046000-71046700	700	30.9184	PTGER3, RP11-108P2.1	PTGER3
1_16843	1	16843	chr1_71046500	59.7656	17.5299	42.9032	62.6556	56.0784	59.8214	44.6215	57.7206	48.9474	30.1818	71046500	0.822675	0.775235	0.9607	0.775235	3	chr1:71046401-71046500	PTGER3	1133	ZRANB2-AS1	-2354	MIR186	21216	ZRANB2	16790	ZRANB2-AS1	-20458	MIR186	21130	36	chr1:71046000-71046700	700	30.9184	PTGER3, RP11-108P2.1	PTGER3
1_16843	1	16843	chr1_71046600	35.6164	14.4578	25.2918	58.8235	35.4369	39.6296	22.963	40.2041	32.6923	21.0317	71046600	0.822675	0.775235	0.9607	0.775235	6	chr1:71046501-71046600	PTGER3	1033	ZRANB2-AS1	-2254	MIR186	21116	ZRANB2	16690	ZRANB2-AS1	-20358	MIR186	21030	36	chr1:71046000-71046700	700	30.9184	PTGER3, RP11-108P2.1	PTGER3
1_16843	1	16843	chr1_71046700	32.1168	20.1149	28.5211	53.9683	47.3529	38.7013	32.8904	48.9297	41.0526	25.5452	71046700	0.822675	0.775235	0.9607	0.775235	4	chr1:71046601-71046700	PTGER3	933	ZRANB2-AS1	-2154	MIR186	21016	ZRANB2	16590	ZRANB2-AS1	-20258	MIR186	20930	36	chr1:71046000-71046700	700	30.9184	PTGER3, RP11-108P2.1	PTGER3
1_16971	1	16971	chr1_72993200	77.2358	92.3404	93.0556	62.3256	58.2645	77.1689	93.6073	78.8679	60.5096	75.8929	72993200	0.90717	0.748804	0.923062	0.748804	3	chr1:72993101-72993200	RP11-25L19.1	-13886	RP4-660H19.1	-94060	RN7SKP19	198655	RP11-25L19.1	-14187	RN7SKP19	198403	RP11-262K1.1	201918	6	chr1:72993100-72993300	200	20.6819
1_16971	1	16971	chr1_72993300	94.5148	96.7611	97.551	95.1691	91.3242	94.382	97.3451	94.0239	94.8571	92.3077	72993300	0.90717	0.748804	0.923062	0.748804	3	chr1:72993201-72993300	RP11-25L19.1	-13986	RP4-660H19.1	-94160	RN7SKP19	198555	RP11-25L19.1	-14287	RN7SKP19	198303	RP11-262K1.1	202018	6	chr1:72993100-72993300	200	20.6819
1_17108	1	17108	chr1_74941800	95.4023	95.9596	89.5161	95.3125	96.7742	64.2857	91.2088	91.411	94.0678	74.7967	74941800	0.852622	0.855284	0.936278	0.852622	2	chr1:74941701-74941800	RP11-93N20.1	-21513	RP11-510C10.4	182127	LHX8	-186633	RP11-93N20.1	-23318	TYW3	175126	RP11-510C10.4	180717	5	chr1:74941700-74941900	200	25.5583
1_17108	1	17108	chr1_74941900	100	91.6667	92.6829	96.6216	94.1935	80	93.617	94.7368	92.9577	92.7536	74941900	0.852622	0.855284	0.936278	0.852622	3	chr1:74941801-74941900	RP11-93N20.1	-21413	RP11-510C10.4	182027	LHX8	-186533	RP11-93N20.1	-23218	TYW3	175226	RP11-510C10.4	180617	5	chr1:74941700-74941900	200	25.5583
1_17125	1	17125	chr1_75126700	57.1429	51.7241	63.3333	73	74.2268	70.5263	51.5464	54.1667	70.1299	49.4624	75126700	0.742378	0.94138	0.795308	0.742378	1	chr1:75126601-75126700	LHX8	-1733	RP11-510C10.4	-2773	RP11-510C10.3	5876	RP11-510C10.2	1129	RP11-510C10.3	3273	RP11-510C10.4	-4183	22	chr1:75126600-75127600	1000	26.3536	RP11-510C10.4, LHX8		RP11-510C10.2
1_17125	1	17125	chr1_75126800	55.8282	53.7688	55.4404	73.4104	67.1958	65.3409	47.093	48.125	66.242	48.8372	75126800	0.742378	0.94138	0.795308	0.742378	2	chr1:75126701-75126800	LHX8	-1633	RP11-510C10.4	-2873	RP11-510C10.3	5776	RP11-510C10.2	1029	RP11-510C10.3	3173	RP11-510C10.4	-4283	22	chr1:75126600-75127600	1000	26.3536	RP11-510C10.4, LHX8		RP11-510C10.2
1_17125	1	17125	chr1_75126900	43.1034	43.7262	47.6703	54.1353	63.9216	65.6827	42.6923	47.0588	66.537	38.5185	75126900	0.742378	0.94138	0.795308	0.742378	3	chr1:75126801-75126900	LHX8	-1533	RP11-510C10.4	-2973	RP11-510C10.3	5676	RP11-510C10.2	929	RP11-510C10.3	3073	RP11-510C10.4	-4383	22	chr1:75126600-75127600	1000	26.3536	RP11-510C10.4, LHX8		RP11-510C10.2
1_17125	1	17125	chr1_75127100	28.2869	40.2273	32	56.6462	39.6917	56.7347	40.9877	34.1794	56.8	25.3247	75127100	0.742378	0.94138	0.795308	0.742378	6	chr1:75127001-75127100	LHX8	-1333	RP11-510C10.4	-3173	RP11-510C10.3	5476	RP11-510C10.2	729	RP11-510C10.3	2873	RP11-510C10.4	-4583	22	chr1:75126600-75127600	1000	26.3536	LHX8		RP11-510C10.2, RP11-510C10.3
1_17125	1	17125	chr1_75127200	24.0506	46.1538	48.4663	65.1613	43.6842	55.0898	41.3223	37.2449	63.2479	32.6667	75127200	0.742378	0.94138	0.795308	0.742378	2	chr1:75127101-75127200	LHX8	-1233	RP11-510C10.4	-3273	RP11-510C10.3	5376	RP11-510C10.2	629	RP11-510C10.3	2773	RP11-510C10.4	-4683	22	chr1:75126600-75127600	1000	26.3536	LHX8		RP11-510C10.2, RP11-510C10.3
1_17125	1	17125	chr1_75127300	26.1438	51.3089	47.1264	67.4419	47.2574	58.1699	40	38.785	54.6154	33.121	75127300	0.742378	0.94138	0.795308	0.742378	2	chr1:75127201-75127300	LHX8	-1133	RP11-510C10.4	-3373	RP11-510C10.3	5276	RP11-510C10.2	529	RP11-510C10.3	2673	RP11-510C10.4	-4783	22	chr1:75126600-75127600	1000	26.3536	LHX8		RP11-510C10.2, RP11-510C10.3
1_17125	1	17125	chr1_75127400	17.6471	24.0964	34.5029	44.6429	27.8689	42.3077	18.8312	26.2626	43.1507	27.7778	75127400	0.742378	0.94138	0.795308	0.742378	2	chr1:75127301-75127400	LHX8	-1033	RP11-510C10.4	-3473	RP11-510C10.3	5176	RP11-510C10.2	429	RP11-510C10.3	2573	RP11-510C10.4	-4883	22	chr1:75126600-75127600	1000	26.3536	LHX8		RP11-510C10.2, RP11-510C10.3
1_17125	1	17125	chr1_75127500	21.0227	31.5574	31.5789	43.5233	35.426	43.9024	23.7624	25.2632	44.6809	24.581	75127500	0.742378	0.94138	0.795308	0.742378	2	chr1:75127401-75127500	LHX8	-933	RP11-510C10.4	-3573	RP11-510C10.3	5076	RP11-510C10.2	329	RP11-510C10.3	2473	RP11-510C10.4	-4983	22	chr1:75126600-75127600	1000	26.3536	LHX8		RP11-510C10.2, RP11-510C10.3
1_17125	1	17125	chr1_75127600	35.1064	55.9387	51.2712	67.5532	49.2126	59.1304	52.2222	43.75	63.6364	43.7186	75127600	0.742378	0.94138	0.795308	0.742378	2	chr1:75127501-75127600	LHX8	-833	RP11-510C10.4	-3673	RP11-510C10.3	4976	RP11-510C10.2	229	RP11-510C10.3	2373	RP11-510C10.4	-5083	22	chr1:75126600-75127600	1000	26.3536	LHX8		RP11-510C10.2, RP11-510C10.3
1_17156	1	17156	chr1_75375800	94.8052	97.0149	88.6076	93.75	77.6316	71.6418	57.7778	95.8904	91.6667	85.7143	75375800	0.925559	0.710612	0.744568	0.710612	1	chr1:75375701-75375800	RNU6-503P	162319	RNU6-622P	192756	AC118550.1	193185	RNU6-503P	162214	SLC44A5	-171326	RNU6-622P	192653	25	chr1:75375700-75376300	600	39.2242		SLC44A5
1_17156	1	17156	chr1_75375900	85.3211	84.6154	74.3902	84.4	70.4348	59.6154	51.2727	90.0943	80.0995	74.3961	75375900	0.925559	0.710612	0.744568	0.710612	3	chr1:75375801-75375900	RNU6-503P	162219	RNU6-622P	192856	AC118550.1	193285	RNU6-503P	162114	SLC44A5	-171426	RNU6-622P	192753	25	chr1:75375700-75376300	600	39.2242		SLC44A5
1_17156	1	17156	chr1_75376000	79.5918	87.3288	79.7665	83.945	69.8113	54.0351	47.138	92.4188	83.0409	69.8565	75376000	0.925559	0.710612	0.744568	0.710612	5	chr1:75375901-75376000	RNU6-503P	162119	RNU6-622P	192956	AC118550.1	193385	RNU6-503P	162014	SLC44A5	-171526	RNU6-622P	192853	25	chr1:75375700-75376300	600	39.2242		SLC44A5
1_17156	1	17156	chr1_75376100	66.4516	66.4384	72.3164	79.8246	68.3168	51.5152	48.6842	91.8605	80.9091	73.5537	75376100	0.925559	0.710612	0.744568	0.710612	3	chr1:75376001-75376100	RNU6-503P	162019	RNU6-622P	193056	AC118550.1	193485	RNU6-503P	161914	SLC44A5	-171626	RNU6-622P	192953	25	chr1:75375700-75376300	600	39.2242		SLC44A5
1_17156	1	17156	chr1_75376200	70.75	77.8393	65.4945	73.1051	70.194	57.0213	46.4891	93.75	74.5509	66.747	75376200	0.925559	0.710612	0.744568	0.710612	8	chr1:75376101-75376200	RNU6-503P	161919	RNU6-622P	193156	AC118550.1	193585	RNU6-503P	161814	SLC44A5	-171726	RNU6-622P	193053	25	chr1:75375700-75376300	600	39.2242		SLC44A5
1_17156	1	17156	chr1_75376300	38.5417	39.2157	30.0493	38.4298	37.8855	37.9592	29.3233	52.0161	39.8907	45.2991	75376300	0.925559	0.710612	0.744568	0.710612	5	chr1:75376201-75376300	RNU6-503P	161819	RNU6-622P	193256	AC118550.1	193685	RNU6-503P	161714	SLC44A5	-171826	RNU6-622P	193153	25	chr1:75375700-75376300	600	39.2242		SLC44A5
1_17160	1	17160	chr1_75422400	89.8876	83.9378	93.75	82.967	48.6842	89.3258	82.8221	86.5741	91.2821	83.5979	75422400	0.97374	0.957406	0.953192	0.953192	2	chr1:75422301-75422400	RNU6-503P	115719	SLC44A5	188684	RNU6-622P	239356	RNU6-503P	115614	SLC44A5	-217926	RNU6-622P	239253	5	chr1:75422300-75422800	500	34.6522		SLC44A5
1_17160	1	17160	chr1_75422600	90.8654	93.1624	94.6237	94.0217	48.6486	95.9302	94.5	92.0833	95.9538	95.0413	75422600	0.97374	0.957406	0.953192	0.953192	2	chr1:75422501-75422600	RNU6-503P	115519	SLC44A5	188484	RNU6-622P	239556	RNU6-503P	115414	SLC44A5	-218126	RNU6-622P	239453	5	chr1:75422300-75422800	500	34.6522		SLC44A5
1_17160	1	17160	chr1_75422800	73.0769	69.0476	76.9231	73.1959	65.6566	79.6117	73.6111	73.5849	79.7101	77.451	75422800	0.97374	0.957406	0.953192	0.953192	1	chr1:75422701-75422800	RNU6-503P	115319	SLC44A5	188284	RNU6-622P	239756	RNU6-503P	115214	SLC44A5	-218326	RNU6-622P	239653	5	chr1:75422300-75422800	500	34.6522		SLC44A5
1_17253	1	17253	chr1_76364300	48.503	97.2678	97.9058	97.8571	71.8182	97.3404	94.9045	97.2527	94.2529	96.4824	76364300	0.988898	0.990249	0.991191	0.988898	2	chr1:76364201-76364300	ST6GALNAC3	50501	RP5-1102E8.3	-272576	RP11-550H2.2	322610	ST6GALNAC3	-48703	RP5-1102E8.3	-273039	RP11-550H2.2	298072	5	chr1:76364200-76364600	400	49.1819		ST6GALNAC3
1_17253	1	17253	chr1_76364500	2.43902	97.7011	95.5056	97.1429	52.3256	97.7011	98.5507	94.0594	95.3846	98.9362	76364500	0.988898	0.990249	0.991191	0.988898	1	chr1:76364401-76364500	ST6GALNAC3	50701	RP5-1102E8.3	-272376	RP11-550H2.2	322810	ST6GALNAC3	-48503	RP5-1102E8.3	-272839	RP11-550H2.2	298272	5	chr1:76364200-76364600	400	49.1819		ST6GALNAC3
1_17253	1	17253	chr1_76364600	93.9189	96.875	95.9459	94.9153	94.2675	96.5714	95.9459	96.2162	97.9021	96.988	76364600	0.988898	0.990249	0.991191	0.988898	2	chr1:76364501-76364600	ST6GALNAC3	50801	RP5-1102E8.3	-272276	RP11-550H2.2	322910	ST6GALNAC3	-48403	RP5-1102E8.3	-272739	RP11-550H2.2	298372	5	chr1:76364200-76364600	400	49.1819		ST6GALNAC3
1_17290	1	17290	chr1_76741600	86.3636	90.2098	59.0164	85.3448	87.4317	86.25	37.6712	83.908	91.0112	81.5385	76741600	0.959238	0.989841	0.968631	0.959238	2	chr1:76741501-76741600	RNU6-161P	-11534	AC104458.1	23461	RP11-415A20.1	37667	RNU6-161P	-11640	RP11-415A20.1	16523	AC104458.1	23359	6	chr1:76741500-76741800	300	59.5976
1_17290	1	17290	chr1_76741700	87.3239	91.791	66.6667	92.7885	93.5484	86.7188	43.0108	86.5591	90.4762	88.0282	76741700	0.959238	0.989841	0.968631	0.959238	2	chr1:76741601-76741700	RNU6-161P	-11434	AC104458.1	23561	RP11-415A20.1	37567	RNU6-161P	-11540	RP11-415A20.1	16423	AC104458.1	23459	6	chr1:76741500-76741800	300	59.5976
1_17290	1	17290	chr1_76741800	73.5294	78.2313	35.2941	74.5763	79.7203	76.6423	1.35135	80.2956	79.3388	73.2919	76741800	0.959238	0.989841	0.968631	0.959238	2	chr1:76741701-76741800	RNU6-161P	-11334	AC104458.1	23661	RP11-415A20.1	37467	RNU6-161P	-11440	RP11-415A20.1	16323	AC104458.1	23559	6	chr1:76741500-76741800	300	59.5976
1_17334	1	17334	chr1_77270700	85.7143	93.6219	84.9315	97.1047	86.2676	92.4386	87.7315	94.709	94.0741	88.1188	77270700	0.918356	0.734853	0.784393	0.734853	7	chr1:77270601-77270700	AC093433.1	6047	AK5	-11350	PIGK	-51270	AC093433.1	5937	RP11-375A5.1	75345	PIGK	-117165	8	chr1:77270600-77270900	300	20.3532
1_17334	1	17334	chr1_77270900	44.8276	62.069	35.5932	53.4247	30.7692	54.4444	45.2055	50	46.1538	26.8657	77270900	0.918356	0.734853	0.784393	0.734853	1	chr1:77270801-77270900	AC093433.1	5847	AK5	-11150	PIGK	-51470	AC093433.1	5737	RP11-375A5.1	75145	PIGK	-117365	8	chr1:77270600-77270900	300	20.3532
1_17514	1	17514	chr1_79135600	40.7895	94	69.4915	97.1154	94.1176	97.8022	96.7391	95.1613	87.0588	99.1525	79135600	0.945707	0.981276	0.954691	0.945707	2	chr1:79135501-79135600	AC093430.1	-374	ADGRL4	-128882	RP4-726F1.2	189252	AC093430.1	-468	RP4-726F1.2	188168	RP4-726F1.1	-189263	6	chr1:79135500-79135800	300	38.015
1_17514	1	17514	chr1_79135700	48.6726	95.3757	67.5	96.1538	95.3488	95.8333	92.1569	93.0851	93.3824	94.709	79135700	0.945707	0.981276	0.954691	0.945707	3	chr1:79135601-79135700	AC093430.1	-474	ADGRL4	-128982	RP4-726F1.2	189152	AC093430.1	-568	RP4-726F1.2	188068	RP4-726F1.1	-189163	6	chr1:79135500-79135800	300	38.015
1_17514	1	17514	chr1_79135800	89.2308	95	89.8551	96.2963	96.9697	96.7742	95.0617	97.5	93.1034	98.8764	79135800	0.945707	0.981276	0.954691	0.945707	1	chr1:79135701-79135800	AC093430.1	-574	ADGRL4	-129082	RP4-726F1.2	189052	AC093430.1	-668	RP4-726F1.2	187968	RP4-726F1.1	-189063	6	chr1:79135500-79135800	300	38.015
1_17521	1	17521	chr1_79309700	78.9062	93.6567	86.9198	86.7159	93.1408	92.7393	87.6325	84.5679	79.6296	95.1673	79309700	0.932886	0.903453	0.917273	0.903453	3	chr1:79309601-79309700	RP4-726F1.2	15152	AC093430.1	-174474	ADGRL4	-302982	RP4-726F1.2	14068	RP4-726F1.1	-15163	AC093430.1	-174568	6	chr1:79309600-79309900	300	32.8837
1_17521	1	17521	chr1_79309800	33.8346	89.8305	62.4161	62.2951	92.6829	96.0976	59.9057	65.4028	63.8462	89.3855	79309800	0.932886	0.903453	0.917273	0.903453	2	chr1:79309701-79309800	RP4-726F1.2	15052	AC093430.1	-174574	ADGRL4	-303082	RP4-726F1.2	13968	RP4-726F1.1	-15063	AC093430.1	-174668	6	chr1:79309600-79309900	300	32.8837
1_17521	1	17521	chr1_79309900	65.1163	83.1579	83.3333	78	85.3933	87.6712	72.4138	71.1712	80	87.0588	79309900	0.932886	0.903453	0.917273	0.903453	1	chr1:79309801-79309900	RP4-726F1.2	14952	AC093430.1	-174674	ADGRL4	-303182	RP4-726F1.2	13868	RP4-726F1.1	-14963	AC093430.1	-174768	6	chr1:79309600-79309900	300	32.8837
1_17533	1	17533	chr1_79492800	88.8393	75	77.6786	74.4076	75.0877	66.3677	76.1134	64.4068	75.2381	76.1421	79492800	0.837478	0.841303	0.895602	0.837478	4	chr1:79492701-79492800	RP4-726F1.2	-167948	AC093430.1	-357574	ADGRL4	-486082	RP4-726F1.1	167937	RP4-726F1.2	-169032	AC093430.1	-357668	8	chr1:79492700-79493000	300	28.1485
1_17533	1	17533	chr1_79492900	90.4762	72.8682	77.0642	82.6347	75.3086	60	80.597	55.2083	80.1587	71.7241	79492900	0.837478	0.841303	0.895602	0.837478	2	chr1:79492801-79492900	RP4-726F1.2	-168048	AC093430.1	-357674	ADGRL4	-486182	RP4-726F1.1	168037	RP4-726F1.2	-169132	AC093430.1	-357768	8	chr1:79492700-79493000	300	28.1485
1_17533	1	17533	chr1_79493000	95.3333	81.1024	79.2793	83.4437	82.3529	67.033	92.0635	70.5882	84.4961	80.6452	79493000	0.837478	0.841303	0.895602	0.837478	2	chr1:79492901-79493000	RP4-726F1.2	-168148	AC093430.1	-357774	ADGRL4	-486282	RP4-726F1.1	168137	RP4-726F1.2	-169232	AC093430.1	-357868	8	chr1:79492700-79493000	300	28.1485
1_17615	1	17615	chr1_80711900	65.1899	50.2703	62.9371	41.7808	44.8485	92.0245	67.2043	94.0887	89.4737	46.875	80711900	0.989096	0.976786	0.972117	0.972117	2	chr1:80711801-80711900	AL136234.1	-112107	RP5-933B4.1	-127537	RP5-887A10.1	176146	RP5-887A10.1	65112	AL136234.1	-112196	RP5-933B4.1	-176923	5	chr1:80711800-80712100	300	44.0021
1_17615	1	17615	chr1_80712100	68.8811	51.1041	68.9498	53.2646	55.7252	84.9558	68.9266	88.961	86.7769	51.5957	80712100	0.989096	0.976786	0.972117	0.972117	3	chr1:80712001-80712100	AL136234.1	-112307	RP5-933B4.1	-127737	RP5-887A10.1	176346	RP5-887A10.1	65312	AL136234.1	-112396	RP5-933B4.1	-177123	5	chr1:80711800-80712100	300	44.0021
1_17616	1	17616	chr1_80725400	92.0833	83.5616	91.5625	86.5471	82.7451	93.9306	92.8105	94.3574	92.6923	88.3065	80725400	0.834096	0.887031	0.941276	0.834096	7	chr1:80725301-80725400	AL136234.1	-125607	RP5-933B4.1	-141037	RP5-887A10.1	189646	RP5-887A10.1	78612	AL136234.1	-125696	RP5-933B4.1	-190423	15	chr1:80725300-80725600	300	38.4655
1_17616	1	17616	chr1_80725500	91.757	85.1852	89.1832	84.4875	84.778	92.6778	88.6878	93.9103	95.6853	88.5645	80725500	0.834096	0.887031	0.941276	0.834096	7	chr1:80725401-80725500	AL136234.1	-125707	RP5-933B4.1	-141137	RP5-887A10.1	189746	RP5-887A10.1	78712	AL136234.1	-125796	RP5-933B4.1	-190523	15	chr1:80725300-80725600	300	38.4655
1_17616	1	17616	chr1_80725600	50.6667	1.14943	44.4444	47.1429	54.5455	98.6842	45.9459	92.9293	92.6471	51.25	80725600	0.834096	0.887031	0.941276	0.834096	1	chr1:80725501-80725600	AL136234.1	-125807	RP5-933B4.1	-141237	RP5-887A10.1	189846	RP5-887A10.1	78812	AL136234.1	-125896	RP5-933B4.1	-190623	15	chr1:80725300-80725600	300	38.4655
1_17716	1	17716	chr1_81904800	50.4274	98.0132	96.9466	93.3824	96.0526	97.2028	92.2414	72.3684	98.0198	74.5098	81904800	0.986539	0.934413	0.935354	0.934413	2	chr1:81904701-81904800	AC113949.1	-85952	ADGRL2	104404	RP5-837I24.4	-279087	AC113949.1	-86006	ADGRL2	-86568	RP11-147G16.1	310419	5	chr1:81904700-81904900	200	39.9407		ADGRL2
1_17716	1	17716	chr1_81904900	63.6842	95.3704	92.0635	78.882	97.9167	92.6316	98.3957	82.4561	95.9732	80.3922	81904900	0.986539	0.934413	0.935354	0.934413	3	chr1:81904801-81904900	AC113949.1	-85852	ADGRL2	104504	RP5-837I24.4	-279187	AC113949.1	-85906	ADGRL2	-86468	RP11-147G16.1	310319	5	chr1:81904700-81904900	200	39.9407		ADGRL2
1_17744	1	17744	chr1_82235000	87.4477	97.6303	89.1892	75.5682	89.0244	92.268	82.7907	81.6667	75.969	97.6879	82235000	0.954263	0.927292	0.912987	0.912987	3	chr1:82234901-82235000	RP11-147G16.1	26133	AC113949.1	244248	AL357973.1	-425029	RP11-147G16.1	-19781	ADGRL2	242578	AC113949.1	244194	7	chr1:82234900-82235100	200	24.7442		RP11-147G16.1
1_17744	1	17744	chr1_82235100	87.7358	95.8478	82.4885	71.831	87.6	82.4786	82.8194	73.0878	70.0565	97.8261	82235100	0.954263	0.927292	0.912987	0.912987	4	chr1:82235001-82235100	RP11-147G16.1	26033	AC113949.1	244348	AL357973.1	-424929	RP11-147G16.1	-19881	ADGRL2	242678	AC113949.1	244294	7	chr1:82234900-82235100	200	24.7442		RP11-147G16.1
1_17746	1	17746	chr1_82250000	80	5.88235	81.5789	97.1831	77.7778	71.4286	75.6098	93.8776	94.8052	0	82250000	0.728639	0.891819	0.768444	0.728639	1	chr1:82249901-82250000	RP11-147G16.1	11133	AC113949.1	259248	AL357973.1	-410029	RP11-147G16.1	-34781	ADGRL2	257578	AC113949.1	259194	10	chr1:82249900-82250200	300	42.4707		RP11-147G16.1
1_17746	1	17746	chr1_82250100	85.446	72.3164	86.911	95.4023	85.4406	87.3418	85.9848	95.4098	95.4839	73.3333	82250100	0.728639	0.891819	0.768444	0.728639	4	chr1:82250001-82250100	RP11-147G16.1	11033	AC113949.1	259348	AL357973.1	-409929	RP11-147G16.1	-34881	ADGRL2	257678	AC113949.1	259294	10	chr1:82249900-82250200	300	42.4707		RP11-147G16.1
1_17746	1	17746	chr1_82250200	95.8824	84.7222	91.3333	93.0657	94.9541	95.8042	94.2408	94.9045	93.4866	84.9057	82250200	0.728639	0.891819	0.768444	0.728639	5	chr1:82250101-82250200	RP11-147G16.1	10933	AC113949.1	259448	AL357973.1	-409829	RP11-147G16.1	-34981	ADGRL2	257778	AC113949.1	259394	10	chr1:82249900-82250200	300	42.4707		RP11-147G16.1
1_17772	1	17772	chr1_82495600	91.5179	80.9375	92.623	83.4951	94.3548	79.4677	79.7909	95.4128	95.1128	80.6154	82495600	0.879691	0.979034	0.935142	0.879691	4	chr1:82495501-82495600	AL357973.1	-164429	RP11-147G16.1	-234467	LINC01362	-407582	AL357973.1	-164519	RP11-147G16.1	-280381	LINC01361	478281	5	chr1:82495500-82495800	300	34.3148
1_17772	1	17772	chr1_82495800	93.3333	51.2195	93.2432	49.3671	96.4286	52.7027	58.1081	92.7835	92.4051	41.5385	82495800	0.879691	0.979034	0.935142	0.879691	1	chr1:82495701-82495800	AL357973.1	-164229	RP11-147G16.1	-234667	LINC01362	-407382	AL357973.1	-164319	RP11-147G16.1	-280581	LINC01361	478081	5	chr1:82495500-82495800	300	34.3148
1_17777	1	17777	chr1_82585800	72.0165	86.0724	88.1148	85.9316	95.6693	96.0114	82.7684	74.4604	86.5772	74.8148	82585800	0.92536	0.905448	0.931306	0.905448	4	chr1:82585701-82585800	AL357973.1	-74229	LINC01362	-317382	RP11-147G16.1	-324667	AL357973.1	-74319	RP11-147G16.1	-370581	LINC01361	388081	6	chr1:82585700-82585900	200	33.7827
1_17777	1	17777	chr1_82585900	49.1379	47.8528	72.4138	50.3448	69.697	92.7083	66.2857	51.145	71.3376	47.619	82585900	0.92536	0.905448	0.931306	0.905448	2	chr1:82585801-82585900	AL357973.1	-74129	LINC01362	-317282	RP11-147G16.1	-324767	AL357973.1	-74219	RP11-147G16.1	-370681	LINC01361	387981	6	chr1:82585700-82585900	200	33.7827
1_17785	1	17785	chr1_82689200	71.875	96	85.8736	70.3927	84.0361	96.2687	81.6993	86.5204	93.8182	82.948	82689200	0.900479	0.942974	0.961668	0.900479	4	chr1:82689101-82689200	AL357973.1	29171	LINC01362	-213982	LINC01361	295722	AL357973.1	29081	LINC01361	284681	LINC01362	-308361	6	chr1:82689100-82689300	200	36.579
1_17785	1	17785	chr1_82689300	48.0315	93.8356	78.6325	48.7179	76.8041	96	71.3415	69.5652	94.8529	75.5556	82689300	0.900479	0.942974	0.961668	0.900479	2	chr1:82689201-82689300	AL357973.1	29271	LINC01362	-213882	LINC01361	295622	AL357973.1	29181	LINC01361	284581	LINC01362	-308261	6	chr1:82689100-82689300	200	36.579
1_17814	1	17814	chr1_83122000	83.7209	80.292	85.1852	80.1802	90.625	85.3333	87.1287	93	85.8696	90	83122000	0.773836	0.82734	0.850253	0.773836	1	chr1:83121901-83122000	LINC01361	-137078	LINC01362	214439	RP11-413G15.1	-323966	LINC01362	-44815	LINC01361	-148119	RP11-413G15.1	-340687	9	chr1:83121900-83122100	200	20.2891		RP4-601K24.1
1_17814	1	17814	chr1_83122100	90.5983	68.3824	86.9074	68.6957	89.7222	93.9394	87.53	96.2525	92.5049	87.4598	83122100	0.773836	0.82734	0.850253	0.773836	8	chr1:83122001-83122100	LINC01361	-137178	LINC01362	214539	RP11-413G15.1	-323866	LINC01362	-44715	LINC01361	-148219	RP11-413G15.1	-340587	9	chr1:83121900-83122100	200	20.2891		RP4-601K24.1
1_17818	1	17818	chr1_83168800	81.0127	85.5172	59.4595	95.941	65.3659	66.3082	70.997	65.9259	65.873	84.3434	83168800	0.931552	0.927439	0.851251	0.851251	4	chr1:83168701-83168800	LINC01361	-183878	LINC01362	261239	RP11-413G15.1	-277166	LINC01362	1985	LINC01361	-194919	RP11-413G15.1	-293887	6	chr1:83168700-83168900	200	28.0596			RP4-601K24.1
1_17818	1	17818	chr1_83168900	87.4126	88.3929	77.6596	97.2973	79.5699	78.1513	93.1818	83.0769	79.6875	92.1348	83168900	0.931552	0.927439	0.851251	0.851251	2	chr1:83168801-83168900	LINC01361	-183978	LINC01362	261339	RP11-413G15.1	-277066	LINC01362	2085	LINC01361	-195019	RP11-413G15.1	-293787	6	chr1:83168700-83168900	200	28.0596			RP4-601K24.1
1_17874	1	17874	chr1_83753600	46.8421	26.2857	50.3106	71.3615	73.1707	25.4545	21.2963	28.7356	30.4348	48.2587	83753600	0.854669	0.894112	0.981111	0.854669	2	chr1:83753501-83753600	RP5-836J3.1	-36679	RP11-475O6.1	106946	TTLL7-IT1	230700	RP5-836J3.1	-47865	RP11-475O6.1	47915	TTLL7	111427	5	chr1:83753500-83753700	200	35.7709		RP11-475O6.1
1_17874	1	17874	chr1_83753700	82.5784	61.5686	61.2766	81.746	76.699	64.2857	60.2694	62.963	65.2968	79.8077	83753700	0.854669	0.894112	0.981111	0.854669	3	chr1:83753601-83753700	RP5-836J3.1	-36579	RP11-475O6.1	106846	TTLL7-IT1	230600	RP5-836J3.1	-47765	RP11-475O6.1	47815	TTLL7	111327	5	chr1:83753500-83753700	200	35.7709		RP11-475O6.1
1_17905	1	17905	chr1_84068300	65.283	78.5965	88.7892	53.2847	90.5363	69.9571	52.5773	65.942	68.1633	47.9624	84068300	0.918209	0.928345	0.935138	0.918209	3	chr1:84068201-84068300	RP11-486G15.2	9631	PRKACB	-9761	TTLL7	-69150	RP11-486G15.2	8030	AL450063.1	-84158	TTLL7-IT1	-89183	5	chr1:84068200-84068400	200	33.7575
1_17905	1	17905	chr1_84068400	85.5491	85	93.617	82.9268	92	82.1918	74.8428	81.3253	83.6735	67.0588	84068400	0.918209	0.928345	0.935138	0.918209	2	chr1:84068301-84068400	RP11-486G15.2	9531	PRKACB	-9661	TTLL7	-69250	RP11-486G15.2	7930	AL450063.1	-84058	TTLL7-IT1	-89283	5	chr1:84068200-84068400	200	33.7575
1_17927	1	17927	chr1_84387700	65.2985	96.4179	66.1538	78.6765	65	65.6716	65.2015	63.3663	65.0442	65.8784	84387700	0.921155	0.977826	0.958229	0.921155	3	chr1:84387601-84387700	DNASE2B	-10831	SAMD13	84668	RPF1	-91558	DNASE2B	-27308	SAMD13	36902	RPF1	-95630	6	chr1:84387600-84388100	500	25.5959		SAMD13, UOX	SAMD13
1_17927	1	17927	chr1_84387900	56.7901	87.7551	53.0864	69.3878	55.5556	65.2174	59.7826	60.8696	56.5217	59.0909	84387900	0.921155	0.977826	0.958229	0.921155	1	chr1:84387801-84387900	DNASE2B	-10631	SAMD13	84868	RPF1	-91358	DNASE2B	-27108	SAMD13	37102	RPF1	-95430	6	chr1:84387600-84388100	500	25.5959		SAMD13, UOX	SAMD13
1_17927	1	17927	chr1_84388000	62.6667	87.8049	58.2418	74.5283	59.1398	54.023	60.9195	60.8696	56.25	69.0476	84388000	0.921155	0.977826	0.958229	0.921155	1	chr1:84387901-84388000	DNASE2B	-10531	SAMD13	84968	RPF1	-91258	DNASE2B	-27008	SAMD13	37202	RPF1	-95330	6	chr1:84387600-84388100	500	25.5959		SAMD13, UOX	SAMD13
1_17927	1	17927	chr1_84388100	90.2439	95.122	87.234	92.0354	89.8734	89.2473	93.1818	88.2979	88.0952	89.6104	84388100	0.921155	0.977826	0.958229	0.921155	1	chr1:84388001-84388100	DNASE2B	-10431	SAMD13	85068	RPF1	-91158	DNASE2B	-26908	SAMD13	37302	RPF1	-95230	6	chr1:84387600-84388100	500	25.5959		SAMD13, UOX	SAMD13
1_17949	1	17949	chr1_84546200	50.8475	98.7952	42.8571	96.2963	97.561	53.75	95.9459	98.6842	54.1667	95.5224	84546200	0.819623	0.88511	0.776324	0.776324	1	chr1:84546101-84546200	CTBS	28264	GNG5	-39635	RPF1	66934	CTBS	3405	GNG5	-47872	RPF1	48410	6	chr1:84546100-84546300	200	29.5069		SPATA1
1_17949	1	17949	chr1_84546300	96.139	97.7654	95.5975	97.6684	96.2536	96.0526	97.1014	98.7842	95.2381	96.5398	84546300	0.819623	0.88511	0.776324	0.776324	5	chr1:84546201-84546300	CTBS	28164	GNG5	-39735	RPF1	67034	CTBS	3305	GNG5	-47972	RPF1	48510	6	chr1:84546100-84546300	200	29.5069		SPATA1
1_17956	1	17956	chr1_84641300	96.1538	97.4359	77.439	74.1525	96.0159	63.8191	80.7829	96.8379	58.9888	96.7213	84641300	0.940922	0.953818	0.953612	0.940922	3	chr1:84641201-84641300	LINC01555	-6280	SSX2IP	48989	CTBS	-66836	SSX2IP	2406	LINC01555	-13071	CTBS	-91695	6	chr1:84641200-84641400	200	35.5594			SSX2IP
1_17956	1	17956	chr1_84641400	95.9641	96.5957	75	74.6544	95.7854	64.1711	79.5666	97.1888	63.9241	96.9811	84641400	0.940922	0.953818	0.953612	0.940922	3	chr1:84641301-84641400	LINC01555	-6380	SSX2IP	48889	CTBS	-66936	SSX2IP	2306	LINC01555	-13171	CTBS	-91795	6	chr1:84641200-84641400	200	35.5594			SSX2IP
1_17989	1	17989	chr1_84849000	92.5532	93.4783	89.8734	95.4545	96	93.3333	59.375	43.0108	50.5747	90.6977	84849000	0.882132	0.733857	0.742031	0.733857	1	chr1:84848901-84849000	LPAR3	17159	AC104169.1	-55801	MCOLN2	147940	LPAR3	-35597	AC104169.1	-55933	MCOLN2	76582	5	chr1:84848900-84849200	300	28.2663		LPAR3
1_17989	1	17989	chr1_84849200	95.8678	97.0874	97.1014	96.4744	96.2343	96.1672	94.7368	92.691	91.5825	94.6032	84849200	0.882132	0.733857	0.742031	0.733857	4	chr1:84849101-84849200	LPAR3	16959	AC104169.1	-56001	MCOLN2	147740	LPAR3	-35797	AC104169.1	-56133	MCOLN2	76382	5	chr1:84848900-84849200	300	28.2663		LPAR3
1_18025	1	18025	chr1_85197700	76.3636	54.3478	70.9677	75.3247	76.7442	70.5882	77.1429	73.1707	78.6885	45.7447	85197700	0.891641	0.942362	0.883112	0.883112	1	chr1:85197601-85197700	SYDE2	3346	RP11-33E12.2	-43497	C1orf52	61933	SYDE2	-40828	RP11-33E12.2	-45214	C1orf52	54267	18	chr1:85197600-85198200	600	21.9848		SYDE2
1_18025	1	18025	chr1_85197800	71.831	61.9403	73.4127	83.1776	79.6364	57.7093	80.6283	77.9221	81.2865	56.1873	85197800	0.891641	0.942362	0.883112	0.883112	4	chr1:85197701-85197800	SYDE2	3246	RP11-33E12.2	-43597	C1orf52	61833	SYDE2	-40928	RP11-33E12.2	-45314	C1orf52	54167	18	chr1:85197600-85198200	600	21.9848		SYDE2
1_18025	1	18025	chr1_85197900	94.0919	75.7637	95.8678	94.9721	96.9314	70.9302	97.6744	97.9839	93.3131	67.3004	85197900	0.891641	0.942362	0.883112	0.883112	7	chr1:85197801-85197900	SYDE2	3146	RP11-33E12.2	-43697	C1orf52	61733	SYDE2	-41028	RP11-33E12.2	-45414	C1orf52	54067	18	chr1:85197600-85198200	600	21.9848		SYDE2
1_18025	1	18025	chr1_85198000	95.9044	82.8729	94.6667	93.617	95.297	70.4626	92.4107	93.1507	92.5764	71.3846	85198000	0.891641	0.942362	0.883112	0.883112	4	chr1:85197901-85198000	SYDE2	3046	RP11-33E12.2	-43797	C1orf52	61633	SYDE2	-41128	RP11-33E12.2	-45514	C1orf52	53967	18	chr1:85197600-85198200	600	21.9848		SYDE2
1_18025	1	18025	chr1_85198100	96.8421	89.899	98.6667	96.4706	92.3077	87.2093	96.3415	95.5056	94.4444	87.013	85198100	0.891641	0.942362	0.883112	0.883112	1	chr1:85198001-85198100	SYDE2	2946	RP11-33E12.2	-43897	C1orf52	61533	SYDE2	-41228	RP11-33E12.2	-45614	C1orf52	53867	18	chr1:85197600-85198200	600	21.9848	SYDE2	SYDE2
1_18025	1	18025	chr1_85198200	81.1881	76.2376	75	79.3103	72.8261	60.8108	71.5789	78.7611	80.4348	63.3333	85198200	0.891641	0.942362	0.883112	0.883112	1	chr1:85198101-85198200	SYDE2	2846	RP11-33E12.2	-43997	C1orf52	61433	SYDE2	-41328	RP11-33E12.2	-45714	C1orf52	53767	18	chr1:85197600-85198200	600	21.9848	SYDE2	SYDE2
1_18094	1	18094	chr1_85713000	58.6667	54.0816	50	53.3333	57.4713	60.7595	38.8235	43.4211	65.8228	53.8462	85713000	0.96686	0.874936	0.848273	0.848273	1	chr1:85712901-85713000	ZNHIT6	-4567	RP11-290M5.2	113870	SNORD81	120721	COL24A1	16232	ZNHIT6	-60193	RP11-290M5.2	112266	5	chr1:85712900-85713300	400	25.3645
1_18094	1	18094	chr1_85713100	89.2857	91.4634	90.5512	94.3089	89.0244	93.3333	80.9859	85.6115	90.7692	89.5425	85713100	0.96686	0.874936	0.848273	0.848273	2	chr1:85713001-85713100	ZNHIT6	-4667	RP11-290M5.2	113970	SNORD81	120821	COL24A1	16132	ZNHIT6	-60293	RP11-290M5.2	112366	5	chr1:85712900-85713300	400	25.3645
1_18094	1	18094	chr1_85713300	96.6443	92.0792	95.858	94.3005	96.0674	96.4072	56.5714	92.9648	95.8824	96.2264	85713300	0.96686	0.874936	0.848273	0.848273	2	chr1:85713201-85713300	ZNHIT6	-4867	RP11-290M5.2	114170	SNORD81	121021	COL24A1	15932	ZNHIT6	-60493	RP11-290M5.2	112566	5	chr1:85712900-85713300	400	25.3645
1_18115	1	18115	chr1_86111100	96.5517	96.6981	98.0861	96.1039	97.4895	96.2343	79.5082	81.0924	95.0276	75.9036	86111100	0.832441	0.907882	0.961629	0.832441	3	chr1:86111001-86111100	COL24A1	45663	RNA5SP51	-227302	MIR7856	246587	RNA5SP51	-227421	ODF2L	235723	MIR7856	246531	5	chr1:86111000-86111300	300	23.5948		COL24A1
1_18115	1	18115	chr1_86111300	84.472	88.9571	89.4366	91.0112	89.7436	86.7133	72.4138	70.5263	88.7931	64.4295	86111300	0.832441	0.907882	0.961629	0.832441	2	chr1:86111201-86111300	COL24A1	45463	RNA5SP51	-227502	MIR7856	246387	RNA5SP51	-227621	ODF2L	235523	MIR7856	246331	5	chr1:86111000-86111300	300	23.5948		COL24A1
1_18154	1	18154	chr1_86497000	76.7273	96.3265	97.6077	84.9138	96.3964	93.8053	93.4884	96.2264	82.6087	96.8504	86497000	0.975438	0.934123	0.9655	0.934123	3	chr1:86496901-86497000	CLCA1	28158	CLCA4	-50077	CLCA2	72915	CLCA1	-3259	CLCA2	40442	RP4-651E10.4	74180	5	chr1:86496900-86497100	200	25.6487		CLCA1
1_18154	1	18154	chr1_86497100	67.7083	97.2678	94.3662	73.125	97.4026	98.7179	97.8723	96.6667	78.4722	98.8827	86497100	0.975438	0.934123	0.9655	0.934123	2	chr1:86497001-86497100	CLCA1	28258	CLCA4	-49977	CLCA2	73015	CLCA1	-3159	CLCA2	40542	RP4-651E10.4	74080	5	chr1:86496900-86497100	200	25.6487		CLCA1
1_18211	1	18211	chr1_87101500	73.5294	72.973	73.1183	87.8289	73.1392	77.2563	74.0876	73.0061	76.6798	76.4901	87101500	0.988882	0.991794	0.98778	0.98778	4	chr1:87101401-87101500	LINC01140	-28264	AL139139.1	-49797	RP5-1052I5.2	108492	HS2ST1	3055	LINC01140	-33095	AL139139.1	-49945	9	chr1:87101400-87102100	700	37.9082		HS2ST1, RP5-1052I5.2
1_18211	1	18211	chr1_87101700	1.16279	1.06383	2.77778	40.7407	0	2.46914	3.19149	2.27273	0	0	87101700	0.988882	0.991794	0.98778	0.98778	1	chr1:87101601-87101700	LINC01140	-28064	AL139139.1	-49597	RP5-1052I5.2	108692	HS2ST1	3255	LINC01140	-32895	AL139139.1	-49745	9	chr1:87101400-87102100	700	37.9082		HS2ST1, RP5-1052I5.2
1_18211	1	18211	chr1_87101800	0	0	0	45.3488	0	0	1.20482	2.27273	0	0	87101800	0.988882	0.991794	0.98778	0.98778	1	chr1:87101701-87101800	LINC01140	-27964	AL139139.1	-49497	RP5-1052I5.2	108792	HS2ST1	3355	LINC01140	-32795	AL139139.1	-49645	9	chr1:87101400-87102100	700	37.9082		HS2ST1, RP5-1052I5.2
1_18211	1	18211	chr1_87102000	0	0	0	66.1017	3.7037	9.09091	0	0	0	0	87102000	0.988882	0.991794	0.98778	0.98778	1	chr1:87101901-87102000	LINC01140	-27764	AL139139.1	-49297	RP5-1052I5.2	108992	HS2ST1	3555	LINC01140	-32595	AL139139.1	-49445	9	chr1:87101400-87102100	700	37.9082		HS2ST1, RP5-1052I5.2
1_18211	1	18211	chr1_87102100	52.0661	43.75	48.2517	67.3077	51.4286	51.4851	45	40.2878	44.9541	44.4444	87102100	0.988882	0.991794	0.98778	0.98778	2	chr1:87102001-87102100	LINC01140	-27664	AL139139.1	-49197	RP5-1052I5.2	109092	HS2ST1	3655	LINC01140	-32495	AL139139.1	-49345	9	chr1:87101400-87102100	700	37.9082		HS2ST1, RP5-1052I5.2
1_18241	1	18241	chr1_87253800	48.913	97.3214	51.3158	97.3214	54.7619	96.7391	2.46914	59.4828	95.1923	53.719	87253800	0.940223	0.987679	0.922568	0.922568	1	chr1:87253701-87253800	LMO4	-74667	AL139139.1	102503	LINC01364	117855	RP5-1052I5.2	84596	LINC01140	85295	LMO4	-91608	5	chr1:87253700-87253900	200	56.0523		RP5-1043L3.1
1_18241	1	18241	chr1_87253900	89.6947	88.8889	88.3721	94.8113	87.2659	94.8571	77.5591	89.6755	94.9296	85.3293	87253900	0.940223	0.987679	0.922568	0.922568	4	chr1:87253801-87253900	LMO4	-74567	AL139139.1	102603	LINC01364	117755	RP5-1052I5.2	84696	LINC01140	85395	LMO4	-91508	5	chr1:87253700-87253900	200	56.0523		RP5-1043L3.1
1_18244	1	18244	chr1_87285700	97.9592	43.6782	95.7746	97.8723	98.8372	94.5205	97.5	96.25	54.5455	50.5882	87285700	0.937347	0.922821	0.86337	0.86337	1	chr1:87285601-87285700	LMO4	-42767	LINC01364	85955	AL139139.1	134403	LMO4	-59708	LINC01364	67823	RP5-1052I5.2	116496	9	chr1:87285600-87286000	400	26.086
1_18244	1	18244	chr1_87285800	93.7669	80.4035	92.3345	93.4959	94.6479	94.4637	93.4579	94.4079	81.3869	83.5962	87285800	0.937347	0.922821	0.86337	0.86337	4	chr1:87285701-87285800	LMO4	-42667	LINC01364	85855	AL139139.1	134503	LMO4	-59608	LINC01364	67723	RP5-1052I5.2	116596	9	chr1:87285600-87286000	400	26.086
1_18244	1	18244	chr1_87286000	94.0653	86.3354	98.3051	97.1098	95.1899	95.6811	96.2712	95.6989	84.2308	85.5297	87286000	0.937347	0.922821	0.86337	0.86337	4	chr1:87285901-87286000	LMO4	-42467	LINC01364	85655	AL139139.1	134703	LMO4	-59408	LINC01364	67523	RP5-1052I5.2	116796	9	chr1:87285600-87286000	400	26.086
1_18405	1	18405	chr1_88975200	74.0506	69.375	92.3729	71.0843	65.3595	47.5177	63.75	96.5986	79.1667	92.3611	88975200	0.882612	0.912536	0.846828	0.846828	2	chr1:88975101-88975200	CCBL2	-10346	RBMXL1	17572	Y_RNA	45165	RBMXL1	4255	GBP3	31465	CCBL2	-39347	7	chr1:88975100-88975300	200	33.9786		CCBL2
1_18405	1	18405	chr1_88975300	83.4975	81.6273	95.8599	85.8228	79.9486	77.2251	82.6087	96.1014	87.6667	94.0678	88975300	0.882612	0.912536	0.846828	0.846828	5	chr1:88975201-88975300	CCBL2	-10446	RBMXL1	17472	Y_RNA	45065	RBMXL1	4155	GBP3	31365	CCBL2	-39447	7	chr1:88975100-88975300	200	33.9786		CCBL2
1_18413	1	18413	chr1_88993800	16.7785	18.8889	26.1905	29.8913	34.9057	24.1758	36.3636	35.119	26.6667	36.2205	88993800	0.79061	0.716253	0.725425	0.716253	2	chr1:88993701-88993800	RBMXL1	-840	CCBL2	-879	Y_RNA	26565	GBP3	12865	RBMXL1	-14342	Y_RNA	26445	8	chr1:88993700-88994000	300	28.3287	CCBL2, RBMXL1
1_18413	1	18413	chr1_88993900	35.4839	40.3571	48.1366	52.3529	62.4665	49.6894	70.2479	60.4027	57.6	63.0841	88993900	0.79061	0.716253	0.725425	0.716253	4	chr1:88993801-88993900	RBMXL1	-940	CCBL2	-979	Y_RNA	26465	GBP3	12765	RBMXL1	-14442	Y_RNA	26345	8	chr1:88993700-88994000	300	28.3287	CCBL2, RBMXL1
1_18413	1	18413	chr1_88994000	30.2326	36.1111	47.1429	48.3221	65.9864	45.8647	60.8696	56.0284	51.0791	64.8	88994000	0.79061	0.716253	0.725425	0.716253	2	chr1:88993901-88994000	RBMXL1	-1040	CCBL2	-1079	Y_RNA	26365	GBP3	12665	RBMXL1	-14542	Y_RNA	26245	8	chr1:88993700-88994000	300	28.3287	CCBL2, RBMXL1
1_18415	1	18415	chr1_89013200	68.4211	80.597	68.5714	53.9326	53.2847	89.2617	80.6667	25.8993	66.3265	31.4516	89013200	0.9368	0.991633	0.942073	0.9368	2	chr1:89013101-89013200	Y_RNA	7165	GBP3	9682	RBMXL1	-20240	GBP3	-6535	Y_RNA	7045	RBMXL1	-33742	6	chr1:89013100-89013400	300	50.5381		GBP3
1_18415	1	18415	chr1_89013400	84.3003	80.2956	65.6958	63.4441	64.4628	79.7428	66.1215	42.029	43.5583	45.245	89013400	0.9368	0.991633	0.942073	0.9368	4	chr1:89013301-89013400	Y_RNA	6965	GBP3	9482	RBMXL1	-20440	GBP3	-6735	Y_RNA	6845	RBMXL1	-33942	6	chr1:89013100-89013400	300	50.5381		GBP3
1_18418	1	18418	chr1_89034600	92.6829	93.4426	67.3267	63.9098	73.3333	95.7983	66.1972	42.5532	41.129	39.8773	89034600	0.954392	0.974652	0.978181	0.954392	2	chr1:89034501-89034600	GBP3	-11718	Y_RNA	-14235	GBP1	30760	Y_RNA	-14355	GBP1	17718	GBP3	-27935	6	chr1:89034500-89034700	200	38.9274
1_18418	1	18418	chr1_89034700	96.9605	96.9697	83.5616	84.7458	82.5175	92.0502	81.5104	72.5212	71.4286	73.4807	89034700	0.954392	0.974652	0.978181	0.954392	4	chr1:89034601-89034700	GBP3	-11818	Y_RNA	-14335	GBP1	30660	Y_RNA	-14455	GBP1	17618	GBP3	-28035	6	chr1:89034500-89034700	200	38.9274
1_18455	1	18455	chr1_89423000	50	68.9441	46.2963	49.375	47.1429	46.3768	42.3358	46.4968	60.3448	64.2857	89423000	0.950687	0.922083	0.918082	0.918082	2	chr1:89422901-89423000	GBP6	58943	LRRC8B	-101902	GBP5	-152137	GBP6	36539	RP4-620F22.2	153246	FLJ27354	160240	5	chr1:89422900-89423100	200	21.6327		RP4-644F6.3
1_18455	1	18455	chr1_89423100	70.9091	89.6907	71.7172	69.9422	69.375	75.1412	73.0337	72.6776	84.5238	79.5699	89423100	0.950687	0.922083	0.918082	0.918082	3	chr1:89423001-89423100	GBP6	59043	LRRC8B	-101802	GBP5	-152237	GBP6	36639	RP4-620F22.2	153346	FLJ27354	160140	5	chr1:89422900-89423100	200	21.6327		RP4-644F6.3
1_18465	1	18465	chr1_89492300	100	88.75	10.7143	100	93.1818	95.7143	93.3333	51.7241	96.0784	91.9355	89492300	0.926287	0.901655	0.97178	0.901655	1	chr1:89492201-89492300	LRRC8B	-32602	GBP6	128243	RP11-413E1.4	-137424	FLJ27354	90940	LRRC8B	-92162	GBP6	105839	5	chr1:89492200-89492400	200	56.9071
1_18465	1	18465	chr1_89492400	95.0413	96.6346	70.5128	92.1569	92.4812	94.9749	96.3801	81.0345	96.1538	87.5	89492400	0.926287	0.901655	0.97178	0.901655	4	chr1:89492301-89492400	LRRC8B	-32502	GBP6	128343	RP11-413E1.4	-137324	FLJ27354	90840	LRRC8B	-92062	GBP6	105939	5	chr1:89492200-89492400	200	56.9071
1_18476	1	18476	chr1_89573100	80.2303	97.4659	79.4183	97.807	87.4157	80.9935	80.814	88.2353	96.5675	95.5882	89573100	0.940945	0.960996	0.976291	0.940945	6	chr1:89573001-89573100	LRRC8B	4630	RP11-413E1.4	-56624	FLJ27354	59091	FLJ27354	10140	LRRC8B	-11362	RP11-413E1.4	-103286	8	chr1:89573000-89573200	200	32.8988		LRRC8B
1_18476	1	18476	chr1_89573200	52.1368	97.3913	53.125	94.1176	72.1311	49.2424	48.2456	72.449	95.6522	97.8417	89573200	0.940945	0.960996	0.976291	0.940945	2	chr1:89573101-89573200	LRRC8B	4730	RP11-413E1.4	-56524	FLJ27354	58991	FLJ27354	10040	LRRC8B	-11262	RP11-413E1.4	-103186	8	chr1:89573000-89573200	200	32.8988		LRRC8B
1_18490	1	18490	chr1_89644400	74.772	65.5172	83.6013	62.8049	76.6798	61.8421	78.0255	71.4724	62.0087	71.2329	89644400	0.863949	0.845478	0.800617	0.800617	4	chr1:89644301-89644400	RP11-302M6.4	11261	LRRC8C	11329	FLJ27354	-11506	FLJ27354	-18140	RP11-413E1.4	-31986	LRRC8B	46536	6	chr1:89644300-89644500	200	34.1076		RP11-413E1.4, LRRC8C, RP11-302M6.4
1_18490	1	18490	chr1_89644500	74.1007	43.7086	90.0709	46.1538	68.0556	45.7746	70.2703	66.1111	43.4483	71.9298	89644500	0.863949	0.845478	0.800617	0.800617	2	chr1:89644401-89644500	RP11-302M6.4	11361	LRRC8C	11429	FLJ27354	-11606	FLJ27354	-18240	RP11-413E1.4	-31886	LRRC8B	46636	6	chr1:89644300-89644500	200	34.1076		RP11-413E1.4, LRRC8C, RP11-302M6.4
1_18593	1	18593	chr1_90629000	90.7692	84.7458	87.5	87.931	91.8033	95.1613	75.9259	98.3051	88.3721	88.4058	90629000	0.96345	0.980429	0.957134	0.957134	1	chr1:90628901-90629000	U3	-28749	BARHL2	88237	RP5-827O9.1	-95528	U3	-28964	BARHL2	82538	RP5-827O9.1	-118091	5	chr1:90628900-90629100	200	23.5286
1_18593	1	18593	chr1_90629100	95.8188	82.5153	84.3478	96.7153	96.6443	97.7358	69.914	94.4615	96.4286	82.8402	90629100	0.96345	0.980429	0.957134	0.957134	4	chr1:90629001-90629100	U3	-28649	BARHL2	88137	RP5-827O9.1	-95628	U3	-28864	BARHL2	82438	RP5-827O9.1	-118191	5	chr1:90628900-90629100	200	23.5286
1_18675	1	18675	chr1_91169100	90.2027	77.9279	91.7969	94.4681	93.75	86.6667	95.5224	90.1235	92.7614	92.963	91169100	0.882948	0.909283	0.956235	0.882948	4	chr1:91169001-91169100	Y_RNA	-92524	ZNF644	-146828	HFM1	235769	HFM1	91665	Y_RNA	-92624	ZNF644	-231218	9	chr1:91169000-91169200	200	23.2015
1_18675	1	18675	chr1_91169200	90.8277	66.1224	94.3182	95.672	96.7033	96.5157	93.8739	95.1724	94.5035	95.5056	91169200	0.882948	0.909283	0.956235	0.882948	5	chr1:91169101-91169200	Y_RNA	-92424	ZNF644	-146928	HFM1	235669	HFM1	91565	Y_RNA	-92524	ZNF644	-231318	9	chr1:91169000-91169200	200	23.2015
1_18681	1	18681	chr1_91211900	93.5484	95.122	93.75	61.5385	77.2358	89.9329	65.9574	83.8235	93.4641	92.5926	91211900	0.926384	0.942239	0.954966	0.926384	3	chr1:91211801-91211900	Y_RNA	-49724	ZNF644	-189628	HFM1	192969	HFM1	48865	Y_RNA	-49824	ZNF644	-274018	7	chr1:91211800-91212000	200	28.6399
1_18681	1	18681	chr1_91212000	87.8788	89.0476	79.4521	67.3913	81.4815	87.0968	66.6667	64.7368	77.0732	93.617	91212000	0.926384	0.942239	0.954966	0.926384	4	chr1:91211901-91212000	Y_RNA	-49624	ZNF644	-189728	HFM1	192869	HFM1	48765	Y_RNA	-49724	ZNF644	-274118	7	chr1:91211800-91212000	200	28.6399
1_18705	1	18705	chr1_91546200	86.9822	87.5862	92.8994	94.1558	90.9091	92.0245	95.1807	94.4444	95.6897	89.3333	91546200	0.905635	0.77987	0.820109	0.77987	2	chr1:91546101-91546200	CDC7	45093	HFM1	-141331	RN7SL653P	283866	CDC7	20436	TGFBR3	134144	RN7SL653P	283573	56	chr1:91546100-91547200	1100	20.8685
1_18705	1	18705	chr1_91546300	86.2434	86.4865	90.493	96.7742	94.0767	95.8848	96.2441	90.7534	92.7778	84.2912	91546300	0.905635	0.77987	0.820109	0.77987	4	chr1:91546201-91546300	CDC7	45193	HFM1	-141431	RN7SL653P	283766	CDC7	20536	TGFBR3	134044	RN7SL653P	283473	56	chr1:91546100-91547200	1100	20.8685
1_18705	1	18705	chr1_91546400	71.4286	86.0789	88.9313	90	89.4495	94.9602	92.0863	90.0452	92.9329	81.137	91546400	0.905635	0.77987	0.820109	0.77987	7	chr1:91546301-91546400	CDC7	45293	HFM1	-141531	RN7SL653P	283666	CDC7	20636	TGFBR3	133944	RN7SL653P	283373	56	chr1:91546100-91547200	1100	20.8685
1_18705	1	18705	chr1_91546500	57.0539	88.3117	89.4737	84.5109	82.4	92.2535	82.5243	79.5402	79.5455	76.7442	91546500	0.905635	0.77987	0.820109	0.77987	8	chr1:91546401-91546500	CDC7	45393	HFM1	-141631	RN7SL653P	283566	CDC7	20736	TGFBR3	133844	RN7SL653P	283273	56	chr1:91546100-91547200	1100	20.8685
1_18705	1	18705	chr1_91546600	68.6217	85.9589	82.9653	79.6238	71.7579	87.1324	75.8621	76.489	83.7302	70.0637	91546600	0.905635	0.77987	0.820109	0.77987	5	chr1:91546501-91546600	CDC7	45493	HFM1	-141731	RN7SL653P	283466	CDC7	20836	TGFBR3	133744	RN7SL653P	283173	56	chr1:91546100-91547200	1100	20.8685
1_18705	1	18705	chr1_91546700	58.9286	85.4478	82.5397	73.0627	72.2408	83.2192	66.3934	72.381	78.5156	66.5414	91546700	0.905635	0.77987	0.820109	0.77987	4	chr1:91546601-91546700	CDC7	45593	HFM1	-141831	RN7SL653P	283366	CDC7	20936	TGFBR3	133644	RN7SL653P	283073	56	chr1:91546100-91547200	1100	20.8685
1_18705	1	18705	chr1_91546800	56.3158	86.9792	88.0208	76.9737	68.9024	79.4702	70.0637	71.2042	82.3529	61.7143	91546800	0.905635	0.77987	0.820109	0.77987	3	chr1:91546701-91546800	CDC7	45693	HFM1	-141931	RN7SL653P	283266	CDC7	21036	TGFBR3	133544	RN7SL653P	282973	56	chr1:91546100-91547200	1100	20.8685
1_18705	1	18705	chr1_91546900	65.9574	91.0755	90.3689	80.6452	72.0798	83.8415	66.4179	78.1407	87.4074	65	91546900	0.905635	0.77987	0.820109	0.77987	7	chr1:91546801-91546900	CDC7	45793	HFM1	-142031	RN7SL653P	283166	CDC7	21136	TGFBR3	133444	RN7SL653P	282873	56	chr1:91546100-91547200	1100	20.8685
1_18705	1	18705	chr1_91547000	62.9283	87.9795	92.2892	79.4118	58.5507	72	52.459	71.7042	83.691	71.0526	91547000	0.905635	0.77987	0.820109	0.77987	6	chr1:91546901-91547000	CDC7	45893	HFM1	-142131	RN7SL653P	283066	CDC7	21236	TGFBR3	133344	RN7SL653P	282773	56	chr1:91546100-91547200	1100	20.8685
1_18705	1	18705	chr1_91547100	60.5058	87.6155	87.6872	82.3627	63.8054	74.4463	56.1644	75.7426	89.9743	74.1935	91547100	0.905635	0.77987	0.820109	0.77987	8	chr1:91547001-91547100	CDC7	45993	HFM1	-142231	RN7SL653P	282966	CDC7	21336	TGFBR3	133244	RN7SL653P	282673	56	chr1:91546100-91547200	1100	20.8685
1_18705	1	18705	chr1_91547200	66.6667	87.5	85.5172	74.2515	64.9215	69.2308	54.6218	66.6667	86.8421	67.9803	91547200	0.905635	0.77987	0.820109	0.77987	2	chr1:91547101-91547200	CDC7	46093	HFM1	-142331	RN7SL653P	282866	CDC7	21436	TGFBR3	133144	RN7SL653P	282573	56	chr1:91546100-91547200	1100	20.8685
1_18707	1	18707	chr1_91555300	70.8333	19.7044	69.1983	72.549	70.3057	76.8939	50	73.5016	26.0355	74.0602	91555300	0.893779	0.892588	0.939904	0.892588	3	chr1:91555201-91555300	CDC7	54193	HFM1	-150431	RN7SL653P	274766	CDC7	29536	TGFBR3	125044	RN7SL653P	274473	5	chr1:91555200-91555600	400	38.5746
1_18707	1	18707	chr1_91555500	71.0526	36.25	73.3333	80.2817	81.3725	63.0137	46.875	80.2326	48.3333	78.6667	91555500	0.893779	0.892588	0.939904	0.892588	1	chr1:91555401-91555500	CDC7	54393	HFM1	-150631	RN7SL653P	274566	CDC7	29736	TGFBR3	124844	RN7SL653P	274273	5	chr1:91555200-91555600	400	38.5746
1_18707	1	18707	chr1_91555600	77.1739	60	73.8318	70.6522	80	85.3333	62.9213	75.6757	65.4762	75.7009	91555600	0.893779	0.892588	0.939904	0.892588	1	chr1:91555501-91555600	CDC7	54493	HFM1	-150731	RN7SL653P	274466	CDC7	29836	TGFBR3	124744	RN7SL653P	274173	5	chr1:91555200-91555600	400	38.5746
1_18757	1	18757	chr1_91771500	81.3149	68.3706	70.6294	73.0159	94.8087	91.3313	81.6568	92.176	83.3898	95.0131	91771500	0.913838	0.951575	0.926265	0.913838	4	chr1:91771401-91771500	RN7SL653P	58566	TGFBR3	90093	BRDT	-177870	RN7SL653P	58273	TGFBR3	-87772	BRDT	-242921	9	chr1:91771400-91771600	200	23.2246		TGFBR3
1_18757	1	18757	chr1_91771600	77.0073	70.684	78.3699	66.113	87.3112	90.4459	79.7101	89.9705	79.9043	90.4908	91771600	0.913838	0.951575	0.926265	0.913838	5	chr1:91771501-91771600	RN7SL653P	58466	TGFBR3	89993	BRDT	-177770	RN7SL653P	58173	TGFBR3	-87872	BRDT	-242821	9	chr1:91771400-91771600	200	23.2246		TGFBR3
1_18868	1	18868	chr1_92592200	66.6667	66.0714	65.4321	64.8148	66.6667	85.9375	66.6667	84.8214	65.0485	71.5789	92592200	0.894582	0.941655	0.961859	0.894582	3	chr1:92592101-92592200	GFI1	-105324	RNU4-59P	108734	RN7SL824P	-189515	EVI5	-83505	RNU4-59P	108618	GFI1	-117437	6	chr1:92592100-92592300	200	26.4121		EVI5
1_18868	1	18868	chr1_92592300	66.3866	66.9291	54.3478	69.0722	58.1395	86.6667	69.2982	86.6071	67.2897	60.7595	92592300	0.894582	0.941655	0.961859	0.894582	3	chr1:92592201-92592300	GFI1	-105424	RNU4-59P	108634	RN7SL824P	-189615	EVI5	-83605	RNU4-59P	108518	GFI1	-117537	6	chr1:92592100-92592300	200	26.4121		EVI5
1_18944	1	18944	chr1_93217300	84.9372	97.1591	95.122	85.6655	85.7664	84.9558	82.0789	84.8837	83.3977	98.1618	93217300	0.949496	0.911805	0.935562	0.911805	4	chr1:93217201-93217300	TMED5	-36572	CCDC18	36938	RP4-717I23.3	128511	RP4-717I23.3	47344	CCDC18	-61177	TMED5	-61261	5	chr1:93217200-93217400	200	56.3353		CCDC18
1_18944	1	18944	chr1_93217400	46.2366	100	51.3889	43.8202	49.4118	55.2632	2.40964	42.1687	2.5	95.4545	93217400	0.949496	0.911805	0.935562	0.911805	1	chr1:93217301-93217400	TMED5	-36672	CCDC18	37038	RP4-717I23.3	128411	RP4-717I23.3	47244	CCDC18	-61077	TMED5	-61361	5	chr1:93217200-93217400	200	56.3353		CCDC18
1_19055	1	19055	chr1_93809500	97.8723	97.0588	96.6102	96.2264	94.5378	96.875	79.1855	96.0396	82.4468	96.7347	93809500	0.852106	0.894323	0.897789	0.852106	3	chr1:93809401-93809500	RP11-488P3.1	-34056	MIR760	-37309	BCAR3	37650	MIR760	-37417	RP4-561L24.3	-39439	RP11-488P3.1	-56577	5	chr1:93809400-93809600	200	20.2895		BCAR3
1_19055	1	19055	chr1_93809600	93.1507	96.6443	95.122	98.7261	96	95.4545	75.188	98.4615	77.0992	94.9367	93809600	0.852106	0.894323	0.897789	0.852106	2	chr1:93809501-93809600	RP11-488P3.1	-34156	MIR760	-37209	BCAR3	37550	MIR760	-37317	RP4-561L24.3	-39339	RP11-488P3.1	-56677	5	chr1:93809400-93809600	200	20.2895		BCAR3
1_19057	1	19057	chr1_93835400	91.6667	93.7853	92.3077	89.4009	87.1921	90.8654	76.9634	93.3628	77.439	92.3445	93835400	0.810828	0.830924	0.865566	0.810828	3	chr1:93835301-93835400	MIR760	-11409	BCAR3	11750	RP4-561L24.3	-11773	MIR760	-11517	RP4-561L24.3	-13539	DNTTIP2	30882	5	chr1:93835300-93835500	200	31.1163		BCAR3
1_19057	1	19057	chr1_93835500	62.6263	88.8889	71.8182	40.678	59.322	62.3077	43.4783	67.9104	44	66.9811	93835500	0.810828	0.830924	0.865566	0.810828	2	chr1:93835401-93835500	MIR760	-11309	BCAR3	11650	RP4-561L24.3	-11673	MIR760	-11417	RP4-561L24.3	-13439	DNTTIP2	30782	5	chr1:93835300-93835500	200	31.1163		BCAR3
1_19173	1	19173	chr1_94511200	39.2405	42.623	40.3509	39.2405	41.8919	47.7778	61.9048	41.5584	38.2353	59.7561	94511200	0.865182	0.87394	0.946926	0.865182	2	chr1:94511101-94511200	F3	30437	RP11-86H7.6	81097	ABCD3	92722	ABCD3	-7463	F3	18024	RP11-86H7.6	74355	6	chr1:94511100-94511400	300	22.3711		ABCD3
1_19173	1	19173	chr1_94511400	75.8621	84.9315	71.7391	79.3103	79.7297	78.022	93.6306	80.6452	75.5102	97.076	94511400	0.865182	0.87394	0.946926	0.865182	4	chr1:94511301-94511400	F3	30237	RP11-86H7.6	80897	ABCD3	92922	ABCD3	-7263	F3	17824	RP11-86H7.6	74155	6	chr1:94511100-94511400	300	22.3711		ABCD3
1_19209	1	19209	chr1_94642800	76.6234	76.9231	76.3158	86.2069	57.5342	70.9677	62.7451	62.963	78.5714	66.6667	94642800	0.912226	0.862146	0.888769	0.862146	1	chr1:94642701-94642800	AC093117.1	-33501	RP11-86H7.6	-50503	F3	-101000	AC093117.1	-33609	RP11-86H7.6	-57245	MIR378G	103059	5	chr1:94642700-94643000	300	26.6183		RP11-86H7.1
1_19209	1	19209	chr1_94642900	62.6984	86.8966	92.9078	88.5906	52.5547	60.4839	58.8235	39.8496	85.1852	58	94642900	0.912226	0.862146	0.888769	0.862146	2	chr1:94642801-94642900	AC093117.1	-33401	RP11-86H7.6	-50603	F3	-101100	AC093117.1	-33509	RP11-86H7.6	-57345	MIR378G	102959	5	chr1:94642700-94643000	300	26.6183		RP11-86H7.1
1_19209	1	19209	chr1_94643000	90.7975	94.3662	91.0959	94.0541	82.3529	87.3134	86.1111	86.1842	90.5512	81.25	94643000	0.912226	0.862146	0.888769	0.862146	2	chr1:94642901-94643000	AC093117.1	-33301	RP11-86H7.6	-50703	F3	-101200	AC093117.1	-33409	RP11-86H7.6	-57445	MIR378G	102859	5	chr1:94642700-94643000	300	26.6183		RP11-86H7.1
1_19217	1	19217	chr1_94689300	1.0989	51.5789	46.9136	42.8571	2.5974	94.7368	50	48.4848	93.5484	98.0769	94689300	0.962841	0.9463	0.974397	0.9463	1	chr1:94689201-94689300	AC093117.1	12999	MIR378G	56600	RP11-86H7.6	-97003	AC093117.1	12891	MIR378G	56559	RP11-86H7.6	-103745	5	chr1:94689200-94689500	300	64.5689		RP11-86H7.1
1_19217	1	19217	chr1_94689500	62.724	77.551	75.9868	78.5965	60.241	94.5525	73.4177	79.2818	95.0877	93.8992	94689500	0.962841	0.9463	0.974397	0.9463	4	chr1:94689401-94689500	AC093117.1	13199	MIR378G	56400	RP11-86H7.6	-97203	AC093117.1	13091	MIR378G	56359	RP11-86H7.6	-103945	5	chr1:94689200-94689500	300	64.5689		RP11-86H7.1
1_19218	1	19218	chr1_94696700	48.8189	72.3684	67.8832	68.3544	47.7273	96.2687	68.0672	72.9167	95	95.2381	94696700	0.968669	0.976975	0.964827	0.964827	2	chr1:94696601-94696700	AC093117.1	20399	MIR378G	49200	RP11-86H7.6	-104403	AC093117.1	20291	MIR378G	49159	RP11-86H7.6	-111145	5	chr1:94696600-94696800	200	55.8129		RP11-86H7.1
1_19218	1	19218	chr1_94696800	34.1014	64.9351	32.1429	57.563	33.4842	96.5686	65.3846	65.8031	92.6471	96	94696800	0.968669	0.976975	0.964827	0.964827	3	chr1:94696701-94696800	AC093117.1	20499	MIR378G	49100	RP11-86H7.6	-104503	AC093117.1	20391	MIR378G	49059	RP11-86H7.6	-111245	5	chr1:94696600-94696800	200	55.8129		RP11-86H7.1
1_19219	1	19219	chr1_94697800	56.9149	63.1579	53.4653	69.5187	55.6777	81.8182	70.2439	69.0821	85.8108	81.1715	94697800	0.940614	0.916583	0.938465	0.916583	3	chr1:94697701-94697800	AC093117.1	21499	MIR378G	48100	RP11-86H7.6	-105503	AC093117.1	21391	MIR378G	48059	RP11-86H7.6	-112245	8	chr1:94697700-94697900	200	27.1207		RP11-86H7.1
1_19219	1	19219	chr1_94697900	74.4	83.8356	75.969	88.2353	73.1646	96.2264	87.3016	87.0098	97.2727	96.9767	94697900	0.940614	0.916583	0.938465	0.916583	5	chr1:94697801-94697900	AC093117.1	21599	MIR378G	48000	RP11-86H7.6	-105603	AC093117.1	21491	MIR378G	47959	RP11-86H7.6	-112345	8	chr1:94697700-94697900	200	27.1207		RP11-86H7.1
1_19551	1	19551	chr1_98513500	86.8421	92.1986	94.0678	94.0594	93.1818	92.7481	92.3077	89.4161	92.2559	83.6158	98513500	0.969192	0.854734	0.835256	0.835256	8	chr1:98513401-98513500	AL160056.1	140116	RP11-296E3.2	147559	SNX7	-148200	AL160056.1	140001	RP11-296E3.2	146887	RP5-1070A16.1	240842	11	chr1:98513400-98513600	200	20.1332
1_19551	1	19551	chr1_98513600	91.6667	88.0342	90.991	90.7692	89.011	86.7769	89.9281	72.1805	85.1852	61.1765	98513600	0.969192	0.854734	0.835256	0.835256	3	chr1:98513501-98513600	AL160056.1	140216	RP11-296E3.2	147459	SNX7	-148100	AL160056.1	140101	RP11-296E3.2	146787	RP5-1070A16.1	240942	11	chr1:98513400-98513600	200	20.1332
1_19659	1	19659	chr1_99753500	83.8828	81.4286	97.0684	94.7658	84.3478	71.4876	94.8819	95.8333	81.3559	95.679	99753500	0.953132	0.959493	0.983417	0.953132	4	chr1:99753401-99753500	FRRS1	12293	RNU4-75P	31385	Y_RNA	-38161	RNU4-75P	31239	Y_RNA	-38253	FRRS1	-44798	7	chr1:99753400-99753600	200	29.8067		FRRS1
1_19659	1	19659	chr1_99753600	76.0976	81.0127	96.1538	96.2121	78.7356	62.1212	96.4706	94.0928	79.5699	93.1915	99753600	0.953132	0.959493	0.983417	0.953132	3	chr1:99753501-99753600	FRRS1	12193	RNU4-75P	31285	Y_RNA	-38061	RNU4-75P	31139	Y_RNA	-38153	FRRS1	-44898	7	chr1:99753400-99753600	200	29.8067		FRRS1
1_19723	1	19723	chr1_100342200	80.9917	97.8261	96.5636	92.5816	95.098	95.3782	94.5607	97.0588	83.908	95.1299	100342200	0.83727	0.908192	0.711809	0.711809	4	chr1:100342101-100342200	RP5-837M10.2	-2276	CDC14A	-2824	AC104457.1	36575	RP5-837M10.2	-3042	AC104457.1	36481	RTCA	49431	6	chr1:100342100-100342300	200	20.3845	RP5-837M10.2, CDC14A
1_19723	1	19723	chr1_100342300	68.5185	92.053	92.517	95.1724	93.038	73.0769	94.5736	93.2203	68.75	94.7368	100342300	0.83727	0.908192	0.711809	0.711809	2	chr1:100342201-100342300	RP5-837M10.2	-2176	CDC14A	-2724	AC104457.1	36475	RP5-837M10.2	-2942	AC104457.1	36381	RTCA	49531	6	chr1:100342100-100342300	200	20.3845	RP5-837M10.2, CDC14A		RP5-837M10.2
1_19797	1	19797	chr1_101141800	95.7627	94.7368	93.6709	96.7742	94.4444	96	96.6667	94.5455	45.3488	96.2617	101141800	0.967707	0.935363	0.974933	0.935363	1	chr1:101141701-101141800	AC093157.1	8538	SCARNA16	8648	RP11-421L21.3	69141	AC093157.1	8460	SCARNA16	8461	RP11-421L21.3	54532	5	chr1:101141700-101142000	300	36.353
1_19797	1	19797	chr1_101141900	95.122	94.1176	96.4706	96.7391	95.2941	96.5517	96.6667	95.9459	63.0435	93.9759	101141900	0.967707	0.935363	0.974933	0.935363	1	chr1:101141801-101141900	AC093157.1	8638	SCARNA16	8748	RP11-421L21.3	69241	AC093157.1	8560	SCARNA16	8561	RP11-421L21.3	54632	5	chr1:101141700-101142000	300	36.353
1_19797	1	19797	chr1_101142000	96.5649	96.3563	91.4894	97.0149	93.1174	96.5812	96.4706	96.0352	73.0769	97.0037	101142000	0.967707	0.935363	0.974933	0.935363	3	chr1:101141901-101142000	AC093157.1	8738	SCARNA16	8848	RP11-421L21.3	69341	AC093157.1	8660	SCARNA16	8661	RP11-421L21.3	54732	5	chr1:101141700-101142000	300	36.353
1_19858	1	19858	chr1_101919200	99.2308	100	94.5055	98.2143	98.2143	96.25	58.2734	100	96.2264	97.8417	101919200	0.895298	0.817205	0.835745	0.817205	1	chr1:101919101-101919200	RNU6-352P	59350	OLFM3	-72227	RNU6-965P	-190463	RNU6-352P	59243	OLFM3	-115715	RP11-411H5.1	131628	5	chr1:101919100-101919400	300	23.6222		OLFM3
1_19858	1	19858	chr1_101919400	96.3788	96.7005	94.8805	94.2211	96.5015	94.5946	91.1828	95.9488	97.4057	97.0149	101919400	0.895298	0.817205	0.835745	0.817205	4	chr1:101919301-101919400	RNU6-352P	59550	OLFM3	-72427	RNU6-965P	-190663	RNU6-352P	59443	OLFM3	-115915	RP11-411H5.1	131828	5	chr1:101919100-101919400	300	23.6222		OLFM3
1_19892	1	19892	chr1_102430800	71.9212	72.2513	72.1649	71.831	69.9422	93.5484	70.202	75	84.9162	71.7822	102430800	0.951857	0.963446	0.970103	0.951857	4	chr1:102430701-102430800	RP11-202K23.1	-41170	RP5-936J12.1	423042	OLFM3	-433770	RP11-202K23.1	-231062	RP5-936J12.1	332521	COL11A1	445666	7	chr1:102430700-102430900	200	30.5101
1_19892	1	19892	chr1_102430900	56.7568	58.7838	60.1399	57.0423	55.3571	92.7711	57.3643	58.427	78.4722	80.8	102430900	0.951857	0.963446	0.970103	0.951857	3	chr1:102430801-102430900	RP11-202K23.1	-41270	RP5-936J12.1	422942	OLFM3	-433870	RP11-202K23.1	-231162	RP5-936J12.1	332421	COL11A1	445566	7	chr1:102430700-102430900	200	30.5101
1_20007	1	20007	chr1_104263300	74.1641	88	82.7273	83.2298	82.906	84.9515	90.3974	90.1449	86.9969	94.704	104263300	0.747432	0.797126	0.757712	0.747432	7	chr1:104263201-104263300	AC092506.1	110029	AMY1C	512895	AMY1B	-566846	AC092506.1	109953	AMY1C	504610	AMY1B	-575883	10	chr1:104263200-104263400	200	27.0181
1_20007	1	20007	chr1_104263400	58.6777	84.2105	73.9837	78.4615	74.1497	77.4834	82.2034	82.3009	78.8732	92.1739	104263400	0.747432	0.797126	0.757712	0.747432	3	chr1:104263301-104263400	AC092506.1	110129	AMY1C	512995	AMY1B	-566946	AC092506.1	110053	AMY1C	504710	AMY1B	-575983	10	chr1:104263200-104263400	200	27.0181
1_20033	1	20033	chr1_104463800	55.5556	43.6782	64.4444	62.2807	77.8947	48.9796	71.9101	69.7674	36.9863	57.3034	104463800	0.84514	0.934193	0.8135	0.8135	1	chr1:104463701-104463800	AC092506.1	310529	AMY1C	713395	AMY1B	-767346	AC092506.1	310453	AMY1C	705110	AMY1B	-776383	5	chr1:104463700-104464000	300	41.1813
1_20033	1	20033	chr1_104463900	58.4906	40.5128	71.6346	45.3782	88.4259	35.4369	35.9375	64.6154	21.8045	47.5936	104463900	0.84514	0.934193	0.8135	0.8135	2	chr1:104463801-104463900	AC092506.1	310629	AMY1C	713495	AMY1B	-767446	AC092506.1	310553	AMY1C	705210	AMY1B	-776483	5	chr1:104463700-104464000	300	41.1813
1_20033	1	20033	chr1_104464000	78.7097	67.3077	76.7123	73.9726	85.6436	64.6465	67.7596	83.4286	69.6296	69.1892	104464000	0.84514	0.934193	0.8135	0.8135	2	chr1:104463901-104464000	AC092506.1	310729	AMY1C	713595	AMY1B	-767546	AC092506.1	310653	AMY1C	705310	AMY1B	-776583	5	chr1:104463700-104464000	300	41.1813
1_20081	1	20081	chr1_105097600	96.4103	93.2927	92.1875	94.7368	96.3855	96.3415	73.494	93.4211	97.1429	66.8508	105097600	0.960801	0.913264	0.955674	0.913264	2	chr1:105097501-105097600	RP11-251P6.1	521275	RP5-947P14.1	-859093	RP11-24P14.1	930462	RP11-251P6.1	490093	RP11-24P14.1	830024	RP5-947P14.1	-868602	5	chr1:105097500-105097700	200	22.0421
1_20081	1	20081	chr1_105097700	93.0328	91.0204	92.8994	95.7143	93.6652	92.4242	81.25	97.3262	92.6554	79.8122	105097700	0.960801	0.913264	0.955674	0.913264	3	chr1:105097601-105097700	RP11-251P6.1	521175	RP5-947P14.1	-858993	RP11-24P14.1	930362	RP11-251P6.1	489993	RP11-24P14.1	829924	RP5-947P14.1	-868502	5	chr1:105097500-105097700	200	22.0421
1_20109	1	20109	chr1_105407900	48.2353	0	0	38.3838	1.1236	37.037	83.6957	49.0385	34.375	0	105407900	0.961813	0.87642	0.875455	0.875455	1	chr1:105407801-105407900	RP11-251P6.1	210975	RP5-947P14.1	-548793	RP11-24P14.1	620162	RP11-251P6.1	179793	RP11-24P14.1	519724	RP5-947P14.1	-558302	5	chr1:105407800-105408000	200	56.5988
1_20109	1	20109	chr1_105408000	76.2611	63.2099	67.0498	78.3854	64.5946	80.9524	90.2736	81.3953	75.4768	60.7717	105408000	0.961813	0.87642	0.875455	0.875455	4	chr1:105407901-105408000	RP11-251P6.1	210875	RP5-947P14.1	-548693	RP11-24P14.1	620062	RP11-251P6.1	179693	RP11-24P14.1	519624	RP5-947P14.1	-558202	5	chr1:105407800-105408000	200	56.5988
1_20118	1	20118	chr1_105581700	2.63158	81.8182	37.2093	93.5065	64.2857	54.5455	60	0	0	58.5714	105581700	0.986096	0.975855	0.953561	0.953561	1	chr1:105581601-105581700	RP11-251P6.1	37175	RP5-947P14.1	-374993	RP11-24P14.1	446362	RP11-251P6.1	5993	RP11-24P14.1	345924	RP5-947P14.1	-384502	6	chr1:105581600-105581900	300	60.9317
1_20118	1	20118	chr1_105581800	60.262	91.7051	81.1828	97.0297	81.7757	76.2557	82.2511	60.4096	63.3484	79.6721	105581800	0.986096	0.975855	0.953561	0.953561	3	chr1:105581701-105581800	RP11-251P6.1	37075	RP5-947P14.1	-374893	RP11-24P14.1	446262	RP11-251P6.1	5893	RP11-24P14.1	345824	RP5-947P14.1	-384402	6	chr1:105581600-105581900	300	60.9317
1_20118	1	20118	chr1_105581900	42.2078	89.604	75.2381	97.0588	71.0843	71.6418	69.3122	44.3902	45.1389	72.77	105581900	0.986096	0.975855	0.953561	0.953561	2	chr1:105581801-105581900	RP11-251P6.1	36975	RP5-947P14.1	-374793	RP11-24P14.1	446162	RP11-251P6.1	5793	RP11-24P14.1	345724	RP5-947P14.1	-384302	6	chr1:105581600-105581900	300	60.9317
1_20162	1	20162	chr1_106415900	70.4626	96.3235	82.7243	71.8543	73.2852	84.7134	70.3125	81.6129	70.4641	69.1358	106415900	0.786322	0.824931	0.925133	0.786322	4	chr1:106415801-106415900	RP5-947P14.1	342654	RP11-24P14.1	-387623	RP11-233E12.1	-402338	RP5-947P14.1	291336	RP11-233E12.1	-422267	RP11-24P14.1	-480569	8	chr1:106415800-106416000	200	27.4543
1_20162	1	20162	chr1_106416000	62.2881	91.3357	82.9181	69.0299	68.9139	76.1134	68.2657	78.1022	72.4444	69.1525	106416000	0.786322	0.824931	0.925133	0.786322	4	chr1:106415901-106416000	RP5-947P14.1	342754	RP11-24P14.1	-387723	RP11-233E12.1	-402238	RP5-947P14.1	291436	RP11-233E12.1	-422167	RP11-24P14.1	-480669	8	chr1:106415800-106416000	200	27.4543
1_20181	1	20181	chr1_106713700	83.6364	85	80.9524	73.8095	78.4314	82.6087	83.8235	84.058	72.9167	71.6667	106713700	0.854681	0.853459	0.936593	0.853459	1	chr1:106713601-106713700	RP11-233E12.1	-104538	PRMT6	-342978	NTNG1	-426306	RP11-233E12.1	-124467	PRMT6	-345594	RP5-947P14.1	589136	7	chr1:106713600-106714000	400	23.1806
1_20181	1	20181	chr1_106713800	82.4561	80.3571	82.1429	87.037	76.7857	77.3585	89.2308	85.2941	40.2985	44.2857	106713800	0.854681	0.853459	0.936593	0.853459	1	chr1:106713701-106713800	RP11-233E12.1	-104438	PRMT6	-342878	NTNG1	-426206	RP11-233E12.1	-124367	PRMT6	-345494	RP5-947P14.1	589236	7	chr1:106713600-106714000	400	23.1806
1_20181	1	20181	chr1_106714000	96.4539	92.0103	95.7507	94.4712	97.1429	94.832	93.8202	97.3046	84.1176	85.2029	106714000	0.854681	0.853459	0.936593	0.853459	5	chr1:106713901-106714000	RP11-233E12.1	-104238	PRMT6	-342678	NTNG1	-426006	RP11-233E12.1	-124167	PRMT6	-345294	RP5-947P14.1	589436	7	chr1:106713600-106714000	400	23.1806
1_20245	1	20245	chr1_107543500	75.9214	96.9543	83.9506	85.8434	85	85.4795	77.1605	96.4384	76.0784	86.2069	107543500	0.962073	0.977518	0.959326	0.959326	4	chr1:107543401-107543500	VAV3	145004	MIR7852	-353722	NTNG1	394907	VAV3	27659	NTNG1	60042	MIR7852	-353804	5	chr1:107543400-107543600	200	57.4288
1_20245	1	20245	chr1_107543600	2.15054	93.4211	41.25	47.7273	0	46.0674	4.6875	96.4912	5.17241	48.9362	107543600	0.962073	0.977518	0.959326	0.959326	1	chr1:107543501-107543600	VAV3	144904	MIR7852	-353622	NTNG1	395007	VAV3	27559	NTNG1	60142	MIR7852	-353704	5	chr1:107543400-107543600	200	57.4288
1_20274	1	20274	chr1_107967400	84.7953	93.5393	77.0574	86.5471	84.323	72.2222	82.7298	82.5397	75.8993	72.2096	107967400	0.965754	0.941279	0.90731	0.90731	6	chr1:107967301-107967400	VAV3	-2256	VAV3-AS1	2958	AL390036.1	51371	VAV3-AS1	-27207	AL390036.1	51252	MIR7852	70096	11	chr1:107967300-107967600	300	26.0527	VAV3, RP11-356N1.1	RP11-356N1.1
1_20274	1	20274	chr1_107967500	79.1822	94.6708	65.5797	82.8909	76.8595	65.8273	80.3571	80.5344	67.8049	66.568	107967500	0.965754	0.941279	0.90731	0.90731	4	chr1:107967401-107967500	VAV3	-2356	VAV3-AS1	3058	AL390036.1	51271	VAV3-AS1	-27107	AL390036.1	51152	MIR7852	70196	11	chr1:107967300-107967600	300	26.0527	VAV3, RP11-356N1.1	RP11-356N1.1
1_20274	1	20274	chr1_107967600	55.914	80.2198	56.9444	75.8621	59.0164	52.2222	56.6667	70.7865	62.5	61.4458	107967600	0.965754	0.941279	0.90731	0.90731	1	chr1:107967501-107967600	VAV3	-2456	VAV3-AS1	3158	AL390036.1	51171	VAV3-AS1	-27007	AL390036.1	51052	MIR7852	70296	11	chr1:107967300-107967600	300	26.0527	VAV3	RP11-356N1.1
1_20297	1	20297	chr1_108198700	51.087	96.5217	94.9367	99.0196	0	47.0588	98.4	44.898	95.5224	97.0588	108198700	0.959074	0.926095	0.885277	0.885277	1	chr1:108198601-108198700	RP11-483I13.5	-1225	SLC25A24	1658	RP11-483I13.6	-1712	SLC25A24	-208	RP11-483I13.5	-2791	RP11-483I13.6	-4043	8	chr1:108198600-108199500	900	29.6497	SLC25A24, RP11-483I13.5, RP11-483I13.6	SLC25A24	RP11-483I13.5
1_20297	1	20297	chr1_108198900	28.3582	35.5263	31.25	35.0649	25.2525	17.9775	32.5843	23.913	30.9859	35.1351	108198900	0.959074	0.926095	0.885277	0.885277	1	chr1:108198801-108198900	RP11-483I13.5	-1025	SLC25A24	1458	RP11-483I13.6	-1512	SLC25A24	-408	RP11-483I13.5	-2591	RP11-483I13.6	-3843	8	chr1:108198600-108199500	900	29.6497	SLC25A24, RP11-483I13.5, RP11-483I13.6	SLC25A24	RP11-483I13.5
1_20297	1	20297	chr1_108199100	74.4186	67.7419	59.4937	77.9412	53.1915	51.2195	69.8925	60.9195	65.2174	75.3623	108199100	0.959074	0.926095	0.885277	0.885277	1	chr1:108199001-108199100	RP11-483I13.5	-825	SLC25A24	1258	RP11-483I13.6	-1312	SLC25A24	-608	RP11-483I13.5	-2391	RP11-483I13.6	-3643	8	chr1:108198600-108199500	900	29.6497	SLC25A24, RP11-483I13.5, RP11-483I13.6	SLC25A24	RP11-483I13.5
1_20297	1	20297	chr1_108199300	10.989	27.7778	16.6667	30.1205	10	6.81818	23.2558	10.3093	22.2222	28.8462	108199300	0.959074	0.926095	0.885277	0.885277	1	chr1:108199201-108199300	RP11-483I13.5	-625	SLC25A24	1058	RP11-483I13.6	-1112	SLC25A24	-808	RP11-483I13.5	-2191	RP11-483I13.6	-3443	8	chr1:108198600-108199500	900	29.6497	SLC25A24, RP11-483I13.5, RP11-483I13.6	SLC25A24	RP11-483I13.5
1_20297	1	20297	chr1_108199400	9.30233	14.4737	12.0482	15.7895	2.1978	2.8169	13.4146	4.81928	8.69565	15.4639	108199400	0.959074	0.926095	0.885277	0.885277	1	chr1:108199301-108199400	RP11-483I13.5	-525	SLC25A24	958	RP11-483I13.6	-1012	SLC25A24	-908	RP11-483I13.5	-2091	RP11-483I13.6	-3343	8	chr1:108198600-108199500	900	29.6497	SLC25A24, RP11-483I13.5, RP11-483I13.6	SLC25A24	RP11-483I13.5
1_20297	1	20297	chr1_108199500	8.88889	16.2698	9.86547	14.1379	3.53357	4.14747	10.7143	4.86111	9.0535	13.5314	108199500	0.959074	0.926095	0.885277	0.885277	3	chr1:108199401-108199500	RP11-483I13.5	-425	SLC25A24	858	RP11-483I13.6	-912	SLC25A24	-1008	RP11-483I13.5	-1991	RP11-483I13.6	-3243	8	chr1:108198600-108199500	900	29.6497	SLC25A24, RP11-483I13.5, RP11-483I13.6	SLC25A24	RP11-483I13.5
1_20384	1	20384	chr1_109022700	84.1629	99.1525	97.3485	98.2877	93.4783	84.1463	98.4314	74.7967	87.3362	97.449	109022700	0.967409	0.97258	0.940149	0.940149	4	chr1:109022601-109022700	WDR47	19286	TAF13	53302	RP11-475E11.9	-59216	TAF13	41439	WDR47	-52483	RP5-1065J22.8	65270	7	chr1:109022600-109022800	200	45.8581		WDR47
1_20384	1	20384	chr1_109022800	94.1176	96.0784	92.517	95.7895	94.4099	95.7746	96.6292	28.7179	69.6429	95.1389	109022800	0.967409	0.97258	0.940149	0.940149	3	chr1:109022701-109022800	WDR47	19186	TAF13	53202	RP11-475E11.9	-59316	TAF13	41339	WDR47	-52583	RP5-1065J22.8	65170	7	chr1:109022600-109022800	200	45.8581		WDR47
1_20421	1	20421	chr1_109167800	91.5	88.2114	93.0233	82.5279	89.3103	90.4762	75.7895	91.1032	89.9123	91.9414	109167800	0.899707	0.888211	0.950151	0.888211	4	chr1:109167701-109167800	SARS	-46117	KIAA1324	53646	C1orf194	-53943	KIAA1324	-35305	C1orf194	-61846	SCARNA2	67181	6	chr1:109167700-109167900	200	24.6711		KIAA1324
1_20421	1	20421	chr1_109167900	98.6667	97.6378	93.7107	77.2727	97.6331	97.4138	65.035	96.8354	96.875	97.8261	109167900	0.899707	0.888211	0.950151	0.888211	2	chr1:109167801-109167900	SARS	-46017	KIAA1324	53746	C1orf194	-54043	KIAA1324	-35205	C1orf194	-61946	SCARNA2	67281	6	chr1:109167700-109167900	200	24.6711		KIAA1324
1_20529	1	20529	chr1_109606300	93.8776	97.479	92.7711	84.4828	93.5673	94.7826	94.2857	90.1235	88.3721	93.8547	109606300	0.846102	0.866524	0.918909	0.846102	2	chr1:109606201-109606300	GNAT2	6757	MIR197	7408	RP5-1160K1.3	10076	GNAT2	-3034	MIR197	7333	RP5-1160K1.3	8519	5	chr1:109606200-109606400	200	23.2324		GNAT2, GNAI3	GNAT2
1_20529	1	20529	chr1_109606400	74.5614	96.1353	82.2222	62.6667	81.0811	98.5507	79.7297	82.9596	78.1818	95.0704	109606400	0.846102	0.866524	0.918909	0.846102	3	chr1:109606301-109606400	GNAT2	6657	MIR197	7508	RP5-1160K1.3	10176	GNAT2	-3134	MIR197	7433	RP5-1160K1.3	8619	5	chr1:109606200-109606400	200	23.2324		GNAT2, GNAI3
1_20571	1	20571	chr1_109739400	75	1.40845	1.17647	38.0435	89	0	42	43.75	47.3684	42.1053	109739400	0.955261	0.855242	0.914848	0.855242	1	chr1:109739301-109739400	GSTM3	904	RP4-735C1.4	13581	EPS8L3	24504	GSTM3	-2036	EPS8L3	10679	GSTM5	21134	5	chr1:109739300-109739700	400	46.9177	GSTM3	GSTM5, RP4-735C1.4, GSTM3
1_20571	1	20571	chr1_109739500	96.0894	85.3503	75.4967	85.2941	94.4785	84.5588	88.3871	85.8025	86.7647	89.697	109739500	0.955261	0.855242	0.914848	0.855242	2	chr1:109739401-109739500	GSTM3	804	RP4-735C1.4	13681	EPS8L3	24404	GSTM3	-2136	EPS8L3	10579	GSTM5	21234	5	chr1:109739300-109739700	400	46.9177	GSTM3	GSTM5, RP4-735C1.4, GSTM3
1_20571	1	20571	chr1_109739600	84.6939	76.7442	52.5641	77.7778	83.5443	69.863	74.359	76.3158	77.1429	79.7468	109739600	0.955261	0.855242	0.914848	0.855242	1	chr1:109739501-109739600	GSTM3	704	RP4-735C1.4	13781	EPS8L3	24304	GSTM3	-2236	EPS8L3	10479	GSTM5	21334	5	chr1:109739300-109739700	400	46.9177	GSTM3	GSTM5, RP4-735C1.4, GSTM3
1_20571	1	20571	chr1_109739700	78.6517	55.5556	32.4675	59.2593	82.3529	35.2941	58.0952	50.5882	52.381	58.4416	109739700	0.955261	0.855242	0.914848	0.855242	1	chr1:109739601-109739700	GSTM3	604	RP4-735C1.4	13881	EPS8L3	24204	GSTM3	-2336	EPS8L3	10379	GSTM5	21434	5	chr1:109739300-109739700	400	46.9177	GSTM3	GSTM5, RP4-735C1.4, GSTM3
1_20576	1	20576	chr1_109760900	96.587	84.9206	90.8284	95.1557	83.3333	86.0627	91.5929	92.7461	92.4171	85.5204	109760900	0.767537	0.819264	0.888871	0.767537	3	chr1:109760801-109760900	EPS8L3	3004	GSTM3	-19862	RP4-735C1.4	35081	EPS8L3	-10592	RP4-735C1.4	-14352	GSTM3	-23536	10	chr1:109760800-109761500	700	24.5558		GSTM5, RP4-735C1.4, EPS8L3
1_20576	1	20576	chr1_109761000	66.2651	38.8235	38.8889	55	37.5	27.1605	54.9296	44.6429	57.377	52.5	109761000	0.767537	0.819264	0.888871	0.767537	1	chr1:109760901-109761000	EPS8L3	2904	GSTM3	-19962	RP4-735C1.4	35181	EPS8L3	-10692	RP4-735C1.4	-14252	GSTM3	-23636	10	chr1:109760800-109761500	700	24.5558		GSTM5, RP4-735C1.4, EPS8L3
1_20576	1	20576	chr1_109761200	81.6901	68	49.4624	77.2152	53.8462	62.2222	73.2394	67.6923	65.4545	68.4211	109761200	0.767537	0.819264	0.888871	0.767537	1	chr1:109761101-109761200	EPS8L3	2704	GSTM3	-20162	RP4-735C1.4	35381	EPS8L3	-10892	RP4-735C1.4	-14052	GSTM3	-23836	10	chr1:109760800-109761500	700	24.5558	EPS8L3	GSTM5, RP4-735C1.4, EPS8L3
1_20576	1	20576	chr1_109761300	59.2105	45.614	35.5556	42.8571	35.2941	43.4783	47.5	36.6197	49.2308	44.1558	109761300	0.767537	0.819264	0.888871	0.767537	1	chr1:109761201-109761300	EPS8L3	2604	GSTM3	-20262	RP4-735C1.4	35481	EPS8L3	-10992	RP4-735C1.4	-13952	GSTM3	-23936	10	chr1:109760800-109761500	700	24.5558	EPS8L3	GSTM5, RP4-735C1.4, EPS8L3
1_20576	1	20576	chr1_109761400	50.6494	31.9149	18.3206	31.5315	24.4444	20.8333	25.6579	29.5238	35.514	34.5455	109761400	0.767537	0.819264	0.888871	0.767537	2	chr1:109761301-109761400	EPS8L3	2504	GSTM3	-20362	RP4-735C1.4	35581	EPS8L3	-11092	RP4-735C1.4	-13852	GSTM3	-24036	10	chr1:109760800-109761500	700	24.5558	EPS8L3	GSTM5, RP4-735C1.4, EPS8L3
1_20576	1	20576	chr1_109761500	60.3261	46.0938	34.3373	47.2222	37.2197	37.7143	44.2177	53.0769	55.2083	46.5753	109761500	0.767537	0.819264	0.888871	0.767537	2	chr1:109761401-109761500	EPS8L3	2404	GSTM3	-20462	RP4-735C1.4	35681	EPS8L3	-11192	RP4-735C1.4	-13752	GSTM3	-24136	10	chr1:109760800-109761500	700	24.5558	EPS8L3	GSTM5, RP4-735C1.4, EPS8L3
1_20578	1	20578	chr1_109762800	67.6856	71.7277	73.8739	91.342	66.5354	89.7872	91.4141	50.7772	92.7461	66.2983	109762800	0.945349	0.942268	0.971879	0.942268	2	chr1:109762701-109762800	EPS8L3	1104	GSTM3	-21762	RP4-735C1.4	36981	RP4-735C1.4	-12452	EPS8L3	-12492	GSTM3	-25436	6	chr1:109762700-109762900	200	33.3584	EPS8L3	GSTM5, RP4-735C1.4, EPS8L3
1_20578	1	20578	chr1_109762900	83.8407	86.4499	88.0952	95.2596	83.6773	96.0557	96.4194	71.9388	96.6867	80.9524	109762900	0.945349	0.942268	0.971879	0.942268	4	chr1:109762801-109762900	EPS8L3	1004	GSTM3	-21862	RP4-735C1.4	37081	RP4-735C1.4	-12352	EPS8L3	-12592	GSTM3	-25536	6	chr1:109762700-109762900	200	33.3584	EPS8L3	GSTM5, RP4-735C1.4, EPS8L3
1_20579	1	20579	chr1_109766200	85.3211	82.793	83.299	90.9735	82.3928	94.4444	91.9355	74.1848	90.0602	84.104	109766200	0.926692	0.959101	0.941952	0.926692	5	chr1:109766101-109766200	EPS8L3	-2173	GSTM3	-25162	RP4-735C1.4	40381	RP4-735C1.4	-9052	EPS8L3	-15892	GSTM3	-28836	7	chr1:109766100-109766300	200	31.0516	EPS8L3	GSTM5, RP4-735C1.4
1_20579	1	20579	chr1_109766300	72.4868	70.8571	71.2195	65.9091	70.7317	89.9408	92.9032	48.5507	93.1624	71.0983	109766300	0.926692	0.959101	0.941952	0.926692	2	chr1:109766201-109766300	EPS8L3	-2273	GSTM3	-25262	RP4-735C1.4	40481	RP4-735C1.4	-8952	EPS8L3	-15992	GSTM3	-28936	7	chr1:109766100-109766300	200	31.0516	EPS8L3	GSTM5, RP4-735C1.4
1_20590	1	20590	chr1_109832400	82.967	78.392	62.6126	74.3842	63.7037	94.6809	93.0348	76.8421	94.2675	82.5641	109832400	0.983538	0.987974	0.996368	0.983538	3	chr1:109832301-109832400	RP4-735C1.6	4046	RP11-195M16.1	53864	RP11-195M16.3	-63572	RP4-735C1.6	-39036	RP11-195M16.1	51775	RP4-735C1.4	57148	6	chr1:109832300-109832600	300	57.5179		RP4-735C1.6
1_20590	1	20590	chr1_109832500	72.6115	70.3704	47.0238	65.0407	47.449	97.5	94.4954	63.871	95.4545	77.5	109832500	0.983538	0.987974	0.996368	0.983538	2	chr1:109832401-109832500	RP4-735C1.6	4146	RP11-195M16.1	53764	RP11-195M16.3	-63472	RP4-735C1.6	-38936	RP11-195M16.1	51675	RP4-735C1.4	57248	6	chr1:109832300-109832600	300	57.5179		RP4-735C1.6
1_20590	1	20590	chr1_109832600	42.5287	47.2222	3.7037	37.8049	0	91.5254	90.7895	41.1765	92.8571	39.4737	109832600	0.983538	0.987974	0.996368	0.983538	1	chr1:109832501-109832600	RP4-735C1.6	4246	RP11-195M16.1	53664	RP11-195M16.3	-63372	RP4-735C1.6	-38836	RP11-195M16.1	51575	RP4-735C1.4	57348	6	chr1:109832300-109832600	300	57.5179		RP4-735C1.6
1_20703	1	20703	chr1_110225500	0	97.1698	47.2727	48.2456	97.5	0	96.6667	50.5618	52.9412	1.26582	110225500	0.980178	0.983251	0.983261	0.980178	1	chr1:110225401-110225500	KCNC4	14001	KCNC4-AS1	-15513	RP5-1028L10.2	-46781	KCNC4	-8539	KCNC4-AS1	-16667	SLC6A17	23298	5	chr1:110225400-110225600	200	56.9316		KCNC4
1_20703	1	20703	chr1_110225600	71.5405	80.5233	77.9188	74.2718	83.4499	75.3846	87.6485	75.7282	78.6026	69.186	110225600	0.980178	0.983251	0.983261	0.980178	4	chr1:110225501-110225600	KCNC4	14101	KCNC4-AS1	-15613	RP5-1028L10.2	-46881	KCNC4	-8439	KCNC4-AS1	-16767	SLC6A17	23398	5	chr1:110225400-110225600	200	56.9316		KCNC4
1_20716	1	20716	chr1_110296700	94.8187	93.2367	64.1304	64.8148	89.0411	90	88.9868	72.1311	64.497	93.0348	110296700	0.935939	0.942042	0.86875	0.86875	2	chr1:110296601-110296700	SNORA25	24217	RBM15	-41805	RP5-1074L1.1	42471	RP5-1074L1.1	-10326	SNORA25	24093	RBM15	-45990	6	chr1:110296600-110296900	300	21.6345		RP5-1074L1.1
1_20716	1	20716	chr1_110296900	91.5094	91.831	78.9286	86.4769	91.9403	88.0282	92.0596	85.2243	83.4711	91.5205	110296900	0.935939	0.942042	0.86875	0.86875	4	chr1:110296801-110296900	SNORA25	24417	RBM15	-41605	RP5-1074L1.1	42271	RP5-1074L1.1	-10526	SNORA25	24293	RBM15	-45790	6	chr1:110296600-110296900	300	21.6345		RP5-1074L1.1
1_20721	1	20721	chr1_110329600	96.5174	92.1788	90.8046	93.3333	94.1748	94.7115	94.3005	95.7692	96	92.2727	110329600	0.935221	0.920215	0.961067	0.920215	3	chr1:110329501-110329600	RBM15	-8905	RP5-1074L1.1	9571	RP5-1074L1.4	-40553	RBM15	-13090	SLC16A4	33247	RP5-1074L1.1	-43226	8	chr1:110329500-110329800	300	27.9123		RP5-1074L1.1
1_20721	1	20721	chr1_110329700	83.6364	66.1111	74.3421	79.602	96.9565	96.5517	83.0435	96.0317	98.1366	65.3333	110329700	0.935221	0.920215	0.961067	0.920215	3	chr1:110329601-110329700	RBM15	-8805	RP5-1074L1.1	9471	RP5-1074L1.4	-40453	RBM15	-12990	SLC16A4	33147	RP5-1074L1.4	-43303	8	chr1:110329500-110329800	300	27.9123		RP5-1074L1.1
1_20721	1	20721	chr1_110329800	75.3968	50	70.5882	74.375	94.1935	94.1748	74.4898	95.7895	96.5812	49.375	110329800	0.935221	0.920215	0.961067	0.920215	2	chr1:110329701-110329800	RBM15	-8705	RP5-1074L1.1	9371	RP5-1074L1.4	-40353	RBM15	-12890	SLC16A4	33047	RP5-1074L1.4	-43203	8	chr1:110329500-110329800	300	27.9123		RP5-1074L1.1
1_20774	1	20774	chr1_110571400	55.7851	72.7599	60.8108	70	74.2739	70.4545	67.037	90.6752	86.9565	65.1452	110571400	0.850976	0.849412	0.865653	0.849412	3	chr1:110571301-110571400	AL365361.1	-30349	KCNA2	34953	KCNA10	-52562	KCNA2	22179	AL365361.1	-30463	KCNA10	-54150	5	chr1:110571300-110571600	300	33.3055		KCNA2
1_20774	1	20774	chr1_110571600	28.8462	41.5094	48.5714	42.5532	46.6667	44.4444	43.9024	53.3333	64.2857	27.8689	110571600	0.850976	0.849412	0.865653	0.849412	2	chr1:110571501-110571600	AL365361.1	-30149	KCNA2	34753	KCNA10	-52762	KCNA2	21979	AL365361.1	-30263	KCNA10	-54350	5	chr1:110571300-110571600	300	33.3055		KCNA2
1_20811	1	20811	chr1_110851600	79.0179	80.7018	95.5446	75.502	75.1055	77.3913	93.1507	94.1406	95.9302	94.6058	110851600	0.929856	0.884333	0.937791	0.884333	3	chr1:110851501-110851600	CD53	-21553	Y_RNA	-87094	RP11-96K19.4	90753	CD53	-48328	RP11-96K19.4	84768	Y_RNA	-87193	5	chr1:110851500-110851800	300	31.0006	RP11-498A13.1, OR11I1P
1_20811	1	20811	chr1_110851700	38.8235	45.7447	77.9412	32.8947	38.961	30.3797	61.25	68.75	87.0588	67.4157	110851700	0.929856	0.884333	0.937791	0.884333	1	chr1:110851601-110851700	CD53	-21453	Y_RNA	-87194	RP11-96K19.4	90653	CD53	-48228	RP11-96K19.4	84668	Y_RNA	-87293	5	chr1:110851500-110851800	300	31.0006	RP11-498A13.1, OR11I1P
1_20811	1	20811	chr1_110851800	45	44.4444	72.3404	53.8462	44.0678	47.6923	68.8889	65.9091	65.4762	68.3544	110851800	0.929856	0.884333	0.937791	0.884333	1	chr1:110851701-110851800	CD53	-21353	Y_RNA	-87294	RP11-96K19.4	90553	CD53	-48128	RP11-96K19.4	84568	Y_RNA	-87393	5	chr1:110851500-110851800	300	31.0006	RP11-498A13.1, OR11I1P
1_20834	1	20834	chr1_111037800	71.9844	73.9336	79.1411	72.7778	76.3713	60.4	65.9193	89	61.086	91.7178	111037800	0.864882	0.842412	0.932048	0.842412	4	chr1:111037701-111037800	RNA5SP54	-4033	LRIF1	-73721	RP11-96K19.5	74499	RNA5SP54	-4125	RP11-96K19.5	73151	DRAM2	79532	10	chr1:111037700-111038000	300	28.4459
1_20834	1	20834	chr1_111037900	72.4719	74.3243	85.6061	87.8788	77.1242	78.8235	75.3968	91.7808	69.9301	94.3966	111037900	0.864882	0.842412	0.932048	0.842412	3	chr1:111037801-111037900	RNA5SP54	-3933	LRIF1	-73821	RP11-96K19.5	74599	RNA5SP54	-4025	RP11-96K19.5	73251	DRAM2	79432	10	chr1:111037700-111038000	300	28.4459
1_20834	1	20834	chr1_111038000	73.9645	69.1919	73.2394	70.2857	75.1445	65.4412	61.4973	87.2807	61.3924	91.6318	111038000	0.864882	0.842412	0.932048	0.842412	3	chr1:111037901-111038000	RNA5SP54	-3833	LRIF1	-73921	RP11-96K19.5	74699	RNA5SP54	-3925	RP11-96K19.5	73351	DRAM2	79332	10	chr1:111037700-111038000	300	28.4459
1_20883	1	20883	chr1_111356500	63.6364	95.6044	98.5915	95.9184	64.3836	97.2603	60.396	62.3377	96.4286	58.209	111356500	0.910074	0.912672	0.948325	0.910074	1	chr1:111356401-111356500	PIFO	9881	RP5-1125M8.2	-32519	CHIA	46024	PIFO	3487	CHIA	35934	RP5-1125M8.2	-38901	5	chr1:111356400-111356900	500	32.6354		RP5-1125M8.5
1_20883	1	20883	chr1_111356700	62.9371	92.4171	93.3333	94.3723	62.9442	95.5801	69.1176	71.2121	94.4785	69.8492	111356700	0.910074	0.912672	0.948325	0.910074	2	chr1:111356601-111356700	PIFO	10081	RP5-1125M8.2	-32719	CHIA	46224	PIFO	3687	CHIA	36134	RP5-1125M8.2	-39101	5	chr1:111356400-111356900	500	32.6354		RP5-1125M8.5
1_20883	1	20883	chr1_111356900	54.6512	80.0948	73.2824	74.4048	59.5745	76.7956	46.4052	40.1408	80.6897	53.8462	111356900	0.910074	0.912672	0.948325	0.910074	2	chr1:111356801-111356900	PIFO	10281	RP5-1125M8.2	-32919	CHIA	46424	PIFO	3887	CHIA	36334	RP5-1125M8.2	-39301	5	chr1:111356400-111356900	500	32.6354		RP5-1125M8.5
1_20955	1	20955	chr1_111799900	84.9462	87.8431	57.7778	83.9117	85.6269	72.973	83.2776	67.029	82.8829	58.9474	111799900	0.823946	0.825141	0.893764	0.823946	3	chr1:111799801-111799900	DDX20	39504	FAM212B	-44076	KCND3-IT1	57005	KCND3	-24092	DDX20	31884	FAM212B-AS1	52102	10	chr1:111799800-111800000	200	21.9219		KCND3
1_20955	1	20955	chr1_111800000	95.1807	94.964	81.1856	92.9006	94.4206	90.3323	95.6376	88.8235	95.702	81.2925	111800000	0.823946	0.825141	0.893764	0.823946	7	chr1:111799901-111800000	DDX20	39604	FAM212B	-44176	KCND3-IT1	56905	KCND3	-24192	DDX20	31984	FAM212B-AS1	52202	10	chr1:111799800-111800000	200	21.9219		KCND3
1_20989	1	20989	chr1_111934500	75.6522	61	70.9924	79.0698	77.0492	70.8333	70.7317	73.1707	66.2338	69.9115	111934500	0.768179	0.720843	0.934352	0.720843	1	chr1:111934401-111934500	KCND3-AS1	24816	KCND3	48296	RP11-88H9.2	-56035	KCND3-AS1	23569	RP11-88H9.2	-64342	KCND3-IT1	-80739	5	chr1:111934400-111934600	200	23.4152		KCND3
1_20989	1	20989	chr1_111934600	76.6744	50.6977	63.482	79.4582	74.1453	70.6935	63.3466	66.3551	47.7848	53.9924	111934600	0.768179	0.720843	0.934352	0.720843	4	chr1:111934501-111934600	KCND3-AS1	24916	KCND3	48196	RP11-88H9.2	-55935	KCND3-AS1	23669	RP11-88H9.2	-64242	KCND3-IT1	-80839	5	chr1:111934400-111934600	200	23.4152		KCND3
1_21143	1	21143	chr1_112841900	79.0476	90.1639	92.437	83.0189	90.7407	88.1818	84.7826	88.5417	89.1892	94.7712	112841900	0.725633	0.786505	0.962767	0.725633	4	chr1:112841801-112841900	RP3-522D1.1	-8127	LINC01356	8743	SLC16A1	114163	LINC01356	-21727	RP3-522D1.1	-35971	SLC16A1	69946	10	chr1:112841800-112842200	400	22.9192		RP11-426L16.8
1_21143	1	21143	chr1_112842000	66.6667	80.2198	91.7808	63.6364	89.7959	80	64.1509	80.8219	80.597	87.395	112842000	0.725633	0.786505	0.962767	0.725633	3	chr1:112841901-112842000	RP3-522D1.1	-8027	LINC01356	8643	SLC16A1	114063	LINC01356	-21827	RP3-522D1.1	-35871	SLC16A1	69846	10	chr1:112841800-112842200	400	22.9192		RP11-426L16.8
1_21143	1	21143	chr1_112842200	63.7584	65.4971	84.9398	55.9748	89.404	73.4266	59.8901	79.2271	87.4172	89.2216	112842200	0.725633	0.786505	0.962767	0.725633	3	chr1:112842101-112842200	RP3-522D1.1	-7827	LINC01356	8443	SLC16A1	113863	LINC01356	-22027	RP3-522D1.1	-35671	SLC16A1	69646	10	chr1:112841800-112842200	400	22.9192		RP11-426L16.8
1_21144	1	21144	chr1_112843400	0	49.2754	94.4444	0	95.9459	37.5	0	44.1558	94.1176	96.6102	112843400	0.922331	0.96551	0.936839	0.922331	1	chr1:112843301-112843400	RP3-522D1.1	-6627	LINC01356	7243	SLC16A1	112663	LINC01356	-23227	RP3-522D1.1	-34471	SLC16A1	68446	5	chr1:112843300-112843500	200	57.4962		RP11-426L16.8
1_21144	1	21144	chr1_112843500	81.592	88.8889	98.0583	85.1852	92.2374	88.3333	78.392	90.6404	95.9839	96.7742	112843500	0.922331	0.96551	0.936839	0.922331	4	chr1:112843401-112843500	RP3-522D1.1	-6527	LINC01356	7143	SLC16A1	112563	LINC01356	-23327	RP3-522D1.1	-34371	SLC16A1	68346	5	chr1:112843300-112843500	200	57.4962		RP11-426L16.8
1_21365	1	21365	chr1_114365700	96.9325	97.006	93.7888	93.6047	93.6782	94.6309	97.4843	96.7105	95.9677	97.0803	114365700	0.954282	0.917182	0.969786	0.917182	2	chr1:114365601-114365700	RP4-543J13.1	-103422	Y_RNA	-125023	TRIM33	145460	TRIM33	27076	Y_RNA	-125132	RP4-543J13.1	-159274	5	chr1:114365600-114366000	400	33.8121
1_21365	1	21365	chr1_114365900	96.1538	94.2529	86.7133	59.8802	46.1538	87.218	88.7006	93.6047	92.1986	91.1765	114365900	0.954282	0.917182	0.969786	0.917182	2	chr1:114365801-114365900	RP4-543J13.1	-103622	Y_RNA	-124823	TRIM33	145260	TRIM33	26876	Y_RNA	-124932	RP4-543J13.1	-159474	5	chr1:114365600-114366000	400	33.8121
1_21365	1	21365	chr1_114366000	96.6667	93.1818	92.9825	94.382	48.4848	95.6522	91.0448	90.1235	92.1053	92.5926	114366000	0.954282	0.917182	0.969786	0.917182	1	chr1:114365901-114366000	RP4-543J13.1	-103722	Y_RNA	-124723	TRIM33	145160	TRIM33	26776	Y_RNA	-124832	RP4-543J13.1	-159574	5	chr1:114365600-114366000	400	33.8121
1_21740	1	21740	chr1_116890600	97.006	95.0495	96.7949	94.5783	95.7143	95.2703	95.288	94.9541	91.7355	95.1754	116890600	0.95015	0.946222	0.966965	0.946222	3	chr1:116890501-116890600	AL157904.1	-14549	RP4-753F5.1	18931	PTGFRN	-19456	AL157904.1	-14694	RP4-753F5.1	18548	RNA5SP55	71746	9	chr1:116890500-116890700	200	22.1919
1_21740	1	21740	chr1_116890700	93.6255	95.2218	96.7871	95	97	93.75	93.4066	80.2676	57.4627	97.7273	116890700	0.95015	0.946222	0.966965	0.946222	6	chr1:116890601-116890700	AL157904.1	-14449	RP4-753F5.1	18831	PTGFRN	-19356	AL157904.1	-14594	RP4-753F5.1	18448	RNA5SP55	71646	9	chr1:116890500-116890700	200	22.1919
1_21884	1	21884	chr1_117749000	64.7343	57.1429	66.1458	60	60.7527	56.4246	59.1837	61.4213	59.2814	58.7549	117749000	0.786072	0.767057	0.932881	0.767057	3	chr1:117748901-117749000	SNORA40	-60258	FAM46C	143067	AL157902.3	-143230	SNORA40	-60380	GDAP2	114484	FAM46C	120628	5	chr1:117748900-117749200	300	24.2088
1_21884	1	21884	chr1_117749200	69.5652	36.5854	76	47.4576	47.7612	38.5965	49.1803	43.2432	50.7042	40	117749200	0.786072	0.767057	0.932881	0.767057	2	chr1:117749101-117749200	SNORA40	-60458	FAM46C	143267	AL157902.3	-143430	SNORA40	-60580	GDAP2	114284	FAM46C	120828	5	chr1:117748900-117749200	300	24.2088
1_21893	1	21893	chr1_117816000	58.9888	78.2609	56.0847	57.0588	74.7826	58.2353	39.0728	41.5385	82.2034	61.6883	117816000	0.728515	0.867666	0.846671	0.728515	2	chr1:117815901-117816000	GDAP2	113583	WDR3	-113719	SNORA40	-127258	GDAP2	47484	WDR3	-125788	SNORA40	-127380	5	chr1:117815900-117816100	200	26.3818
1_21893	1	21893	chr1_117816100	86.3281	90.6367	89.3333	89.1986	89.0152	83.7838	80.4167	82.0225	90.0498	86.1423	117816100	0.728515	0.867666	0.846671	0.728515	3	chr1:117816001-117816100	GDAP2	113483	WDR3	-113619	SNORA40	-127358	GDAP2	47384	WDR3	-125688	SNORA40	-127480	5	chr1:117815900-117816100	200	26.3818
1_21948	1	21948	chr1_118638000	91.6084	63.0682	74.1259	66.2722	30.3571	28.8462	70.9091	90.1099	63.6364	24.2718	118638000	0.970728	0.97729	0.979096	0.970728	3	chr1:118637901-118638000	TBX15	349805	RP4-712E4.1	363392	RP4-712E4.2	363405	TBX15	245045	RP4-712E4.1	362343	RP4-712E4.2	362617	5	chr1:118637900-118638100	200	60.7394
1_21948	1	21948	chr1_118638100	95.7265	63.6364	72.549	68.3168	44.2478	40.5405	83.6538	91.0569	64.4737	41.5842	118638100	0.970728	0.97729	0.979096	0.970728	2	chr1:118638001-118638100	TBX15	349705	RP4-712E4.1	363292	RP4-712E4.2	363305	TBX15	244945	RP4-712E4.1	362243	RP4-712E4.2	362517	5	chr1:118637900-118638100	200	60.7394
1_22066	1	22066	chr1_119674900	93.3333	55.3191	57.1429	46.0606	58.2857	54.5455	86.3905	30.6122	53.2934	87.8788	119674900	0.969384	0.965891	0.981352	0.965891	2	chr1:119674801-119674900	ZNF697	-27127	PHGDH	-36986	LINC00622	-75629	ZNF697	-55479	PHGDH	-69313	HMGCS2	73095	7	chr1:119674800-119675300	500	56.6059		PHGDH
1_22066	1	22066	chr1_119675000	42.3077	4.87805	14.2857	7.37705	7.27273	9.09091	24.3243	0.613497	8.41121	32.2581	119675000	0.969384	0.965891	0.981352	0.965891	2	chr1:119674901-119675000	ZNF697	-27227	PHGDH	-36886	LINC00622	-75729	ZNF697	-55579	PHGDH	-69213	HMGCS2	72995	7	chr1:119674800-119675300	500	56.6059		PHGDH
1_22066	1	22066	chr1_119675100	70.5882	24.5902	23.0769	14.7059	17.1875	14.8148	80.6452	2.06186	20.8333	65.1163	119675100	0.969384	0.965891	0.981352	0.965891	1	chr1:119675001-119675100	ZNF697	-27327	PHGDH	-36786	LINC00622	-75829	ZNF697	-55679	PHGDH	-69113	HMGCS2	72895	7	chr1:119674800-119675300	500	56.6059		PHGDH
1_22066	1	22066	chr1_119675300	85.1485	60.8247	55.4217	55.1724	61.1765	51.4793	92.4855	31.6667	63.1285	87.6847	119675300	0.969384	0.965891	0.981352	0.965891	2	chr1:119675201-119675300	ZNF697	-27527	PHGDH	-36586	LINC00622	-76029	ZNF697	-55879	PHGDH	-68913	HMGCS2	72695	7	chr1:119674800-119675300	500	56.6059		PHGDH
1_22082	1	22082	chr1_119745700	92.7083	96.8421	90.1235	96.6667	97.9167	95.5056	93.0556	92.0455	97.0588	91.4894	119745700	0.89392	0.763217	0.931043	0.763217	1	chr1:119745601-119745700	HMGCS2	23194	PHGDH	26074	REG4	63105	PHGDH	1485	HMGCS2	2295	REG4	48317	6	chr1:119745600-119745900	300	22.443			PHGDH, HMGCS2
1_22082	1	22082	chr1_119745800	75.9887	78.4922	70.0265	74.2466	79.2105	67.3913	65.5172	66.3239	78.3282	62.5397	119745800	0.89392	0.763217	0.931043	0.763217	4	chr1:119745701-119745800	HMGCS2	23094	PHGDH	26174	REG4	63005	PHGDH	1585	HMGCS2	2195	REG4	48217	6	chr1:119745600-119745900	300	22.443			PHGDH, HMGCS2
1_22082	1	22082	chr1_119745900	50	44.9153	48.2759	41.3462	44.2308	0	0	0	43.4783	0	119745900	0.89392	0.763217	0.931043	0.763217	1	chr1:119745801-119745900	HMGCS2	22994	PHGDH	26274	REG4	62905	PHGDH	1685	HMGCS2	2095	REG4	48117	6	chr1:119745600-119745900	300	22.443			PHGDH, HMGCS2
1_22222	1	22222	chr1_121112300	49.635	48.2456	72.9323	96.6887	71.4286	49.1228	50.8621	47.2	66.1157	73.2877	121112300	0.80277	0.926983	0.839123	0.80277	2	chr1:121112201-121112300	RP11-439A17.10	4376	RP11-439A17.4	-5825	RP11-439A17.9	-14645	FCGR1B	15990	RP11-439A17.9	-22012	RP11-439A17.10	-24773	6	chr1:121112200-121112400	200	35.4261		RP11-439A17.10, HIST2H2BA
1_22222	1	22222	chr1_121112400	76.1194	71.5909	85.8696	94	83.6066	72.2772	75.3623	75.1773	86.7647	84.6626	121112400	0.80277	0.926983	0.839123	0.80277	4	chr1:121112301-121112400	RP11-439A17.10	4276	RP11-439A17.4	-5725	RP11-439A17.9	-14745	FCGR1B	16090	RP11-439A17.9	-22112	RP11-439A17.10	-24873	6	chr1:121112200-121112400	200	35.4261		RP11-439A17.10, HIST2H2BA
1_22267	1	22267	chr1_121418500	10.9848	83.1541	42.9907	79.1925	33.3333	45.3039	42.7609	42.9204	50.5208	39.3846	121418500	0.954454	0.823384	0.852614	0.823384	5	chr1:121418401-121418500	RP11-343N15.2	5782	AC244021.1	6053	SRGAP2-AS1	-20595	AC244021.1	5952	RP11-343N15.2	-10774	SRGAP2C	25678	12	chr1:121418400-121418700	300	68.6472		CH17-437K3.1, RP11-343N15.2
1_22267	1	22267	chr1_121418600	10.3896	82.2115	48.4848	80.4878	39.4366	62.9834	59.8765	52.8662	55.1136	43.9834	121418600	0.954454	0.823384	0.852614	0.823384	5	chr1:121418501-121418600	RP11-343N15.2	5882	AC244021.1	6153	SRGAP2-AS1	-20695	AC244021.1	6052	RP11-343N15.2	-10674	SRGAP2C	25778	12	chr1:121418400-121418700	300	68.6472		CH17-437K3.1, RP11-343N15.2
1_22267	1	22267	chr1_121418700	6.52174	66.9231	39.5349	74.1573	31.0345	48.0769	47.0085	46.5909	43.8596	44.7368	121418700	0.954454	0.823384	0.852614	0.823384	2	chr1:121418601-121418700	RP11-343N15.2	5982	AC244021.1	6253	SRGAP2-AS1	-20795	AC244021.1	6152	RP11-343N15.2	-10574	SRGAP2C	25878	12	chr1:121418400-121418700	300	68.6472		CH17-437K3.1, RP11-343N15.2
1_22568	1	22568	chr1_143641500	78.6667	85.9551	85.9649	85.8974	97.4359	85.1351	74.1935	87.6923	85.5422	78.9474	143641500	0.949799	0.850457	0.771759	0.771759	2	chr1:143641401-143641500	RNU1-114P	10715	RNVU1-17	58119	RNU1-92P	79144	RNU1-114P	10549	RNVU1-17	57955	RNU1-92P	79009	9	chr1:143641400-143641900	500	28.4393
1_22568	1	22568	chr1_143641700	50	58.4416	61.6667	62.963	66.129	63.1579	39.5349	50	68.0328	51.0204	143641700	0.949799	0.850457	0.771759	0.771759	3	chr1:143641601-143641700	RNU1-114P	10515	RNVU1-17	57919	RNU1-92P	78944	RNU1-114P	10349	RNVU1-17	57755	RNU1-92P	78809	9	chr1:143641400-143641900	500	28.4393
1_22568	1	22568	chr1_143641800	41.5663	52.0408	54.7619	65.4321	76.7442	60.199	35.5263	49.5652	60.6667	44.2786	143641800	0.949799	0.850457	0.771759	0.771759	3	chr1:143641701-143641800	RNU1-114P	10415	RNVU1-17	57819	RNU1-92P	78844	RNU1-114P	10249	RNVU1-17	57655	RNU1-92P	78709	9	chr1:143641400-143641900	500	28.4393
1_22568	1	22568	chr1_143641900	24.6914	41.1765	26.4706	48.8372	45.2381	45.3488	22.5352	47.2527	40.2985	18.8235	143641900	0.949799	0.850457	0.771759	0.771759	1	chr1:143641801-143641900	RNU1-114P	10315	RNVU1-17	57719	RNU1-92P	78744	RNU1-114P	10149	RNVU1-17	57555	RNU1-92P	78609	9	chr1:143641400-143641900	500	28.4393
1_22577	1	22577	chr1_143653000	8.54839	19.2846	26.3566	26.9006	35.9375	28.3761	18.2994	15.2685	22.7273	15.3078	143653000	0.874186	0.844325	0.846293	0.844325	8	chr1:143652901-143653000	RNU1-114P	-785	RNVU1-17	46619	RNU1-92P	67644	RNU1-114P	-951	RNVU1-17	46455	RNU1-92P	67509	85	chr1:143652900-143654600	1700	23.7241	RNU1-114P		RNU1-114P
1_22577	1	22577	chr1_143653100	14.1274	24.8768	18.3168	32.0856	38.1188	38.1963	7.5419	8.29384	24.8322	10.2908	143653100	0.874186	0.844325	0.846293	0.844325	5	chr1:143653001-143653100	RNU1-114P	-885	RNVU1-17	46519	RNU1-92P	67544	RNU1-114P	-1051	RNVU1-17	46355	RNU1-92P	67409	85	chr1:143652900-143654600	1700	23.7241	RNU1-114P		RNU1-114P
1_22577	1	22577	chr1_143653200	14.4928	22.5	23.2558	20.5882	35.1351	43.8356	13.8462	18.2927	27.4194	14.433	143653200	0.874186	0.844325	0.846293	0.844325	1	chr1:143653101-143653200	RNU1-114P	-985	RNVU1-17	46419	RNU1-92P	67444	RNU1-114P	-1151	RNVU1-17	46255	RNU1-92P	67309	85	chr1:143652900-143654600	1700	23.7241	RNU1-114P		RNU1-114P
1_22577	1	22577	chr1_143653300	17.1913	42.5197	31.7181	47.2222	66.1616	44.7721	20.2532	19.4079	49.6855	19.6833	143653300	0.874186	0.844325	0.846293	0.844325	5	chr1:143653201-143653300	RNU1-114P	-1085	RNVU1-17	46319	RNU1-92P	67344	RNU1-114P	-1251	RNVU1-17	46155	RNU1-92P	67209	85	chr1:143652900-143654600	1700	23.7241	RNU1-114P		RNU1-114P
1_22577	1	22577	chr1_143653400	6.2201	17.1296	15.9722	30.3371	38.4	22.0588	12.3596	7.9602	30.5882	5.85366	143653400	0.874186	0.844325	0.846293	0.844325	3	chr1:143653301-143653400	RNU1-114P	-1185	RNVU1-17	46219	RNU1-92P	67244	RNU1-114P	-1351	RNVU1-17	46055	RNU1-92P	67109	85	chr1:143652900-143654600	1700	23.7241	RNU1-114P		RNU1-114P
1_22577	1	22577	chr1_143653500	7.56303	19.1638	17.2131	19.7531	27.2727	25.4237	11.1554	6.8323	25.448	8.84956	143653500	0.874186	0.844325	0.846293	0.844325	6	chr1:143653401-143653500	RNU1-114P	-1285	RNVU1-17	46119	RNU1-92P	67144	RNU1-114P	-1451	RNVU1-17	45955	RNU1-92P	67009	85	chr1:143652900-143654600	1700	23.7241	RNU1-114P		RNU1-114P
1_22577	1	22577	chr1_143653600	8.00971	28.4404	22.0264	22.9787	31.2821	38.7302	9.55631	8.81459	30.4029	13.5135	143653600	0.874186	0.844325	0.846293	0.844325	6	chr1:143653501-143653600	RNU1-114P	-1385	RNVU1-17	46019	RNU1-92P	67044	RNU1-114P	-1551	RNVU1-17	45855	RNU1-92P	66909	85	chr1:143652900-143654600	1700	23.7241	RNU1-114P		RNU1-114P
1_22577	1	22577	chr1_143653700	8.73656	27.3885	25.0602	16.4223	31.9712	32.5103	10.6029	5.7187	34.4498	11.9782	143653700	0.874186	0.844325	0.846293	0.844325	9	chr1:143653601-143653700	RNU1-114P	-1485	RNVU1-17	45919	RNU1-92P	66944	RNU1-114P	-1651	RNVU1-17	45755	RNU1-92P	66809	85	chr1:143652900-143654600	1700	23.7241	RNU1-114P		RNU1-114P
1_22577	1	22577	chr1_143653800	4.60829	11.3861	16.3366	12.0773	26.1468	22.0339	8.15603	4.72441	21.5548	4.72441	143653800	0.874186	0.844325	0.846293	0.844325	5	chr1:143653701-143653800	RNU1-114P	-1585	RNVU1-17	45819	RNU1-92P	66844	RNU1-114P	-1751	RNVU1-17	45655	RNU1-92P	66709	85	chr1:143652900-143654600	1700	23.7241	RNU1-114P		RNU1-114P
1_22577	1	22577	chr1_143653900	12.3404	23.7037	25.1232	18.107	34.2466	23.8095	10.9974	11.6022	24.127	13.5922	143653900	0.874186	0.844325	0.846293	0.844325	5	chr1:143653801-143653900	RNU1-114P	-1685	RNVU1-17	45719	RNU1-92P	66744	RNU1-114P	-1851	RNVU1-17	45555	RNU1-92P	66609	85	chr1:143652900-143654600	1700	23.7241	RNU1-114P		RNU1-114P
1_22577	1	22577	chr1_143654000	3.49206	18.93	14.7059	12.1212	19.5946	26.4822	7.49064	3.96825	31.1966	2.91262	143654000	0.874186	0.844325	0.846293	0.844325	4	chr1:143653901-143654000	RNU1-114P	-1785	RNVU1-17	45619	RNU1-92P	66644	RNU1-114P	-1951	RNVU1-17	45455	RNU1-92P	66509	85	chr1:143652900-143654600	1700	23.7241	RNU1-114P		RNU1-114P
1_22577	1	22577	chr1_143654100	8.98618	23.0159	12.9187	13.6126	28.8372	26.5306	8.43373	8.94118	32.304	7.67386	143654100	0.874186	0.844325	0.846293	0.844325	6	chr1:143654001-143654100	RNU1-114P	-1885	RNVU1-17	45519	RNU1-92P	66544	RNU1-114P	-2051	RNVU1-17	45355	RNU1-92P	66409	85	chr1:143652900-143654600	1700	23.7241	RNU1-114P		RNU1-114P
1_22577	1	22577	chr1_143654200	3.663	16.5414	11.7647	10.5634	18	15.625	5.80357	5.17799	19.5652	4.43686	143654200	0.874186	0.844325	0.846293	0.844325	4	chr1:143654101-143654200	RNU1-114P	-1985	RNVU1-17	45419	RNU1-92P	66444	RNU1-114P	-2151	RNVU1-17	45255	RNU1-92P	66309	85	chr1:143652900-143654600	1700	23.7241	RNU1-114P		RNU1-114P
1_22577	1	22577	chr1_143654300	8.47458	16.8831	28.9474	17.8571	28.8889	19.3548	5.17241	11.1111	23.0769	2.5641	143654300	0.874186	0.844325	0.846293	0.844325	1	chr1:143654201-143654300	RNU1-114P	-2085	RNVU1-17	45319	RNU1-92P	66344	RNU1-114P	-2251	RNVU1-17	45155	RNU1-92P	66209	85	chr1:143652900-143654600	1700	23.7241	RNU1-114P		RNU1-114P
1_22577	1	22577	chr1_143654400	3.9666	17.8862	18	15.5462	36.8	23.3333	7.33496	3.58744	24.8408	5.3719	143654400	0.874186	0.844325	0.846293	0.844325	6	chr1:143654301-143654400	RNU1-114P	-2185	RNVU1-17	45219	RNU1-92P	66244	RNU1-114P	-2351	RNVU1-17	45055	RNU1-92P	66109	85	chr1:143652900-143654600	1700	23.7241	RNU1-114P		RNU1-114P
1_22577	1	22577	chr1_143654500	4.53686	15.411	16.4706	7.62712	24.0838	15.3659	9.19811	3.53635	28.3133	3.24675	143654500	0.874186	0.844325	0.846293	0.844325	6	chr1:143654401-143654500	RNU1-114P	-2285	RNVU1-17	45119	RNU1-92P	66144	RNU1-114P	-2451	RNVU1-17	44955	RNU1-92P	66009	85	chr1:143652900-143654600	1700	23.7241	RNU1-114P		RNU1-114P
1_22577	1	22577	chr1_143654600	1.44092	17.8571	16.4319	14.6739	18.8312	15.3226	2.45902	5.24476	26.6667	3.34728	143654600	0.874186	0.844325	0.846293	0.844325	5	chr1:143654501-143654600	RNU1-114P	-2385	RNVU1-17	45019	RNU1-92P	66044	RNU1-114P	-2551	RNVU1-17	44855	RNU1-92P	65909	85	chr1:143652900-143654600	1700	23.7241	RNU1-114P		RNU1-114P
1_22587	1	22587	chr1_143667100	63.9024	76.5531	86.9159	90.9871	85.3333	87.9357	69.6172	75	91.922	81.3121	143667100	0.775096	0.877813	0.766215	0.766215	6	chr1:143667001-143667100	RNU1-114P	-14885	RNVU1-17	32519	RNU1-92P	53544	RNU1-114P	-15051	RNVU1-17	32355	RNU1-92P	53409	50	chr1:143667000-143668300	1300	29.756
1_22587	1	22587	chr1_143667200	21.25	48.75	44.4444	50	52.5	56.1644	27.6923	36.5079	62.7119	40	143667200	0.775096	0.877813	0.766215	0.766215	1	chr1:143667101-143667200	RNU1-114P	-14985	RNVU1-17	32419	RNU1-92P	53444	RNU1-114P	-15151	RNVU1-17	32255	RNU1-92P	53309	50	chr1:143667000-143668300	1300	29.756
1_22587	1	22587	chr1_143667300	14.2857	39.759	55.2632	39.5349	58.9744	40.8451	18.6667	29.8701	65.625	35.0649	143667300	0.775096	0.877813	0.766215	0.766215	1	chr1:143667201-143667300	RNU1-114P	-15085	RNVU1-17	32319	RNU1-92P	53344	RNU1-114P	-15251	RNVU1-17	32155	RNU1-92P	53209	50	chr1:143667000-143668300	1300	29.756
1_22587	1	22587	chr1_143667400	49.1166	66.09	62.9139	78.75	71.3287	55	45.3441	48.7261	74.8503	46.6887	143667400	0.775096	0.877813	0.766215	0.766215	4	chr1:143667301-143667400	RNU1-114P	-15185	RNVU1-17	32219	RNU1-92P	53244	RNU1-114P	-15351	RNVU1-17	32055	RNU1-92P	53109	50	chr1:143667000-143668300	1300	29.756
1_22587	1	22587	chr1_143667500	45.933	62.5	58.9474	78.0702	61.6541	45.9119	41.3265	38.9558	71.5278	42.3423	143667500	0.775096	0.877813	0.766215	0.766215	3	chr1:143667401-143667500	RNU1-114P	-15285	RNVU1-17	32119	RNU1-92P	53144	RNU1-114P	-15451	RNVU1-17	31955	RNU1-92P	53009	50	chr1:143667000-143668300	1300	29.756
1_22587	1	22587	chr1_143667600	37.8049	61.2529	51.0638	72.1461	58.3658	62.1429	46.37	40.0398	66.0839	53.3333	143667600	0.775096	0.877813	0.766215	0.766215	5	chr1:143667501-143667600	RNU1-114P	-15385	RNVU1-17	32019	RNU1-92P	53044	RNU1-114P	-15551	RNVU1-17	31855	RNU1-92P	52909	50	chr1:143667000-143668300	1300	29.756
1_22587	1	22587	chr1_143667700	29.7118	49.0364	52.4229	63.3333	58.5938	57.5472	33.3333	35.8921	66.6667	45.5814	143667700	0.775096	0.877813	0.766215	0.766215	5	chr1:143667601-143667700	RNU1-114P	-15485	RNVU1-17	31919	RNU1-92P	52944	RNU1-114P	-15651	RNVU1-17	31755	RNU1-92P	52809	50	chr1:143667000-143668300	1300	29.756
1_22587	1	22587	chr1_143667800	20.1354	41.8557	40.9241	44.3878	53.169	47.093	30.495	34.1071	62.7119	34.3648	143667800	0.775096	0.877813	0.766215	0.766215	7	chr1:143667701-143667800	RNU1-114P	-15585	RNVU1-17	31819	RNU1-92P	52844	RNU1-114P	-15751	RNVU1-17	31655	RNU1-92P	52709	50	chr1:143667000-143668300	1300	29.756
1_22587	1	22587	chr1_143667900	7.69231	17.268	23.8866	23.2143	24.5136	27.5325	11.2861	12.1655	31.7549	10.515	143667900	0.775096	0.877813	0.766215	0.766215	6	chr1:143667801-143667900	RNU1-114P	-15685	RNVU1-17	31719	RNU1-92P	52744	RNU1-114P	-15851	RNVU1-17	31555	RNU1-92P	52609	50	chr1:143667000-143668300	1300	29.756
1_22587	1	22587	chr1_143668000	10.2204	20.5955	21.2996	22.2222	23.2394	28.046	8.43091	10.6195	28.6111	10.6383	143668000	0.775096	0.877813	0.766215	0.766215	7	chr1:143667901-143668000	RNU1-114P	-15785	RNVU1-17	31619	RNU1-92P	52644	RNU1-114P	-15951	RNVU1-17	31455	RNU1-92P	52509	50	chr1:143667000-143668300	1300	29.756
1_22587	1	22587	chr1_143668100	10.9929	32.1739	26.087	31.8182	25.8503	30.5455	9.09091	11.0368	31.7757	12.5	143668100	0.775096	0.877813	0.766215	0.766215	4	chr1:143668001-143668100	RNU1-114P	-15885	RNVU1-17	31519	RNU1-92P	52544	RNU1-114P	-16051	RNVU1-17	31355	RNU1-92P	52409	50	chr1:143667000-143668300	1300	29.756
1_22587	1	22587	chr1_143668300	73.3333	73.8095	84.2105	89.7959	84.6154	86.3636	71.4286	72.7273	87.2093	76.9231	143668300	0.775096	0.877813	0.766215	0.766215	1	chr1:143668201-143668300	RNU1-114P	-16085	RNVU1-17	31319	RNU1-92P	52344	RNU1-114P	-16251	RNVU1-17	31155	RNU1-92P	52209	50	chr1:143667000-143668300	1300	29.756
1_22590	1	22590	chr1_143675100	40.7407	47.8723	47.3333	44.7552	53.6585	53.3937	36.8421	40.9639	55.8233	36	143675100	0.790567	0.955599	0.869822	0.790567	3	chr1:143675001-143675100	RNU1-114P	-22885	RNVU1-17	24519	RNU1-92P	45544	RNU1-114P	-23051	RNVU1-17	24355	RNU1-92P	45409	13	chr1:143675000-143675300	300	26.7112
1_22590	1	22590	chr1_143675200	23.9651	33.6927	35.1351	38.3085	47.2222	48.125	23.219	23.3533	47.7612	21.3699	143675200	0.790567	0.955599	0.869822	0.790567	5	chr1:143675101-143675200	RNU1-114P	-22985	RNVU1-17	24419	RNU1-92P	45444	RNU1-114P	-23151	RNVU1-17	24255	RNU1-92P	45309	13	chr1:143675000-143675300	300	26.7112
1_22590	1	22590	chr1_143675300	41.63	49.5601	51.9417	40.625	60.1036	65.1568	26.4808	43.0556	61.5836	29.3939	143675300	0.790567	0.955599	0.869822	0.790567	5	chr1:143675201-143675300	RNU1-114P	-23085	RNVU1-17	24319	RNU1-92P	45344	RNU1-114P	-23251	RNVU1-17	24155	RNU1-92P	45209	13	chr1:143675000-143675300	300	26.7112
1_22714	1	22714	chr1_144813700	85.4962	78.5124	57.1721	89.3688	77.8746	80.0454	90.9465	91.1458	89.1827	91.5663	144813700	0.87629	0.707485	0.927925	0.707485	22	chr1:144813601-144813700	RNA5SP59	-112541	CH17-125A10.2	-171328	RP11-289H16.1	172330	SRGAP2B	73564	RP11-289H16.1	-106202	RNA5SP59	-112651	93	chr1:144813600-144814000	400	31.6232		RP11-289H16.1
1_22714	1	22714	chr1_144813800	82.5328	77.3842	59.5322	84.7603	63.9594	73.8654	88.0342	95.5645	88.6364	87.8049	144813800	0.87629	0.707485	0.927925	0.707485	22	chr1:144813701-144813800	RNA5SP59	-112641	CH17-125A10.2	-171428	RP11-289H16.1	172430	SRGAP2B	73464	RP11-289H16.1	-106102	RNA5SP59	-112751	93	chr1:144813600-144814000	400	31.6232		RP11-289H16.1
1_22714	1	22714	chr1_144813900	85.0955	81.5618	60.1227	83.4225	58.7379	71.934	85.4071	88.7821	78.4314	88.9246	144813900	0.87629	0.707485	0.927925	0.707485	24	chr1:144813801-144813900	RNA5SP59	-112741	CH17-125A10.2	-171528	RP11-289H16.1	172530	SRGAP2B	73364	RP11-289H16.1	-106002	RNA5SP59	-112851	93	chr1:144813600-144814000	400	31.6232		RP11-289H16.1
1_22714	1	22714	chr1_144814000	83.2998	84.4737	60.4278	87.7863	56.5584	72.5926	84.2454	88.255	69.6335	89.8113	144814000	0.87629	0.707485	0.927925	0.707485	25	chr1:144813901-144814000	RNA5SP59	-112841	CH17-125A10.2	-171628	RP11-289H16.1	172630	SRGAP2B	73264	RP11-289H16.1	-105902	RNA5SP59	-112951	93	chr1:144813600-144814000	400	31.6232		RP11-289H16.1
1_22819	1	22819	chr1_145730400	73.9645	82.5301	95.2381	86.8263	77.3585	87.2881	70.3704	86.0963	73.3333	81.4103	145730400	0.851398	0.801654	0.919313	0.801654	2	chr1:145730301-145730400	CD160	2073	PDZK1	-23000	RNF115	93677	CD160	-5901	RNF115	8467	PDZK1	-59416	5	chr1:145730300-145730700	400	31.096		CD160
1_22819	1	22819	chr1_145730500	34.0659	0	80.8219	83.5294	39.759	86.1538	0	42.2222	0	44.186	145730500	0.851398	0.801654	0.919313	0.801654	1	chr1:145730401-145730500	CD160	2173	PDZK1	-23100	RNF115	93577	CD160	-5801	RNF115	8367	PDZK1	-59516	5	chr1:145730300-145730700	400	31.096		CD160
1_22819	1	22819	chr1_145730600	78.481	66.6667	79.3651	79.798	70.7317	73.8462	70.4545	71.0843	67.1053	75	145730600	0.851398	0.801654	0.919313	0.801654	1	chr1:145730501-145730600	CD160	2273	PDZK1	-23200	RNF115	93477	CD160	-5701	RNF115	8267	PDZK1	-59616	5	chr1:145730300-145730700	400	31.096		CD160
1_22819	1	22819	chr1_145730700	93.4211	89.0411	98.0769	94.8052	93.5065	94.0299	91.5493	92.8571	88.6792	88.7097	145730700	0.851398	0.801654	0.919313	0.801654	1	chr1:145730601-145730700	CD160	2373	PDZK1	-23300	RNF115	93377	CD160	-5601	RNF115	8167	PDZK1	-59716	5	chr1:145730300-145730700	400	31.096		CD160
1_22832	1	22832	chr1_145823500	8	43.4783	0	28.125	3.44828	4.54545	7.14286	25	13.7931	0	145823500	0.954645	0.964954	0.935441	0.935441	1	chr1:145823401-145823500	RNF115	577	POLR3C	-675	NUDT17	-22128	POLR3C	-18993	PIAS3	25021	NUDT17	-25453	11	chr1:145823400-145823700	300	23.8861	RNF115, POLR3C	RNF115
1_22832	1	22832	chr1_145823600	1.63043	20.2532	4.92611	19.6429	3.7037	1.5748	2.13904	12.6697	2.6178	1.1976	145823600	0.954645	0.964954	0.935441	0.935441	3	chr1:145823501-145823600	RNF115	477	POLR3C	-575	NUDT17	-22028	POLR3C	-18893	PIAS3	24921	NUDT17	-25353	11	chr1:145823400-145823700	300	23.8861	RNF115, POLR3C	RNF115
1_22832	1	22832	chr1_145823700	1.16732	10.0213	3.45489	5.24345	1.50943	0	0.433839	5.2521	0	0.896861	145823700	0.954645	0.964954	0.935441	0.935441	7	chr1:145823601-145823700	RNF115	377	POLR3C	-475	NUDT17	-21928	POLR3C	-18793	PIAS3	24821	NUDT17	-25253	11	chr1:145823400-145823700	300	23.8861	RNF115, POLR3C	RNF115
1_22930	1	22930	chr1_146381300	31.4815	45.2055	32.6531	10.4478	37.6623	46.0317	45	41.5385	48.7179	45.8333	146381300	0.790996	0.784878	0.841418	0.784878	1	chr1:146381201-146381300	AC245407.1	-4116	U1	4494	AC243756.1	-36510	AC245407.1	-4197	U1	4330	AC243756.1	-37295	9	chr1:146381200-146381700	500	45.6005		CH17-385C13.2
1_22930	1	22930	chr1_146381500	31.1475	41.6667	40	7.14286	38.4615	53.5714	56.4706	50.7042	61.5385	45.4545	146381500	0.790996	0.784878	0.841418	0.784878	1	chr1:146381401-146381500	AC245407.1	-4316	U1	4694	AC243756.1	-36710	AC245407.1	-4397	U1	4530	AC243756.1	-37495	9	chr1:146381200-146381700	500	45.6005		CH17-385C13.2
1_22930	1	22930	chr1_146381600	35.1931	49.7717	55.2632	15	50	62.439	65.0794	76.9912	63.9175	65.3543	146381600	0.790996	0.784878	0.841418	0.784878	5	chr1:146381501-146381600	AC245407.1	-4416	U1	4794	AC243756.1	-36810	AC245407.1	-4497	U1	4630	AC243756.1	-37595	9	chr1:146381200-146381700	500	45.6005		CH17-385C13.2
1_22930	1	22930	chr1_146381700	35.7895	57.4713	62.6866	28.5714	66.2162	81.5217	70.8955	72.0588	63.3333	65	146381700	0.790996	0.784878	0.841418	0.784878	2	chr1:146381601-146381700	AC245407.1	-4516	U1	4894	AC243756.1	-36910	AC245407.1	-4597	U1	4730	AC243756.1	-37695	9	chr1:146381200-146381700	500	45.6005		CH17-385C13.2
1_22932	1	22932	chr1_146386500	80.9668	75	83.4025	66.9872	84.1121	85.8369	84.1432	90.1042	83.5106	84.1935	146386500	0.859895	0.829145	0.821405	0.821405	9	chr1:146386401-146386500	AC245407.1	-9316	U1	9694	AC243756.1	-41710	AC245407.1	-9397	U1	9530	AC243756.1	-42495	13	chr1:146386400-146386600	200	32.0423		CH17-385C13.2
1_22932	1	22932	chr1_146386600	67.2956	68.6441	83.4951	41.791	67.7966	72.5	84.6535	82.7586	83.1683	80.8511	146386600	0.859895	0.829145	0.821405	0.821405	4	chr1:146386501-146386600	AC245407.1	-9416	U1	9794	AC243756.1	-41810	AC245407.1	-9497	U1	9630	AC243756.1	-42595	13	chr1:146386400-146386600	200	32.0423		CH17-385C13.2
1_23037	1	23037	chr1_147098500	31.5789	35.8696	50	16.4706	31.3253	45.4545	8.79121	53.8462	34.7222	19.697	147098500	0.773018	0.748565	0.835047	0.748565	1	chr1:147098401-147098500	RNVU1-8	18755	PRKAB2	74044	RP11-337C18.8	-74270	RNVU1-8	18630	PRKAB2	56605	RP11-337C18.8	-76705	5	chr1:147098400-147098700	300	37.4608			NBPF13P
1_23037	1	23037	chr1_147098600	35.6021	37.218	43.8679	21.5447	38.0392	45.3184	24.4094	44.4853	36.5639	30.622	147098600	0.773018	0.748565	0.835047	0.748565	3	chr1:147098501-147098600	RNVU1-8	18855	PRKAB2	73944	RP11-337C18.8	-74170	RNVU1-8	18730	PRKAB2	56505	RP11-337C18.8	-76605	5	chr1:147098400-147098700	300	37.4608			NBPF13P
1_23037	1	23037	chr1_147098700	44	87.1429	91.3043	45.8333	77.7778	92.5926	40.9836	88.2353	84.4828	39.3939	147098700	0.773018	0.748565	0.835047	0.748565	1	chr1:147098601-147098700	RNVU1-8	18955	PRKAB2	73844	RP11-337C18.8	-74070	RNVU1-8	18830	PRKAB2	56405	RP11-337C18.8	-76505	5	chr1:147098400-147098700	300	37.4608			NBPF13P
1_23075	1	23075	chr1_147289900	72.1698	94.6281	81.5217	88.2629	98.2063	99.5192	84.456	93.8596	98.8304	80.4348	147289900	0.979363	0.934244	0.961494	0.934244	3	chr1:147289801-147289900	CHD1L	47217	FMO5	-64262	RP11-337C18.8	116516	CHD1L	-5862	LINC00624	-31016	RP11-337C18.10	37241	5	chr1:147289800-147290000	200	28.2332		CHD1L, LINC00624
1_23075	1	23075	chr1_147290000	66.9421	96.4706	83.5821	82.9114	96.6292	95.5128	87.9195	95.4198	96.748	80.625	147290000	0.979363	0.934244	0.961494	0.934244	2	chr1:147289901-147290000	CHD1L	47317	FMO5	-64362	RP11-337C18.8	116616	CHD1L	-5762	LINC00624	-31116	RP11-337C18.10	37341	5	chr1:147289800-147290000	200	28.2332		CHD1L, LINC00624
1_23076	1	23076	chr1_147299500	67.1141	93.75	98.5816	82.1192	93.8356	98.324	79.4872	98.0769	98.1308	86.5385	147299500	0.906026	0.915529	0.949758	0.906026	3	chr1:147299401-147299500	CHD1L	56817	FMO5	-73862	Y_RNA	120800	CHD1L	3734	LINC00624	-40616	RP11-337C18.10	46841	8	chr1:147299400-147299600	200	25.3828		LINC00624
1_23076	1	23076	chr1_147299600	76.873	96.519	86.8644	89.0071	94.8882	96.4286	88.0851	95.3623	96.0199	88.3636	147299600	0.906026	0.915529	0.949758	0.906026	5	chr1:147299501-147299600	CHD1L	56917	FMO5	-73962	Y_RNA	120700	CHD1L	3834	LINC00624	-40716	RP11-337C18.10	46941	8	chr1:147299400-147299600	200	25.3828		LINC00624
1_23087	1	23087	chr1_147391200	44.1718	91.0615	71.0526	74.1379	91.7647	95.2756	94.1935	94.0217	91.3669	95.122	147391200	0.90328	0.930652	0.966518	0.90328	2	chr1:147391101-147391200	Y_RNA	29100	LINC00624	126675	CHD1L	148517	LINC00624	-9009	Y_RNA	28998	CHD1L	95434	6	chr1:147391100-147391300	200	40.1576		LINC00624
1_23087	1	23087	chr1_147391300	65.233	89.011	81.6327	77.1784	91.8129	94.4444	90.9639	94.2598	91.358	93.75	147391300	0.90328	0.930652	0.966518	0.90328	4	chr1:147391201-147391300	Y_RNA	29000	LINC00624	126575	CHD1L	148617	LINC00624	-9109	Y_RNA	28898	CHD1L	95534	6	chr1:147391100-147391300	200	40.1576		LINC00624
1_23094	1	23094	chr1_147483900	55.0847	58.7302	79.235	79.6512	77.7251	81.8713	59.2857	94.6043	86.911	76.7742	147483900	0.960553	0.907584	0.925675	0.907584	3	chr1:147483801-147483900	LINC00624	33975	BCL9	-57511	Y_RNA	-63600	Y_RNA	-63702	LINC00624	-101709	BCL9	-142311	5	chr1:147483800-147484000	200	42.1846	OR13Z3P	LINC00624	OR13Z3P
1_23094	1	23094	chr1_147484000	46	43	68.1416	75.3731	74.1935	75	43.9252	90.8497	86.8852	67.6471	147484000	0.960553	0.907584	0.925675	0.907584	2	chr1:147483901-147484000	LINC00624	33875	BCL9	-57411	Y_RNA	-63700	Y_RNA	-63802	LINC00624	-101809	BCL9	-142211	5	chr1:147483800-147484000	200	42.1846	OR13Z3P	LINC00624	OR13Z3P
1_23151	1	23151	chr1_147832300	52.2727	48.6842	52.9412	2.8169	39.7849	47.619	50.8475	91.25	1.2987	86	147832300	0.91173	0.895351	0.768693	0.768693	1	chr1:147832201-147832300	RP11-433J22.3	54711	GJA5	-58938	RP11-433J22.2	75008	RP11-433J22.3	43347	RP11-433J22.2	73891	GJA5	-76101	6	chr1:147832200-147832500	300	55.8582
1_23151	1	23151	chr1_147832500	94.5545	85.2273	85.1648	83.8428	82.8571	94.4162	89.1051	95.7447	73.9796	91.453	147832500	0.91173	0.895351	0.768693	0.768693	5	chr1:147832401-147832500	RP11-433J22.3	54911	GJA5	-59138	RP11-433J22.2	75208	RP11-433J22.3	43547	RP11-433J22.2	74091	GJA5	-76301	6	chr1:147832200-147832500	300	55.8582
1_23174	1	23174	chr1_148011800	42.4749	73.1481	81.1429	68.3432	53.4435	52.921	49.6183	44.7154	45.0331	58.9286	148011800	0.841704	0.824632	0.845848	0.824632	5	chr1:148011701-148011800	XXyac-YX155B6.7	2	RP6-74O6.2	299	RNU1-129P	2783	XXyac-YX155B6.7	-428	RNU1-129P	2616	RP11-94I2.4	-14131	12	chr1:148011700-148012100	400	35.487	XXyac-YX155B6.7, RNU1-129P	XXyac-YX155B6.7, PDZK1P1	XXyac-YX155B6.7, RNU1-129P
1_23174	1	23174	chr1_148011900	57.7778	78.3951	92.1053	79.8913	74.8768	64.6154	57.2368	50	63.5714	69.697	148011900	0.841704	0.824632	0.845848	0.824632	2	chr1:148011801-148011900	XXyac-YX155B6.7	102	RP6-74O6.2	199	RNU1-129P	2683	XXyac-YX155B6.7	-328	RNU1-129P	2516	RP11-94I2.4	-14031	12	chr1:148011700-148012100	400	35.487	XXyac-YX155B6.7, RNU1-129P	XXyac-YX155B6.7, PDZK1P1	XXyac-YX155B6.7, RNU1-129P
1_23174	1	23174	chr1_148012000	70.6383	77.0161	91.7031	82.4841	77.2277	71.2389	71.4286	57.3991	66.5272	73.9535	148012000	0.841704	0.824632	0.845848	0.824632	3	chr1:148011901-148012000	RP6-74O6.2	99	XXyac-YX155B6.7	202	RNU1-129P	2583	XXyac-YX155B6.7	-228	RNU1-129P	2416	RP11-94I2.4	-13931	12	chr1:148011700-148012100	400	35.487	PDZK1P1, XXyac-YX155B6.7, RNU1-129P	XXyac-YX155B6.7, PDZK1P1	XXyac-YX155B6.7, RNU1-129P
1_23174	1	23174	chr1_148012100	39.7727	52.6042	60.8187	43.0851	49.7297	40.3409	42.7136	31.7073	36.3095	36.7647	148012100	0.841704	0.824632	0.845848	0.824632	2	chr1:148012001-148012100	RP6-74O6.2	-1	XXyac-YX155B6.7	302	RNU1-129P	2483	XXyac-YX155B6.7	-128	RNU1-129P	2316	RP11-94I2.4	-13831	12	chr1:148011700-148012100	400	35.487	PDZK1P1, XXyac-YX155B6.7, RNU1-129P	XXyac-YX155B6.7, PDZK1P1	XXyac-YX155B6.7, RNU1-129P
1_23180	1	23180	chr1_148015400	9.35252	16.7539	24.3421	14.9425	10.2273	14.6893	6.41026	4.72973	4.32692	12.6316	148015400	0.89351	0.823587	0.888403	0.823587	5	chr1:148015301-148015400	RNU1-129P	-817	RP6-74O6.2	-3301	XXyac-YX155B6.7	3602	RNU1-129P	-984	XXyac-YX155B6.7	3172	RP11-94I2.4	-10531	21	chr1:148015300-148015900	600	23.3772	PDZK1P1, RNU1-129P		RNU1-129P
1_23180	1	23180	chr1_148015500	25.1082	36.715	44.9438	36.5079	33.3333	25.3788	24.6231	24.1026	25.6198	29.703	148015500	0.89351	0.823587	0.888403	0.823587	5	chr1:148015401-148015500	RNU1-129P	-917	RP6-74O6.2	-3401	XXyac-YX155B6.7	3702	RNU1-129P	-1084	XXyac-YX155B6.7	3272	RP11-94I2.4	-10431	21	chr1:148015300-148015900	600	23.3772	PDZK1P1, RNU1-129P		RNU1-129P
1_23180	1	23180	chr1_148015600	46.7033	51.7544	57.1429	58.2474	47.2393	41.5385	32	47.2973	50	44.2623	148015600	0.89351	0.823587	0.888403	0.823587	3	chr1:148015501-148015600	RNU1-129P	-1017	RP6-74O6.2	-3501	XXyac-YX155B6.7	3802	RNU1-129P	-1184	XXyac-YX155B6.7	3372	RP11-94I2.4	-10331	21	chr1:148015300-148015900	600	23.3772	PDZK1P1, RNU1-129P		RNU1-129P
1_23180	1	23180	chr1_148015700	50.7246	70.297	73.4848	63.1783	60.9442	63.5246	40.7407	48.0769	57.3826	59.2857	148015700	0.89351	0.823587	0.888403	0.823587	4	chr1:148015601-148015700	RNU1-129P	-1117	RP6-74O6.2	-3601	XXyac-YX155B6.7	3902	RNU1-129P	-1284	XXyac-YX155B6.7	3472	RP11-94I2.4	-10231	21	chr1:148015300-148015900	600	23.3772	PDZK1P1, RNU1-129P		RNU1-129P
1_23180	1	23180	chr1_148015800	86.4583	87.5	89.2473	90.678	89.011	85.5556	74.2424	82.8283	87.931	87.7778	148015800	0.89351	0.823587	0.888403	0.823587	3	chr1:148015701-148015800	RNU1-129P	-1217	RP6-74O6.2	-3701	XXyac-YX155B6.7	4002	RNU1-129P	-1384	XXyac-YX155B6.7	3572	RP11-94I2.4	-10131	21	chr1:148015300-148015900	600	23.3772	PDZK1P1, RNU1-129P		RNU1-129P
1_23180	1	23180	chr1_148015900	53.125	74.5455	65.8537	71.6981	73.0769	67.5676	36.7347	51.2821	54.3478	61.3636	148015900	0.89351	0.823587	0.888403	0.823587	1	chr1:148015801-148015900	RNU1-129P	-1317	RP6-74O6.2	-3801	XXyac-YX155B6.7	4102	RNU1-129P	-1484	XXyac-YX155B6.7	3672	RP11-94I2.4	-10031	21	chr1:148015300-148015900	600	23.3772	PDZK1P1, RNU1-129P		RNU1-129P
1_23222	1	23222	chr1_148161200	56.5854	75	71.6912	64.1026	58.1749	55.2743	58.3815	60.2787	65	50.6993	148161200	0.845595	0.827284	0.912446	0.827284	4	chr1:148161101-148161200	XXyac-YX155B6.5	-1159	NBPF11	-8878	RP4-565E6.1	15131	RP4-565E6.1	-1988	XXyac-YX155B6.5	-2213	RNA5SP57	-32638	87	chr1:148161100-148162800	1700	26.601	XXyac-YX155B6.5	RP4-565E6.1	RP4-565E6.1
1_23222	1	23222	chr1_148161300	52.0833	82.1277	73.8938	64.2202	58.8652	60.4878	54.4379	63.0282	67.2	55.7252	148161300	0.845595	0.827284	0.912446	0.827284	4	chr1:148161201-148161300	XXyac-YX155B6.5	-1059	NBPF11	-8978	RP4-565E6.1	15031	RP4-565E6.1	-2088	XXyac-YX155B6.5	-2113	RNA5SP57	-32538	87	chr1:148161100-148162800	1700	26.601	XXyac-YX155B6.5	RP4-565E6.1	RP4-565E6.1
1_23222	1	23222	chr1_148161400	46.1409	73.8938	70.5305	68.1021	53.6765	61.2033	54.4018	63.36	62.0253	54.2923	148161400	0.845595	0.827284	0.912446	0.827284	8	chr1:148161301-148161400	XXyac-YX155B6.5	-959	NBPF11	-9078	RP4-565E6.1	14931	XXyac-YX155B6.5	-2013	RP4-565E6.1	2171	RNA5SP57	-32438	87	chr1:148161100-148162800	1700	26.601	XXyac-YX155B6.5	RP4-565E6.1	RP4-565E6.1
1_23222	1	23222	chr1_148161500	56.6879	83.2117	82.0896	77.0588	65.6	76.2238	72.2689	71.5152	69.8925	64	148161500	0.845595	0.827284	0.912446	0.827284	2	chr1:148161401-148161500	XXyac-YX155B6.5	-859	NBPF11	-9178	RP4-565E6.1	14831	XXyac-YX155B6.5	-1913	RP4-565E6.1	2071	RNA5SP57	-32338	87	chr1:148161100-148162800	1700	26.601	XXyac-YX155B6.5	RP4-565E6.1	RP4-565E6.1
1_23222	1	23222	chr1_148161600	47.2393	80.3922	81.4607	75.4386	61.7284	67.3469	73.0769	57.4194	65.5738	60.1449	148161600	0.845595	0.827284	0.912446	0.827284	2	chr1:148161501-148161600	XXyac-YX155B6.5	-759	NBPF11	-9278	RP4-565E6.1	14731	XXyac-YX155B6.5	-1813	RP4-565E6.1	1971	RNA5SP57	-32238	87	chr1:148161100-148162800	1700	26.601	XXyac-YX155B6.5	RP4-565E6.1	RP4-565E6.1
1_23222	1	23222	chr1_148161700	38.3275	74.7331	73.3146	69.6667	50.5882	50.4167	61.039	52.901	46.3519	47.3016	148161700	0.845595	0.827284	0.912446	0.827284	4	chr1:148161601-148161700	XXyac-YX155B6.5	-659	NBPF11	-9378	RP4-565E6.1	14631	XXyac-YX155B6.5	-1713	RP4-565E6.1	1871	RNA5SP57	-32138	87	chr1:148161100-148162800	1700	26.601	XXyac-YX155B6.5	RP4-565E6.1	RP4-565E6.1
1_23222	1	23222	chr1_148161800	40.613	75.2747	74.0506	67.2381	56.0403	52.8736	52.0988	46.6667	54.8469	45.1987	148161800	0.845595	0.827284	0.912446	0.827284	8	chr1:148161701-148161800	XXyac-YX155B6.5	-559	NBPF11	-9478	RP4-565E6.1	14531	XXyac-YX155B6.5	-1613	RP4-565E6.1	1771	RNA5SP57	-32038	87	chr1:148161100-148162800	1700	26.601	XXyac-YX155B6.5	RP4-565E6.1	RP4-565E6.1
1_23222	1	23222	chr1_148161900	34.7305	79.8793	74.3772	63.7168	60.5217	54.2725	50.565	48.3731	58.9888	39.4213	148161900	0.845595	0.827284	0.912446	0.827284	7	chr1:148161801-148161900	XXyac-YX155B6.5	-459	NBPF11	-9578	RP4-565E6.1	14431	XXyac-YX155B6.5	-1513	RP4-565E6.1	1671	RNA5SP57	-31938	87	chr1:148161100-148162800	1700	26.601	XXyac-YX155B6.5	RP4-565E6.1	RP4-565E6.1
1_23222	1	23222	chr1_148162000	50	88.9831	82.8125	83.4158	68.3652	72.434	67.7215	72.2857	74.2049	62.9237	148162000	0.845595	0.827284	0.912446	0.827284	6	chr1:148161901-148162000	XXyac-YX155B6.5	-359	NBPF11	-9678	RP4-565E6.1	14331	XXyac-YX155B6.5	-1413	RP4-565E6.1	1571	RNA5SP57	-31838	87	chr1:148161100-148162800	1700	26.601	XXyac-YX155B6.5	RP4-565E6.1	RP4-565E6.1
1_23222	1	23222	chr1_148162100	58.7678	87.7841	82.6577	89.0667	75.7009	82.7476	75.7143	79.8635	77.6786	71.1443	148162100	0.845595	0.827284	0.912446	0.827284	5	chr1:148162001-148162100	XXyac-YX155B6.5	-259	NBPF11	-9778	RP4-565E6.1	14231	XXyac-YX155B6.5	-1313	RP4-565E6.1	1471	RNA5SP57	-31738	87	chr1:148161100-148162800	1700	26.601	XXyac-YX155B6.5	RP4-565E6.1	RP4-565E6.1
1_23222	1	23222	chr1_148162200	70.6897	88.4298	93.5223	91.5709	83.4101	84.4037	82.7027	85.7143	82.7815	79.3388	148162200	0.845595	0.827284	0.912446	0.827284	3	chr1:148162101-148162200	XXyac-YX155B6.5	-159	NBPF11	-9878	RP4-565E6.1	14131	XXyac-YX155B6.5	-1213	RP4-565E6.1	1371	RNA5SP57	-31638	87	chr1:148161100-148162800	1700	26.601	XXyac-YX155B6.5	RP4-565E6.1	RP4-565E6.1
1_23222	1	23222	chr1_148162300	51.7544	79.3578	81.1359	85.8628	70.3629	72.1491	64.3392	64.916	67.2087	60.0484	148162300	0.845595	0.827284	0.912446	0.827284	6	chr1:148162201-148162300	XXyac-YX155B6.5	-59	NBPF11	-9978	RP4-565E6.1	14031	XXyac-YX155B6.5	-1113	RP4-565E6.1	1271	RNA5SP57	-31538	87	chr1:148161100-148162800	1700	26.601	XXyac-YX155B6.5	RP4-565E6.1	RP4-565E6.1
1_23222	1	23222	chr1_148162400	74.0891	88.5827	87.3288	87.0445	81.6547	82.4427	77.3438	78.5211	79.3478	72.9412	148162400	0.845595	0.827284	0.912446	0.827284	4	chr1:148162301-148162400	XXyac-YX155B6.5	41	NBPF11	-10078	RP4-565E6.1	13931	XXyac-YX155B6.5	-1013	RP4-565E6.1	1171	RNA5SP57	-31438	87	chr1:148161100-148162800	1700	26.601	XXyac-YX155B6.5	XXyac-YX155B6.5, RP4-565E6.1
1_23222	1	23222	chr1_148162500	66.5323	86.1111	87.0056	83.0946	83.209	84.7896	79.1667	76.1364	82.2581	81.388	148162500	0.845595	0.827284	0.912446	0.827284	5	chr1:148162401-148162500	XXyac-YX155B6.5	141	NBPF11	-10178	RP4-565E6.1	13831	XXyac-YX155B6.5	-913	RP4-565E6.1	1071	RNA5SP57	-31338	87	chr1:148161100-148162800	1700	26.601	XXyac-YX155B6.5	XXyac-YX155B6.5, RP4-565E6.1
1_23222	1	23222	chr1_148162600	70.9877	89.5884	88.5776	91.5816	84.8404	82.9082	78.2051	80.8362	81.0078	80	148162600	0.845595	0.827284	0.912446	0.827284	6	chr1:148162501-148162600	XXyac-YX155B6.5	-109	NBPF11	-10278	RP4-565E6.1	13731	XXyac-YX155B6.5	-813	RP4-565E6.1	971	RNA5SP57	-31238	87	chr1:148161100-148162800	1700	26.601	XXyac-YX155B6.5	XXyac-YX155B6.5, RP4-565E6.1
1_23222	1	23222	chr1_148162700	59.9562	83.3006	82.8974	87.9808	78.3465	80.4938	67.5373	70.2765	72.5333	74.3707	148162700	0.845595	0.827284	0.912446	0.827284	7	chr1:148162601-148162700	XXyac-YX155B6.5	-9	NBPF11	-10378	RP4-565E6.1	13631	XXyac-YX155B6.5	-713	RP4-565E6.1	871	RNA5SP57	-31138	87	chr1:148161100-148162800	1700	26.601	XXyac-YX155B6.5	XXyac-YX155B6.5, RP4-565E6.1
1_23222	1	23222	chr1_148162800	79.661	90.4139	89.4845	90.2632	90.998	87.9265	78.937	87.8587	88.2775	82.2917	148162800	0.845595	0.827284	0.912446	0.827284	6	chr1:148162701-148162800	XXyac-YX155B6.5	-12	NBPF11	-10478	RP4-565E6.1	13531	XXyac-YX155B6.5	-613	RP4-565E6.1	771	RNA5SP57	-31038	87	chr1:148161100-148162800	1700	26.601	XXyac-YX155B6.5	XXyac-YX155B6.5, RP4-565E6.1
1_23255	1	23255	chr1_148378600	90	84	87.1345	61.1765	88.2927	86.8545	85.5856	81.9005	77.3481	89.5522	148378600	0.89403	0.904937	0.868796	0.868796	3	chr1:148378501-148378600	RNVU1-2	7363	MIR6077	-9681	RNU1-13P	10051	RNVU1-2	7228	MIR6077	-9763	RNU1-13P	9889	25	chr1:148378500-148379100	600	31.5539		LINC01138
1_23255	1	23255	chr1_148378700	90.3125	91.3978	86.1736	61.9672	93.0667	85.5882	92.2252	92.8571	83.1541	91.5014	148378700	0.89403	0.904937	0.868796	0.868796	6	chr1:148378601-148378700	RNVU1-2	7263	MIR6077	-9581	RNU1-13P	9951	RNVU1-2	7128	MIR6077	-9663	RNU1-13P	9789	25	chr1:148378500-148379100	600	31.5539		LINC01138
1_23255	1	23255	chr1_148378800	86.3454	91.0931	83.5341	55.9375	88.5593	86.3874	91.6667	91.3978	87.6106	82.266	148378800	0.89403	0.904937	0.868796	0.868796	5	chr1:148378701-148378800	RNVU1-2	7163	MIR6077	-9481	RNU1-13P	9851	RNVU1-2	7028	MIR6077	-9563	RNU1-13P	9689	25	chr1:148378500-148379100	600	31.5539		LINC01138
1_23255	1	23255	chr1_148378900	76.8939	80.4196	81.7544	47.5362	83.7736	74.4048	86.5306	87.8788	78.7375	72.3214	148378900	0.89403	0.904937	0.868796	0.868796	6	chr1:148378801-148378900	RNVU1-2	7063	MIR6077	-9381	RNU1-13P	9751	RNVU1-2	6928	MIR6077	-9463	RNU1-13P	9589	25	chr1:148378500-148379100	600	31.5539		LINC01138
1_23255	1	23255	chr1_148379000	69.7318	78.4946	63.7615	43.9759	73.7037	73.3333	77.9412	78.4672	74.2574	68.6567	148379000	0.89403	0.904937	0.868796	0.868796	4	chr1:148378901-148379000	RNVU1-2	6963	MIR6077	-9281	RNU1-13P	9651	RNVU1-2	6828	MIR6077	-9363	RNU1-13P	9489	25	chr1:148378500-148379100	600	31.5539		LINC01138
1_23255	1	23255	chr1_148379100	46.3768	48	48.4848	32.6531	57.5	64.9123	58.6207	58.427	60.6061	39.6825	148379100	0.89403	0.904937	0.868796	0.868796	1	chr1:148379001-148379100	RNVU1-2	6863	MIR6077	-9181	RNU1-13P	9551	RNVU1-2	6728	MIR6077	-9263	RNU1-13P	9389	25	chr1:148378500-148379100	600	31.5539		LINC01138
1_23324	1	23324	chr1_149206600	67.734	83.8213	76.8072	85.503	61.4493	83.8074	79.661	77.5056	88.4328	81.6	149206600	0.773774	0.805101	0.855115	0.773774	12	chr1:149206501-149206600	CH17-189H20.1	30418	RNU1-59P	-43656	RP11-326G21.1	-57651	CH17-189H20.1	15332	RNU1-59P	-43818	RP11-326G21.1	-58216	25	chr1:149206500-149206800	300	24.6138		CH17-189H20.1, WI2-1896O14.1
1_23324	1	23324	chr1_149206700	56.5789	72.4868	71.2919	73.8806	60.7273	74.5223	77.3529	73.1118	88.2222	76.4411	149206700	0.773774	0.805101	0.855115	0.773774	5	chr1:149206601-149206700	CH17-189H20.1	30518	RNU1-59P	-43756	RP11-326G21.1	-57551	CH17-189H20.1	15432	RNU1-59P	-43918	RP11-326G21.1	-58116	25	chr1:149206500-149206800	300	24.6138		CH17-189H20.1, WI2-1896O14.1
1_23324	1	23324	chr1_149206800	63.8122	75.0877	75.6494	81.9549	68.2648	78.3163	81.058	70.8171	85.3116	77.6248	149206800	0.773774	0.805101	0.855115	0.773774	8	chr1:149206701-149206800	CH17-189H20.1	30618	RNU1-59P	-43856	RP11-326G21.1	-57451	CH17-189H20.1	15532	RNU1-59P	-44018	RP11-326G21.1	-58016	25	chr1:149206500-149206800	300	24.6138		CH17-189H20.1, WI2-1896O14.1
1_23523	1	23523	chr1_150415300	94.0909	80.786	73.3333	96.371	83.2599	96.6216	96.4286	96.4126	86.5801	97.2656	150415300	0.951675	0.970926	0.916625	0.916625	4	chr1:150415201-150415300	RPRD2	50590	TARS2	-72063	ECM1	-92775	RPRD2	-26323	PRPF3	62105	TARS2	-91958	7	chr1:150415200-150415400	200	35.6176		RPRD2
1_23523	1	23523	chr1_150415400	92.8105	66.6667	49.2754	96.0894	67.8363	97.2222	95.7317	95.122	81.6568	94.186	150415400	0.951675	0.970926	0.916625	0.916625	3	chr1:150415301-150415400	RPRD2	50690	TARS2	-71963	ECM1	-92675	RPRD2	-26223	PRPF3	62205	TARS2	-91858	7	chr1:150415200-150415400	200	35.6176		RPRD2
1_23525	1	23525	chr1_150427200	96.9072	74.2857	43.6975	96.9466	75.4717	93.9394	98.4252	95.1923	74.1071	97.541	150427200	0.753926	0.839269	0.927563	0.753926	2	chr1:150427101-150427200	TARS2	-60163	RPRD2	62490	ECM1	-80875	RPRD2	-14423	PRPF3	74005	TARS2	-80058	7	chr1:150427100-150427300	200	28.5988		RPRD2
1_23525	1	23525	chr1_150427300	98.4127	97.2868	95.5782	99.4118	96.371	97.1429	97.026	97.8593	95.6	98.9324	150427300	0.753926	0.839269	0.927563	0.753926	5	chr1:150427201-150427300	TARS2	-60063	RPRD2	62590	ECM1	-80775	RPRD2	-14323	PRPF3	74105	TARS2	-79958	7	chr1:150427100-150427300	200	28.5988		RPRD2
1_23531	1	23531	chr1_150451700	95.2586	88.2576	75.4808	93.5743	84.5018	92.3767	93.4708	97.7778	80.5907	93.985	150451700	0.969961	0.889569	0.823971	0.823971	6	chr1:150451601-150451700	TARS2	-35663	ECM1	-56375	FALEC	-64056	RPRD2	10077	TARS2	-55558	ECM1	-61854	7	chr1:150451600-150451900	300	37.5684		RPRD2
1_23531	1	23531	chr1_150451900	94.6429	98.4127	53.0864	98	96.3415	100	92	98.5294	40.5797	100	150451900	0.969961	0.889569	0.823971	0.823971	1	chr1:150451801-150451900	TARS2	-35463	ECM1	-56175	FALEC	-63856	RPRD2	10277	TARS2	-55358	ECM1	-61654	7	chr1:150451600-150451900	300	37.5684		RPRD2
1_23552	1	23552	chr1_150538100	84.0278	68.0412	81.3559	70.4545	72.1805	78.1513	71.0744	80	76.0563	85	150538100	0.719187	0.721282	0.941622	0.719187	2	chr1:150538001-150538100	ADAMTSL4	-11268	MIR4257	-13828	RP11-54A4.2	19624	RP11-54A4.2	10461	MIR4257	-13914	FALEC	20068	5	chr1:150538000-150538300	300	26.9797
1_23552	1	23552	chr1_150538200	54.6053	19.0476	53.6	22.9358	26.6667	61.5385	24.7788	50.4	19.084	63.2353	150538200	0.719187	0.721282	0.941622	0.719187	2	chr1:150538101-150538200	ADAMTSL4	-11168	MIR4257	-13728	RP11-54A4.2	19524	RP11-54A4.2	10361	MIR4257	-13814	FALEC	20168	5	chr1:150538000-150538300	300	26.9797
1_23552	1	23552	chr1_150538300	84.7222	73.4375	74.6269	64.8148	77.1429	87.037	69.2308	77.2727	65.2174	90.9091	150538300	0.719187	0.721282	0.941622	0.719187	1	chr1:150538201-150538300	ADAMTSL4	-11068	MIR4257	-13628	RP11-54A4.2	19424	RP11-54A4.2	10261	MIR4257	-13714	FALEC	20268	5	chr1:150538000-150538300	300	26.9797
1_23587	1	23587	chr1_150663300	89.5105	90.0524	90.0415	91.3043	95.7447	98.8327	94.6844	92.8994	92.5816	95.9502	150663300	0.761396	0.823712	0.849143	0.761396	6	chr1:150663201-150663300	ENSA	-33704	GOLPH3L	33724	RNU6-1042P	-38565	GOLPH3L	-17076	HORMAD1	34759	ENSA	-36247	8	chr1:150663200-150663400	200	20.5861		GOLPH3L
1_23587	1	23587	chr1_150663400	80.3419	73.7226	67.619	75.2212	97.7941	100	70	69.5652	74.4526	97.037	150663400	0.761396	0.823712	0.849143	0.761396	2	chr1:150663301-150663400	GOLPH3L	33624	ENSA	-33804	RNU6-1042P	-38465	GOLPH3L	-17176	HORMAD1	34659	ENSA	-36347	8	chr1:150663200-150663400	200	20.5861		GOLPH3L
1_23625	1	23625	chr1_150925200	81.4035	88.1757	78.8546	81.4126	87.2792	81.4189	86.1963	81.5094	73.0769	58.8757	150925200	0.86599	0.941029	0.808212	0.808212	7	chr1:150925101-150925200	SETDB1	-1138	RP11-316M1.12	-40048	CERS2	43912	SETDB1	-19910	CERS2	38469	RP11-316M1.12	-41056	50	chr1:150925100-150926000	900	33.0774	SETDB1
1_23625	1	23625	chr1_150925300	65.2174	69.8492	49.3827	68.2464	70	59.2593	71.2963	63.7615	58.9595	38.2838	150925300	0.86599	0.941029	0.808212	0.808212	6	chr1:150925201-150925300	SETDB1	-1038	RP11-316M1.12	-39948	CERS2	43812	SETDB1	-19810	CERS2	38369	RP11-316M1.12	-40956	50	chr1:150925100-150926000	900	33.0774	SETDB1
1_23625	1	23625	chr1_150925400	73.0392	76.5182	64.2599	75.5162	63.9871	69.5167	82.8571	68.997	74.9288	35.0649	150925400	0.86599	0.941029	0.808212	0.808212	7	chr1:150925301-150925400	SETDB1	-938	RP11-316M1.12	-39848	CERS2	43712	SETDB1	-19710	CERS2	38269	RP11-316M1.12	-40856	50	chr1:150925100-150926000	900	33.0774	SETDB1
1_23625	1	23625	chr1_150925500	62.0321	66.4474	57.7982	71.3043	55.7576	55.9748	80.8696	77.2512	65.5022	33.1361	150925500	0.86599	0.941029	0.808212	0.808212	3	chr1:150925401-150925500	SETDB1	-838	RP11-316M1.12	-39748	CERS2	43612	SETDB1	-19610	CERS2	38169	RP11-316M1.12	-40756	50	chr1:150925100-150926000	900	33.0774	SETDB1
1_23625	1	23625	chr1_150925600	63.9344	73.301	53.1792	78.5408	66.3158	56.044	73.5294	66.9118	48.4496	42.7907	150925600	0.86599	0.941029	0.808212	0.808212	4	chr1:150925501-150925600	SETDB1	-738	RP11-316M1.12	-39648	CERS2	43512	SETDB1	-19510	CERS2	38069	RP11-316M1.12	-40656	50	chr1:150925100-150926000	900	33.0774	SETDB1
1_23625	1	23625	chr1_150925700	52.2876	59.176	51.38	72.6027	48.8971	45.5665	62.4542	61.0306	43.0293	29.8851	150925700	0.86599	0.941029	0.808212	0.808212	11	chr1:150925601-150925700	SETDB1	-638	RP11-316M1.12	-39548	CERS2	43412	SETDB1	-19410	CERS2	37969	RP11-316M1.12	-40556	50	chr1:150925100-150926000	900	33.0774	SETDB1
1_23625	1	23625	chr1_150925800	35.9649	37.1542	39	52.322	34.9442	34.8039	50.1792	40.625	33.91	14.1079	150925800	0.86599	0.941029	0.808212	0.808212	5	chr1:150925701-150925800	SETDB1	-538	RP11-316M1.12	-39448	CERS2	43312	SETDB1	-19310	CERS2	37869	RP11-316M1.12	-40456	50	chr1:150925100-150926000	900	33.0774	SETDB1
1_23625	1	23625	chr1_150925900	37.1212	40	41.7143	51.5823	42.0168	42.3913	58.5551	54.6429	29.4737	22.2672	150925900	0.86599	0.941029	0.808212	0.808212	4	chr1:150925801-150925900	SETDB1	-438	RP11-316M1.12	-39348	CERS2	43212	SETDB1	-19210	CERS2	37769	RP11-316M1.12	-40356	50	chr1:150925100-150926000	900	33.0774	SETDB1
1_23625	1	23625	chr1_150926000	13.9785	17.3684	19.5946	27.1676	20.0935	17.8571	18.617	23.9819	12.4481	12.4464	150926000	0.86599	0.941029	0.808212	0.808212	3	chr1:150925901-150926000	SETDB1	-338	RP11-316M1.12	-39248	CERS2	43112	SETDB1	-19110	CERS2	37669	RP11-316M1.12	-40256	50	chr1:150925100-150926000	900	33.0774	SETDB1
1_24056	1	24056	chr1_153029800	70.6667	78.6517	75.5814	63.0769	77.9412	72.9412	86.4407	76.9231	84.127	86.5672	153029800	0.85633	0.888658	0.74321	0.74321	1	chr1:153029701-153029800	SPRR1B	-1401	SPRR2D	11318	SNORA31	-17186	SPRR1B	-3100	SPRR2D	9924	SNORA31	-17319	6	chr1:153029700-153030200	500	38.9926	SPRR1B
1_24056	1	24056	chr1_153029900	59.1837	74.359	61.7801	30.5195	54.6763	53.6585	73.7226	36.6492	81.1024	84	153029900	0.85633	0.888658	0.74321	0.74321	2	chr1:153029801-153029900	SPRR1B	-1301	SPRR2D	11218	SNORA31	-17286	SPRR1B	-3000	SPRR2D	9824	SNORA31	-17419	6	chr1:153029700-153030200	500	38.9926	SPRR1B
1_24056	1	24056	chr1_153030100	46.4865	77.381	54.8872	47.8528	50.8671	80	73.8854	52.4324	89.5652	76.5957	153030100	0.85633	0.888658	0.74321	0.74321	2	chr1:153030001-153030100	SPRR1B	-1101	SPRR2D	11018	SNORA31	-17486	SPRR1B	-2800	SPRR2D	9624	SNORA31	-17619	6	chr1:153029700-153030200	500	38.9926	SPRR1B		SPRR1B
1_24056	1	24056	chr1_153030200	38.2716	78.2178	36.2319	38.1443	36.0825	85.2273	90.2174	46.6667	80.7692	77.1429	153030200	0.85633	0.888658	0.74321	0.74321	1	chr1:153030101-153030200	SPRR1B	-1001	SPRR2D	10918	SNORA31	-17586	SPRR1B	-2700	SPRR2D	9524	SNORA31	-17719	6	chr1:153029700-153030200	500	38.9926	SPRR1B		SPRR1B
1_24081	1	24081	chr1_153293700	67.5532	76.5027	68.0851	76.0638	59.901	69.802	75.5556	73.8532	66.9903	68	153293700	0.888345	0.81949	0.873966	0.81949	3	chr1:153293601-153293700	PGLYRP3	17018	LOR	34001	RNU6-160P	-37921	PGLYRP3	4161	LOR	31578	PGLYRP4	36419	6	chr1:153293600-153293800	200	29.9986
1_24081	1	24081	chr1_153293800	70.8543	88.2096	50.4673	86.9732	46.9194	53.0973	91.2621	66.5354	49.7758	63.2959	153293800	0.888345	0.81949	0.873966	0.81949	3	chr1:153293701-153293800	PGLYRP3	16918	LOR	34101	RNU6-160P	-37821	PGLYRP3	4061	LOR	31678	PGLYRP4	36319	6	chr1:153293600-153293800	200	29.9986
1_24085	1	24085	chr1_153307900	82.23	72.0833	80.0995	95.1557	81.8533	74.1935	82.8054	82.9596	92.4855	74.0506	153307900	0.853241	0.882108	0.864131	0.853241	5	chr1:153307801-153307900	PGLYRP3	2818	RNU6-160P	-23721	PGLYRP4	40646	PGLYRP3	-10039	PGLYRP4	22219	RNU6-160P	-23828	6	chr1:153307800-153308000	200	56.9753	PGLYRP3	PGLYRP3
1_24085	1	24085	chr1_153308000	44.2308	0	52.1127	85.4545	41.9355	0	55.2632	40	93.5484	0	153308000	0.853241	0.882108	0.864131	0.853241	1	chr1:153307901-153308000	PGLYRP3	2718	RNU6-160P	-23621	PGLYRP4	40546	PGLYRP3	-10139	PGLYRP4	22119	RNU6-160P	-23728	6	chr1:153307800-153308000	200	56.9753	PGLYRP3	PGLYRP3
1_24147	1	24147	chr1_153617700	49.4253	12	48.2759	67.3913	39.8058	13.0952	50.7042	81.5385	81.25	10.1449	153617700	0.968583	0.968134	0.918876	0.918876	1	chr1:153617601-153617700	S100A14	-714	S100A16	-4617	S100A13	9348	S100A13	1098	S100A14	-3443	RP1-178F15.5	8631	7	chr1:153617600-153617900	300	65.8221	S100A14		S100A13
1_24147	1	24147	chr1_153617800	36.0731	6.14525	47.9554	40	41.9643	3.93258	47.2222	78.903	82.3944	6.96203	153617800	0.968583	0.968134	0.918876	0.918876	3	chr1:153617701-153617800	S100A14	-814	S100A16	-4717	S100A13	9248	S100A13	998	S100A14	-3543	RP1-178F15.5	8531	7	chr1:153617600-153617900	300	65.8221	S100A14		S100A13
1_24147	1	24147	chr1_153617900	30.2326	5.62771	34.9345	31.9502	31.1927	4.70588	33.9056	54.9223	55.5556	4.91803	153617900	0.968583	0.968134	0.918876	0.918876	3	chr1:153617801-153617900	S100A14	-914	S100A16	-4817	S100A13	9148	S100A13	898	S100A14	-3643	RP1-178F15.5	8431	7	chr1:153617600-153617900	300	65.8221	S100A14		S100A13
1_24325	1	24325	chr1_154381700	68.6747	95.4955	89.3333	91.8367	91.5663	92.9825	89.2157	42.3358	85.7143	93.2692	154381700	0.900773	0.945002	0.924186	0.900773	2	chr1:154381601-154381700	IL6R	-23492	RP11-350G8.5	24864	ATP8B2	53901	RP11-350G8.5	20627	ATP8B2	30393	IL6R	-55844	6	chr1:154381600-154381800	200	39.1699	RP11-350G8.4, RP11-350G8.3
1_24325	1	24325	chr1_154381800	81.4815	91.2088	89.781	88.1279	90.625	92.6316	95.8974	66.0287	89.8876	89.2019	154381800	0.900773	0.945002	0.924186	0.900773	4	chr1:154381701-154381800	IL6R	-23392	RP11-350G8.5	24764	ATP8B2	54001	RP11-350G8.5	20527	ATP8B2	30493	IL6R	-55744	6	chr1:154381600-154381800	200	39.1699	RP11-350G8.4, RP11-350G8.3
1_24360	1	24360	chr1_154526000	69.5652	70.3704	80.8081	68.932	64.5833	66.6667	66.1417	63.9175	69.8925	65.8333	154526000	0.923283	0.937345	0.905586	0.905586	3	chr1:154525901-154526000	TDRD10	23029	SHE	-23887	UBE2Q1-AS1	-27608	TDRD10	-22147	UBE2Q1	22576	UBE2Q1-AS1	-29017	6	chr1:154525900-154526100	200	20.8166		TDRD10
1_24360	1	24360	chr1_154526100	65.8333	62.8743	88.6525	66.6667	68.3616	66.8966	67.2956	63.9098	66.0377	66.443	154526100	0.923283	0.937345	0.905586	0.905586	3	chr1:154526001-154526100	TDRD10	23129	SHE	-23987	UBE2Q1-AS1	-27508	TDRD10	-22047	UBE2Q1	22476	UBE2Q1-AS1	-28917	6	chr1:154525900-154526100	200	20.8166		TDRD10
1_24361	1	24361	chr1_154528400	71.2264	67.0455	80.9735	66.8067	67.8457	69.5238	70.6667	67.1795	71.1111	69.4323	154528400	0.782357	0.947863	0.856221	0.782357	4	chr1:154528301-154528400	UBE2Q1-AS1	-25208	TDRD10	25429	SHE	-26287	TDRD10	-19747	UBE2Q1	20176	UBE2Q1-AS1	-26617	7	chr1:154528300-154528500	200	22.8742		TDRD10
1_24361	1	24361	chr1_154528500	77.4834	60	91.623	61.3953	74.7826	64.1176	78.0303	59.6685	60.6061	62.4277	154528500	0.782357	0.947863	0.856221	0.782357	3	chr1:154528401-154528500	UBE2Q1-AS1	-25108	TDRD10	25529	SHE	-26387	TDRD10	-19647	UBE2Q1	20076	UBE2Q1-AS1	-26517	7	chr1:154528300-154528500	200	22.8742		TDRD10
1_24425	1	24425	chr1_154822400	65.9574	87.1508	66.8269	67.6471	87.2222	90.5759	92.2581	70.8571	90.0826	46.3158	154822400	0.883118	0.897206	0.932903	0.883118	2	chr1:154822301-154822400	KCNN3	37443	PMVK	114591	RP11-307C12.13	-114969	PMVK	102333	KCNN3	-114449	RP11-307C12.13	-115659	6	chr1:154822300-154822500	200	34.5495		KCNN3
1_24425	1	24425	chr1_154822500	69.8254	85.2732	74.8284	74.0196	84.7368	85.6148	82.6347	75.5618	86.5517	61.2195	154822500	0.883118	0.897206	0.932903	0.883118	4	chr1:154822401-154822500	KCNN3	37343	PMVK	114491	RP11-307C12.13	-114869	PMVK	102233	KCNN3	-114549	RP11-307C12.13	-115559	6	chr1:154822300-154822500	200	34.5495		KCNN3
1_24432	1	24432	chr1_154836800	93.6508	94.6032	85.3659	93.0394	76.3889	93.3333	97.8142	92.6509	94.6188	93.6508	154836800	0.913337	0.819654	0.806454	0.806454	5	chr1:154836701-154836800	KCNN3	23043	PMVK	100191	RP11-307C12.13	-100569	PMVK	87933	RP11-307C12.13	-101259	PBXIP1	107275	6	chr1:154836700-154836900	200	20.3826		KCNN3
1_24432	1	24432	chr1_154836900	88.3333	80	83	80.198	71.9101	82.0513	91.25	80.7229	88.2353	83.871	154836900	0.913337	0.819654	0.806454	0.806454	1	chr1:154836801-154836900	KCNN3	22943	PMVK	100091	RP11-307C12.13	-100469	PMVK	87833	RP11-307C12.13	-101159	PBXIP1	107175	6	chr1:154836700-154836900	200	20.3826		KCNN3
1_24437	1	24437	chr1_154844600	38.5417	40	65.9574	6.18557	60.5042	5.31915	36.6667	5.19481	44.2623	6.97674	154844600	0.934761	0.929182	0.908725	0.908725	1	chr1:154844501-154844600	KCNN3	15243	PMVK	92391	RP11-307C12.13	-92769	PMVK	80133	RP11-307C12.13	-93459	PBXIP1	99475	5	chr1:154844500-154844700	200	34.2511		KCNN3
1_24437	1	24437	chr1_154844700	93.8776	96.3768	97.1496	89.3281	94.8413	89.2857	94.0439	90.0452	93.2432	90.5213	154844700	0.934761	0.929182	0.908725	0.908725	4	chr1:154844601-154844700	KCNN3	15143	PMVK	92291	RP11-307C12.13	-92669	PMVK	80033	RP11-307C12.13	-93359	PBXIP1	99375	5	chr1:154844500-154844700	200	34.2511		KCNN3
1_24573	1	24573	chr1_155199100	84.438	71.8487	94.8795	94.5736	69.5652	81.6547	85.0649	87.9725	79.6875	73.3577	155199100	0.977907	0.994136	0.979838	0.977907	4	chr1:155199001-155199100	RP11-263K19.4	-1701	MIR92B	3934	MUC1	-6185	RP11-263K19.4	-1246	THBS3	-3310	MIR92B	3825	8	chr1:155199000-155199200	200	25.4977		RP11-263K19.4, THBS3
1_24573	1	24573	chr1_155199200	95.9502	70.4641	94.8328	93.0514	69.1517	92.7419	92.2581	81.4159	94.4444	82.7338	155199200	0.977907	0.994136	0.979838	0.977907	4	chr1:155199101-155199200	RP11-263K19.4	-1601	MIR92B	4034	MUC1	-6285	RP11-263K19.4	-1146	THBS3	-3410	MIR92B	3925	8	chr1:155199000-155199200	200	25.4977		RP11-263K19.4, THBS3
1_24887	1	24887	chr1_156321700	71.25	94.382	97.1264	95.9732	94.3662	93.3333	93.0796	95.9276	94.9416	95.098	156321700	0.930102	0.932168	0.974048	0.930102	4	chr1:156321601-156321700	TSACC	-15613	CCT3	16545	VHLL	-22401	CCT3	-12536	VHLL	-23077	TSACC	-25290	6	chr1:156321600-156321900	300	27.2359		CCT3
1_24887	1	24887	chr1_156321900	65.8824	97.2222	93.6937	95	95.8333	95.3704	94.1176	91.9753	96.5517	93.1507	156321900	0.930102	0.932168	0.974048	0.930102	2	chr1:156321801-156321900	TSACC	-15413	CCT3	16345	VHLL	-22601	CCT3	-12736	VHLL	-23277	TSACC	-25090	6	chr1:156321600-156321900	300	27.2359		CCT3
1_25116	1	25116	chr1_156854700	93.133	78.4553	86.4629	92.8058	72.1831	88.1633	89.4737	89.7778	89.9038	85.7605	156854700	0.893596	0.854747	0.834474	0.834474	3	chr1:156854601-156854700	INSRR	4318	NTRK1	-6114	SH2D2A	-37838	INSRR	-14638	NTRK1	-26942	SH2D2A	-48457	5	chr1:156854600-156854900	300	25.5496		NTRK1, INSRR
1_25116	1	25116	chr1_156854900	56.3953	32.9412	60.6742	61.7486	33.3333	68.4524	58.8608	57.8616	60.8392	63.5762	156854900	0.893596	0.854747	0.834474	0.834474	2	chr1:156854801-156854900	INSRR	4118	NTRK1	-5914	SH2D2A	-38038	INSRR	-14838	NTRK1	-26742	SH2D2A	-48657	5	chr1:156854600-156854900	300	25.5496		NTRK1, INSRR
1_25172	1	25172	chr1_157087700	82.6087	86.0215	80	92.0755	88.0702	90.9574	89.1429	83.871	87.907	87.5887	157087700	0.721374	0.726331	0.91039	0.721374	5	chr1:157087601-157087700	ETV3L	12108	ARHGEF11	-42330	ETV3	50667	ETV3L	4343	ETV3	33490	RP11-71G12.1	-99705	7	chr1:157087600-157087800	200	25.1934
1_25172	1	25172	chr1_157087800	71.0938	77.7778	54.2056	92.517	70.8333	91.1504	76.9231	74.359	77.9661	79.1045	157087800	0.721374	0.726331	0.91039	0.721374	2	chr1:157087701-157087800	ETV3L	12008	ARHGEF11	-42430	ETV3	50567	ETV3L	4243	ETV3	33390	RP11-71G12.1	-99605	7	chr1:157087600-157087800	200	25.1934
1_25204	1	25204	chr1_157278700	91.2	93	90.1709	90.4762	90.4255	92.973	90.3226	92.2078	92.8177	94.0639	157278700	0.914636	0.862139	0.784877	0.784877	3	chr1:157278601-157278700	RP11-85G21.3	-2015	RP11-85G21.2	9353	RP11-85G21.1	-41564	RP11-85G21.3	-4368	RP11-85G21.2	9002	RP11-85G21.1	-46470	41	chr1:157278600-157279600	1000	34.8917	RP11-85G21.3
1_25204	1	25204	chr1_157278800	71.2	83.7209	76.9697	76.7442	79.0984	90.4943	79.5556	84.8739	80.597	86.1224	157278800	0.914636	0.862139	0.784877	0.784877	3	chr1:157278701-157278800	RP11-85G21.3	-1915	RP11-85G21.2	9253	RP11-85G21.1	-41664	RP11-85G21.3	-4268	RP11-85G21.2	8902	RP11-85G21.1	-46570	41	chr1:157278600-157279600	1000	34.8917	RP11-85G21.3
1_25204	1	25204	chr1_157278900	51.4599	63.2576	54.6479	46.7105	42.5087	77.3333	58.6498	57.4007	46.789	62.1951	157278900	0.914636	0.862139	0.784877	0.784877	4	chr1:157278801-157278900	RP11-85G21.3	-1815	RP11-85G21.2	9153	RP11-85G21.1	-41764	RP11-85G21.3	-4168	RP11-85G21.2	8802	RP11-85G21.1	-46670	41	chr1:157278600-157279600	1000	34.8917	RP11-85G21.3
1_25204	1	25204	chr1_157279000	63.8095	76.7296	68.1614	72.4719	66.5072	89.5522	84.472	71	77.6316	82.4561	157279000	0.914636	0.862139	0.784877	0.784877	4	chr1:157278901-157279000	RP11-85G21.3	-1715	RP11-85G21.2	9053	RP11-85G21.1	-41864	RP11-85G21.3	-4068	RP11-85G21.2	8702	RP11-85G21.1	-46770	41	chr1:157278600-157279600	1000	34.8917	RP11-85G21.3
1_25204	1	25204	chr1_157279100	22.549	43.0556	30.4609	46.1538	38.1089	76.8617	55.287	35.3125	45.6376	50.1377	157279100	0.914636	0.862139	0.784877	0.784877	7	chr1:157279001-157279100	RP11-85G21.3	-1615	RP11-85G21.2	8953	RP11-85G21.1	-41964	RP11-85G21.3	-3968	RP11-85G21.2	8602	RP11-85G21.1	-46870	41	chr1:157278600-157279600	1000	34.8917	RP11-85G21.3
1_25204	1	25204	chr1_157279200	36.8039	56.9182	38.6935	57.764	54.8077	85.1415	64.4022	49.4924	49	55.291	157279200	0.914636	0.862139	0.784877	0.784877	7	chr1:157279101-157279200	RP11-85G21.3	-1515	RP11-85G21.2	8853	RP11-85G21.1	-42064	RP11-85G21.3	-3868	RP11-85G21.2	8502	RP11-85G21.1	-46970	41	chr1:157278600-157279600	1000	34.8917	RP11-85G21.3
1_25204	1	25204	chr1_157279300	24.5033	48.2014	31.1558	46.6667	47.8261	80.1205	57.2414	37.5758	29.771	46.1538	157279300	0.914636	0.862139	0.784877	0.784877	3	chr1:157279201-157279300	RP11-85G21.3	-1415	RP11-85G21.2	8753	RP11-85G21.1	-42164	RP11-85G21.3	-3768	RP11-85G21.2	8402	RP11-85G21.1	-47070	41	chr1:157278600-157279600	1000	34.8917	RP11-85G21.3
1_25204	1	25204	chr1_157279400	27.7372	46.1883	37.8092	51.9231	38.7755	73.8562	61.8257	35.0694	26.178	43.9024	157279400	0.914636	0.862139	0.784877	0.784877	5	chr1:157279301-157279400	RP11-85G21.3	-1315	RP11-85G21.2	8653	RP11-85G21.1	-42264	RP11-85G21.3	-3668	RP11-85G21.2	8302	RP11-85G21.1	-47170	41	chr1:157278600-157279600	1000	34.8917	RP11-85G21.3
1_25204	1	25204	chr1_157279500	21.6535	44.3925	31.7343	39.207	37.2807	63.0081	42.1053	40.2256	30.1508	46.7005	157279500	0.914636	0.862139	0.784877	0.784877	3	chr1:157279401-157279500	RP11-85G21.3	-1215	RP11-85G21.2	8553	RP11-85G21.1	-42364	RP11-85G21.3	-3568	RP11-85G21.2	8202	RP11-85G21.1	-47270	41	chr1:157278600-157279600	1000	34.8917	RP11-85G21.3
1_25204	1	25204	chr1_157279600	22.488	30.6818	31.3131	33.5196	27.1605	52.9801	36.9942	33.7963	36.1111	40	157279600	0.914636	0.862139	0.784877	0.784877	2	chr1:157279501-157279600	RP11-85G21.3	-1115	RP11-85G21.2	8453	RP11-85G21.1	-42464	RP11-85G21.3	-3468	RP11-85G21.2	8102	RP11-85G21.1	-47370	41	chr1:157278600-157279600	1000	34.8917	RP11-85G21.3
1_25234	1	25234	chr1_157630100	75.576	91.25	74.3961	59.1398	92.029	93.3054	92.766	78.1513	93.3702	91.3208	157630100	0.875096	0.933356	0.712013	0.712013	3	chr1:157630001-157630100	FCRL4	-32020	RP11-367J7.3	-61661	FCRL3	70638	FCRL3	46380	FCRL4	-56352	RP11-367J7.3	-66359	5	chr1:157630000-157630200	200	28.2433	RP4-801G22.2	RP4-801G22.2	RP4-801G22.2
1_25234	1	25234	chr1_157630200	53.7415	63.8418	53.2374	50	64.3678	69.3182	69.6296	60.7362	67.3077	74.3056	157630200	0.875096	0.933356	0.712013	0.712013	2	chr1:157630101-157630200	FCRL4	-32120	RP11-367J7.3	-61561	FCRL3	70538	FCRL3	46280	FCRL4	-56452	RP11-367J7.3	-66259	5	chr1:157630000-157630200	200	28.2433	RP4-801G22.2	RP4-801G22.2	RP4-801G22.2
1_25310	1	25310	chr1_158212700	35.7143	25.9843	30	53.8462	50.4132	28.125	56.9767	34.0741	61.165	36.1111	158212700	0.967048	0.962027	0.979256	0.962027	2	chr1:158212601-158212700	RP11-404O13.5	-8823	CD1D	32754	CD1A	-41436	RP11-404O13.5	-14779	CD1D	27804	CD1A	-45569	13	chr1:158212600-158213400	800	39.3579
1_25310	1	25310	chr1_158212900	0	0	0	40.2597	51.8519	0	49.0566	0	46	0	158212900	0.967048	0.962027	0.979256	0.962027	1	chr1:158212801-158212900	RP11-404O13.5	-9023	CD1D	32954	CD1A	-41236	RP11-404O13.5	-14979	CD1D	28004	CD1A	-45369	13	chr1:158212600-158213400	800	39.3579
1_25310	1	25310	chr1_158213000	24.5098	18.7097	25.2747	61.086	67.1233	20.6667	63.1944	21.3115	62.963	29.878	158213000	0.967048	0.962027	0.979256	0.962027	3	chr1:158212901-158213000	RP11-404O13.5	-9123	CD1D	33054	CD1A	-41136	RP11-404O13.5	-15079	CD1D	28104	CD1A	-45269	13	chr1:158212600-158213400	800	39.3579
1_25310	1	25310	chr1_158213100	0	0	1.5625	45.614	51.0204	2.27273	38.5965	0	24.3902	2.7027	158213100	0.967048	0.962027	0.979256	0.962027	1	chr1:158213001-158213100	RP11-404O13.5	-9223	CD1D	33154	CD1A	-41036	RP11-404O13.5	-15179	CD1D	28204	CD1A	-45169	13	chr1:158212600-158213400	800	39.3579
1_25310	1	25310	chr1_158213200	52.6316	45.1613	48.1928	68.8312	76.7857	43.75	74.3902	45	68.1159	45.8824	158213200	0.967048	0.962027	0.979256	0.962027	2	chr1:158213101-158213200	RP11-404O13.5	-9323	CD1D	33254	CD1A	-40936	RP11-404O13.5	-15279	CD1D	28304	CD1A	-45069	13	chr1:158212600-158213400	800	39.3579
[truncated: 25,220 more rows]

## Sheet: S4
Gene	Assay Type	Assay	Primer Name	Sequence	Modification	Standard Curve Slope	Standard Curve R²
AURKC	Pyrosequencing	hAURKC-S1	hAURKC-F1	GGGAATTTTGGATTGAGG		0.85	0.97
AURKC	Pyrosequencing	hAURKC-S1	hAURKC-R1	AAATACTTCCTAACTAACTCCTATTAACT	Biotin modified
[truncated: 48 more rows]

## Sheet: S5
Color code	GTeX Sample ID	Age	Gender	BMI	Tissue Site	Hardy Scale	Postmortem interval	Cause of Death	Autolysis Score	Pathology Notes
[truncated: 31 more rows]

[truncated: 14 more sheets: S6, S7, S8, S9, S10, S11, S12, S13, S14, S15, S16, S17, S18, S19]
