# Supplementary material for: A genomic atlas of systemic interindividual epigenetic variation in humans
Source: Genome Biol. 2019 Jun 3;20:105. doi: 10.1186/s13059-019-1708-1 (PMC6545702; doi:10.1186/s13059-019-1708-1)
Supplement: Supplementary file 2 — Supplementary Table S2. (CSV 31408 kb) [file 13059_2019_1708_MOESM2_ESM.csv]

Uniq_ID	Bin.Name	X13OW7	X13QIC	X14PQA	X1F52S	X1F6RS	X1GZHY	RVPV	S7SE	WVLH	X261	X2	Heart_Brain	Heart_Thyroid	Brain_Thyroid	min.ITC	CpG.Count	UCSC.Coordinates	GS1.Name	GS1.Distance	GS2.Name	GS2.Distance	GS3.Name	GS3.Distance	GE1.Name	GE1.Distance	GE2.Name	GE2.Distance	GE3.Name	GE3.Distance	X...2.5k.bp.Genes	Overlapping.Genes	CpG_Count_in_CorRSIV	USCS_Coordinates_CoRSIV	genomic_range	CoRSIV_IIR
1_10014	chr1_30321500	56.57894737	31.42857143	21.05263158	2.247191011	1.149425287	49.33333333	3.389830508	50.87719298	1.5625	29.85074627	30321500	0.776789463	0.713770736	0.962870668	0.713770736	1	chr1:30321401-30321500	RP4-591L5.1	90138	RP4-591L5.2	-94324	RP5-893G23.1	181238	RP4-591L5.1	88059	RP4-591L5.2	-99608	RP5-893G23.1	179893	NA		2	chr1:30321400-30321600	200	52.7210267
1_10014	chr1_30321600	26.38888889	25	2.352941176	2.040816327	0	56.04395604	4.166666667	55.71428571	0	27.86885246	30321600	0.776789463	0.713770736	0.962870668	0.713770736	1	chr1:30321501-30321600	RP4-591L5.1	90038	RP4-591L5.2	-94224	RP5-893G23.1	181338	RP4-591L5.1	87959	RP4-591L5.2	-99508	RP5-893G23.1	179993	NA		2	chr1:30321400-30321600	200	52.7210267
1_10041	chr1_30428800	93.38842975	95.1048951	45.71428571	92.30769231	92.85714286	93.75	92.85714286	94.73684211	88.59060403	92.30769231	30428800	0.925771927	0.965815905	0.919832896	0.919832896	2	chr1:30428701-30428800	RP4-591L5.2	12976	RP4-591L5.1	-17162	RP5-893G23.1	288538	RP4-591L5.2	7692	RP4-591L5.1	-19241	MATN1	282476	NA		3	chr1:30428700-30429000	300	30.61433778
1_10041	chr1_30429000	91.46341463	91.66666667	85.18518519	95.71428571	94.20289855	95.65217391	94.11764706	97.39130435	98.52941176	91.11111111	30429000	0.925771927	0.965815905	0.919832896	0.919832896	1	chr1:30428901-30429000	RP4-591L5.2	13176	RP4-591L5.1	-17362	RP5-893G23.1	288738	RP4-591L5.2	7892	RP4-591L5.1	-19441	MATN1	282276	NA		3	chr1:30428700-30429000	300	30.61433778
1_10045	chr1_30469600	63.46863469	64.31372549	88.49557522	78.80434783	86.02150538	80.12820513	64.23357664	68.53932584	66.39004149	65.61403509	30469600	0.919755806	0.84678983	0.858691441	0.84678983	4	chr1:30469501-30469600	RP4-591L5.2	53776	RP4-591L5.1	-57962	MATN1-AS1	-248903	RP4-591L5.2	48492	RP4-591L5.1	-60041	MATN1	241676	NA		5	chr1:30469500-30469700	200	20.53620419
1_10045	chr1_30469700	58.69565217	57.97101449	64	63.63636364	77.21518987	59.67741935	58.18181818	53.84615385	60	58.33333333	30469700	0.919755806	0.84678983	0.858691441	0.84678983	1	chr1:30469601-30469700	RP4-591L5.2	53876	RP4-591L5.1	-58062	MATN1-AS1	-248803	RP4-591L5.2	48592	RP4-591L5.1	-60141	MATN1	241576	NA		5	chr1:30469500-30469700	200	20.53620419
1_10057	chr1_30530500	88.9261745	88.50574713	89.80263158	90.63360882	92.87925697	85.25896414	89.91596639	84.81012658	84.01639344	91.76136364	30530500	0.784987205	0.742965767	0.948381554	0.742965767	4	chr1:30530401-30530500	RP4-591L5.2	114676	RP4-591L5.1	-118862	MATN1-AS1	-188003	RP4-591L5.2	109392	RP4-591L5.1	-120941	MATN1	180776	NA		7	chr1:30530400-30530600	200	14.66524021
1_10057	chr1_30530600	95.13274336	96.15384615	95.72649573	94.18604651	95.73643411	93.61702128	94.28571429	80.32786885	75.2688172	96.12676056	30530600	0.784987205	0.742965767	0.948381554	0.742965767	3	chr1:30530501-30530600	RP4-591L5.2	114776	RP4-591L5.1	-118962	MATN1-AS1	-187903	RP4-591L5.2	109492	RP4-591L5.1	-121041	MATN1	180676	NA		7	chr1:30530400-30530600	200	14.66524021
1_10083	chr1_30675000	1.075268817	22.34042553	1.492537313	47.5	45.88235294	23.94366197	39.04761905	19.31818182	47.6744186	48.14814815	30675000	0.978653671	0.968789993	0.98472123	0.968789993	1	chr1:30674901-30675000	MATN1-AS1	-43503	MATN1	48587	MIR4420	64232	MATN1	36276	MATN1-AS1	-51744	LAPTM5	57468	NA		2	chr1:30674900-30675100	200	67.36233911
1_10083	chr1_30675100	2.247191011	52.68817204	1.923076923	90.42553191	90	46.66666667	89.79591837	55.68181818	87.95180723	89.8989899	30675100	0.978653671	0.968789993	0.98472123	0.968789993	1	chr1:30675001-30675100	MATN1-AS1	-43403	MATN1	48487	MIR4420	64132	MATN1	36176	MATN1-AS1	-51644	LAPTM5	57368	NA		2	chr1:30674900-30675100	200	67.36233911
1_10087	chr1_30694000	84.79087452	56.86900958	64.93506494	88.4057971	85.59556787	84.35114504	63.83928571	71.00840336	88	87.5	30694000	0.980776641	0.777911651	0.839057561	0.777911651	3	chr1:30693901-30694000	MATN1-AS1	-24503	MATN1	29587	MIR4420	45232	MATN1	17276	MATN1-AS1	-32744	LAPTM5	38468	NA		5	chr1:30693900-30694100	200	41.99101358
1_10087	chr1_30694100	88.96103896	44.25287356	69.37799043	96.69811321	94.71153846	92.5	63.2	65.74585635	93.91304348	96.33507853	30694100	0.980776641	0.777911651	0.839057561	0.777911651	2	chr1:30694001-30694100	MATN1-AS1	-24403	MATN1	29487	MIR4420	45132	MATN1	17176	MATN1-AS1	-32644	LAPTM5	38368	NA		5	chr1:30693900-30694100	200	41.99101358
1_10090	chr1_30704200	85.45454545	83	90.47619048	63.41463415	87.5	95	89.13043478	51.47058824	87.36842105	69.35483871	30704200	0.982556634	0.968881343	0.947147814	0.947147814	1	chr1:30704101-30704200	MATN1-AS1	-14303	MATN1	19387	MIR4420	35032	MATN1	7076	MATN1-AS1	-22544	LAPTM5	28268	NA		2	chr1:30704100-30704300	200	50.63068526
1_10090	chr1_30704300	97.24770642	97.14285714	95	45.61403509	94.6969697	100	94.62365591	42.26804124	94.68085106	63.41463415	30704300	0.982556634	0.968881343	0.947147814	0.947147814	1	chr1:30704201-30704300	MATN1-AS1	-14203	MATN1	19287	MIR4420	34932	MATN1	6976	MATN1-AS1	-22444	LAPTM5	28168	NA		2	chr1:30704100-30704300	200	50.63068526
1_10096	chr1_30711700	52.7607362	77.62237762	56.52173913	56.16438356	77.92207792	60.29411765	58	66.4516129	81.4516129	59.83606557	30711700	0.87363144	0.892877133	0.775386696	0.775386696	2	chr1:30711601-30711700	MATN1-AS1	-6803	MATN1	11887	MIR4420	27532	MATN1	-424	MATN1-AS1	-15044	LAPTM5	20768	MATN1	MATN1	8	chr1:30711600-30712000	400	22.73736821
1_10096	chr1_30711800	55.2238806	81.30081301	51.17647059	55.14018692	84.84848485	63.54166667	56.06060606	54.4	77.55102041	54.54545455	30711800	0.87363144	0.892877133	0.775386696	0.775386696	2	chr1:30711701-30711800	MATN1-AS1	-6703	MATN1	11787	MIR4420	27432	MATN1	-524	MATN1-AS1	-14944	LAPTM5	20668	MATN1	MATN1	8	chr1:30711600-30712000	400	22.73736821
1_10096	chr1_30712000	52.46305419	69.68911917	61.08374384	53.76623377	65.88921283	60.92715232	60	55.32646048	67.65676568	56.94915254	30712000	0.87363144	0.892877133	0.775386696	0.775386696	4	chr1:30711901-30712000	MATN1-AS1	-6503	MATN1	11587	MIR4420	27232	MATN1	-724	MATN1-AS1	-14744	LAPTM5	20468	MATN1	MATN1	8	chr1:30711600-30712000	400	22.73736821
1_10101	chr1_30729100	42.46575342	49.34210526	44.50549451	61.96319018	59.39393939	70.37037037	41.17647059	44.52054795	70.53571429	70.49180328	30729100	0.774040851	0.777922332	0.929144691	0.774040851	2	chr1:30729001-30729100	MATN1	-5513	MIR4420	10132	MATN1-AS1	10597	MATN1-AS1	2356	LAPTM5	3368	MIR4420	10055	MATN1-AS1		4	chr1:30729000-30729200	200	18.7130712
1_10101	chr1_30729200	87.75510204	89.15662651	86.01036269	90.10989011	89.58333333	96.08938547	87.85714286	88.43537415	93.33333333	91.42857143	30729200	0.774040851	0.777922332	0.929144691	0.774040851	2	chr1:30729101-30729200	MATN1	-5613	MIR4420	10032	MATN1-AS1	10697	MATN1-AS1	2456	LAPTM5	3268	MIR4420	9955	MATN1-AS1		4	chr1:30729000-30729200	200	18.7130712
1_10125	chr1_30783000	75.96899225	95.53571429	95.94594595	57.04697987	80.51948052	70.80745342	82.35294118	78.67647059	96.22641509	69.23076923	30783000	0.94790746	0.951465439	0.966177402	0.94790746	2	chr1:30782901-30783000	Metazoa_SRP	-11013	LAPTM5	-25180	RP5-1125N11.1	32553	Metazoa_SRP	-11254	RP5-1125N11.1	27377	MIR4420	-43845	NA		9	chr1:30782900-30783400	500	45.67526915
1_10125	chr1_30783100	43.07692308	80.95238095	80	5.555555556	48.7804878	40.29850746	42	54.83870968	82.9787234	41.7721519	30783100	0.94790746	0.951465439	0.966177402	0.94790746	1	chr1:30783001-30783100	Metazoa_SRP	-11113	LAPTM5	-25280	RP5-1125N11.1	32453	Metazoa_SRP	-11354	RP5-1125N11.1	27277	MIR4420	-43945	NA		9	chr1:30782900-30783400	500	45.67526915
1_10125	chr1_30783200	42.02898551	69.72477064	60.15037594	11.11111111	39.31034483	34.16666667	26.92307692	40.8	60	41.04477612	30783200	0.94790746	0.951465439	0.966177402	0.94790746	2	chr1:30783101-30783200	Metazoa_SRP	-11213	LAPTM5	-25380	RP5-1125N11.1	32353	Metazoa_SRP	-11454	RP5-1125N11.1	27177	MIR4420	-44045	NA		9	chr1:30782900-30783400	500	45.67526915
1_10125	chr1_30783300	70.33898305	90.56603774	85.27131783	64.34108527	75.43859649	75.80645161	71.83098592	71.53846154	88.7755102	80.35714286	30783300	0.94790746	0.951465439	0.966177402	0.94790746	2	chr1:30783201-30783300	Metazoa_SRP	-11313	LAPTM5	-25480	RP5-1125N11.1	32253	Metazoa_SRP	-11554	RP5-1125N11.1	27077	MIR4420	-44145	NA		9	chr1:30782900-30783400	500	45.67526915
1_10125	chr1_30783400	66.16541353	78.98550725	78.19548872	49.33333333	60.86956522	63.07692308	62.3655914	66.66666667	80	63.23529412	30783400	0.94790746	0.951465439	0.966177402	0.94790746	2	chr1:30783301-30783400	Metazoa_SRP	-11413	LAPTM5	-25580	RP5-1125N11.1	32153	Metazoa_SRP	-11654	RP5-1125N11.1	26977	MIR4420	-44245	NA		9	chr1:30782900-30783400	500	45.67526915
1_10126	chr1_30793800	79.22077922	80.40540541	71.65354331	79.00552486	84.13793103	76.92307692	79.86111111	75.79617834	79.85074627	79.26829268	30793800	0.906845343	0.835253645	0.959576506	0.835253645	2	chr1:30793701-30793800	RP5-1125N11.1	21753	Metazoa_SRP	-21813	RP5-1125N11.2	-30497	RP5-1125N11.1	16577	Metazoa_SRP	-22054	RP5-1125N11.2	-40430	NA		4	chr1:30793700-30793900	200	30.65891625
1_10126	chr1_30793900	96.3190184	97.87234043	48.61878453	94.47513812	97.4522293	96.55172414	95.59748428	95.27027027	98.23529412	96.7032967	30793900	0.906845343	0.835253645	0.959576506	0.835253645	2	chr1:30793801-30793900	RP5-1125N11.1	21653	Metazoa_SRP	-21913	RP5-1125N11.2	-30397	RP5-1125N11.1	16477	Metazoa_SRP	-22154	RP5-1125N11.2	-40330	NA		4	chr1:30793700-30793900	200	30.65891625
1_10139	chr1_30841400	45.67901235	40	36.98630137	45.83333333	1.351351351	46.96969697	1.351351351	6	45.45454545	1.785714286	30841400	0.868085771	0.927105754	0.86647723	0.86647723	1	chr1:30841301-30841400	RN7SKP91	-2422	RP1-65J11.5	-16757	RP5-1125N11.2	17103	RN7SKP91	-2710	RP5-1125N11.2	7170	RP1-65J11.5	-18854	RN7SKP91		3	chr1:30841300-30841500	200	27.17145155
1_10139	chr1_30841500	87.96992481	82.90598291	89.47368421	89.70588235	79.84496124	86.71328671	80.1369863	81.96721311	84.61538462	85	30841500	0.868085771	0.927105754	0.86647723	0.86647723	2	chr1:30841401-30841500	RN7SKP91	-2322	RP1-65J11.5	-16657	RP5-1125N11.2	17203	RN7SKP91	-2610	RP5-1125N11.2	7270	RP1-65J11.5	-18754	RN7SKP91		3	chr1:30841300-30841500	200	27.17145155
1_10145	chr1_30857900	50	50.96153846	1.19047619	94.73684211	94.89795918	95	51.11111111	93.18181818	93.5483871	50.89285714	30857900	0.966932368	0.95254829	0.975557798	0.95254829	1	chr1:30857801-30857900	RP1-65J11.5	-257	RN7SKP91	14078	SDC3	20840	RP1-65J11.5	-2354	SDC3	11566	RN7SKP91	13790	RP1-65J11.5		2	chr1:30857800-30858000	200	50.96333054
1_10145	chr1_30858000	96.38554217	93.18181818	91.78082192	97.18309859	100	95.71428571	94.80519481	96.62921348	94.52054795	93.90243902	30858000	0.966932368	0.95254829	0.975557798	0.95254829	1	chr1:30857901-30858000	RP1-65J11.5	-157	RN7SKP91	14178	SDC3	20740	RP1-65J11.5	-2254	SDC3	11466	RN7SKP91	13890	RP1-65J11.5		2	chr1:30857800-30858000	200	50.96333054
1_10157	chr1_30918900	81.81818182	98.16513761	82.58064516	95.77464789	93.88888889	96.68874172	95.5801105	79.41176471	93.71428571	97.58454106	30918900	0.926778432	0.841518699	0.895978111	0.841518699	3	chr1:30918801-30918900	RN7SL371P	-165	SDC3	-10139	RP1-65J11.5	60743	RN7SL371P	-432	PUM1	12605	SDC3	-45766	RN7SL371P		5	chr1:30918800-30919100	300	21.91441678
1_10157	chr1_30919100	72.04301075	96.59863946	73.87387387	95.17241379	97.38562092	95.95959596	93.20987654	71.52317881	95.03546099	95.67567568	30919100	0.926778432	0.841518699	0.895978111	0.841518699	2	chr1:30919001-30919100	RN7SL371P	-365	SDC3	-10339	RP1-65J11.5	60943	RN7SL371P	-632	PUM1	12405	SDC3	-45966	RN7SL371P		5	chr1:30918800-30919100	300	21.91441678
1_10183	chr1_31057200	58	0	11.11111111	0	0	0	89.36170213	0	51.06382979	0	31057200	0.902963181	0.906219516	0.917191961	0.902963181	1	chr1:31057101-31057200	PUM1	8484	RN7SL371P	-138465	SDC3	-148439	NKAIN1	122544	PUM1	-124121	RN7SL371P	-138732	NA	PUM1	3	chr1:31057100-31057300	200	53.42745432
1_10183	chr1_31057300	90.08264463	73.91304348	87.25490196	82.60869565	76.10619469	79.33884298	91.40625	78.40909091	90.56603774	89.18918919	31057300	0.902963181	0.906219516	0.917191961	0.902963181	2	chr1:31057201-31057300	PUM1	8384	RN7SL371P	-138565	SDC3	-148539	NKAIN1	122444	PUM1	-124221	RN7SL371P	-138832	NA	PUM1	3	chr1:31057100-31057300	200	53.42745432
1_10224	chr1_31225700	0	91.25	52.5	92.39130435	90.38461538	45.56962025	92.22222222	93.24324324	92.10526316	46.25	31225700	0.824010696	0.904292244	0.919521956	0.824010696	1	chr1:31225601-31225700	NKAIN1	13854	SNRNP40	43966	ZCCHC17	-71281	SNRNP40	33867	NKAIN1	-45956	RP11-266K22.2	107366	NA	NKAIN1	2	chr1:31225600-31225800	200	95.32292032
1_10224	chr1_31225800	0	95	88.57142857	92.47311828	93.93939394	86.11111111	95.89041096	97.4025974	96.72131148	97.43589744	31225800	0.824010696	0.904292244	0.919521956	0.824010696	1	chr1:31225701-31225800	NKAIN1	13754	SNRNP40	43866	ZCCHC17	-71181	SNRNP40	33767	NKAIN1	-46056	RP11-266K22.2	107266	NA	NKAIN1	2	chr1:31225600-31225800	200	95.32292032
1_10227	chr1_31236200	81.6091954	0	39.47368421	71.23287671	46.23655914	39.43661972	42.1686747	55.73770492	0	32.75862069	31236200	0.920807987	0.983123427	0.96571663	0.920807987	1	chr1:31236101-31236200	NKAIN1	3354	SNRNP40	33466	ZCCHC17	-60781	SNRNP40	23367	NKAIN1	-56456	RP11-266K22.2	96866	NA	NKAIN1	3	chr1:31236100-31236400	300	63.13857846
1_10227	chr1_31236400	88.05031447	44.82758621	65.51724138	83.8150289	66.47058824	62.58992806	66.84210526	66.66666667	43.38235294	65.98639456	31236400	0.920807987	0.983123427	0.96571663	0.920807987	2	chr1:31236301-31236400	NKAIN1	3154	SNRNP40	33266	ZCCHC17	-60581	SNRNP40	23167	NKAIN1	-56656	RP11-266K22.2	96666	NA	NKAIN1	3	chr1:31236100-31236400	300	63.13857846
1_10258	chr1_31391600	46.26865672	96.61016949	50	96.2962963	96.875	96.2962963	94.28571429	97.14285714	98.11320755	52.23880597	31391600	0.934521833	0.913497919	0.88345141	0.88345141	1	chr1:31391501-31391600	SERINC2	-17964	FABP3	-18524	RP11-266K22.2	-44801	FABP3	-25976	ZCCHC17	26647	SERINC2	-43077	NA		2	chr1:31391500-31391700	200	53.55631532
1_10258	chr1_31391700	38.35616438	88.4057971	45.28301887	85.71428571	89.04109589	92.98245614	95.34883721	94.59459459	91.07142857	52.5	31391700	0.934521833	0.913497919	0.88345141	0.88345141	1	chr1:31391601-31391700	SERINC2	-17864	FABP3	-18624	RP11-266K22.2	-44901	FABP3	-26076	ZCCHC17	26747	SERINC2	-42977	NA		2	chr1:31391500-31391700	200	53.55631532
1_10259	chr1_31393000	36.04651163	76.31578947	36.20689655	78.04878049	79.16666667	75.75757576	78.26086957	78.26086957	81.69014085	77.27272727	31393000	0.738118141	0.857999269	0.847373129	0.738118141	1	chr1:31392901-31393000	SERINC2	-16564	FABP3	-19924	RP11-266K22.2	-46201	FABP3	-27376	ZCCHC17	28047	SERINC2	-41677	NA		3	chr1:31392900-31393200	300	27.52995356
1_10259	chr1_31393200	80.27210884	90.69767442	79.25925926	86.79245283	90.25974026	88.0794702	92.26519337	90.76923077	86.71328671	87.74193548	31393200	0.738118141	0.857999269	0.847373129	0.738118141	2	chr1:31393101-31393200	SERINC2	-16364	FABP3	-20124	RP11-266K22.2	-46401	FABP3	-27576	ZCCHC17	28247	SERINC2	-41477	NA		3	chr1:31392900-31393200	300	27.52995356
1_10271	chr1_31471700	87.75510204	74.32432432	82.14285714	82.92682927	88.15789474	91.42857143	81.15942029	86.95652174	86.2745098	82.8125	31471700	0.886825637	0.84556147	0.891689352	0.84556147	1	chr1:31471601-31471700	RNU6-40P	25983	Y_RNA	32044	LINC01226	-46734	RNU6-40P	25876	Y_RNA	31930	SERINC2	37020	NA		2	chr1:31471600-31471900	300	50.7338861
1_10271	chr1_31471900	44.7761194	1.162790698	4	1.265822785	34.48275862	85.52631579	38.66666667	28.91566265	37.33333333	34.09090909	31471900	0.886825637	0.84556147	0.891689352	0.84556147	1	chr1:31471801-31471900	RNU6-40P	25783	Y_RNA	31844	LINC01226	-46534	RNU6-40P	25676	Y_RNA	31730	SERINC2	37220	NA		2	chr1:31471600-31471900	300	50.7338861
1_10274	chr1_31504600	89.81481481	77.23577236	79.85611511	78	71.79487179	94.87179487	85	89.92248062	82.78688525	80.15873016	31504600	0.908240875	0.947168846	0.939174507	0.908240875	4	chr1:31504501-31504600	Y_RNA	-856	RNU6-40P	-6917	LINC01226	-13834	Y_RNA	-970	RNU6-40P	-7024	LINC01226	-19645	Y_RNA		7	chr1:31504500-31504700	200	21.34612988
1_10274	chr1_31504700	89.18918919	72	78.45303867	70.13888889	66.85082873	86.46616541	80.76923077	86.82170543	75.86206897	81.14285714	31504700	0.908240875	0.947168846	0.939174507	0.908240875	3	chr1:31504601-31504700	Y_RNA	-956	RNU6-40P	-7017	LINC01226	-13734	Y_RNA	-1070	RNU6-40P	-7124	LINC01226	-19545	Y_RNA		7	chr1:31504500-31504700	200	21.34612988
1_10275	chr1_31505400	92.48120301	50.83333333	68.34532374	50.76923077	50.39370079	95.3271028	66.94214876	93.18181818	71.25	66.18705036	31505400	0.938838145	0.860456638	0.958681968	0.860456638	2	chr1:31505301-31505400	Y_RNA	-1656	RNU6-40P	-7717	LINC01226	-13034	Y_RNA	-1770	RNU6-40P	-7824	LINC01226	-18845	Y_RNA		4	chr1:31505300-31505500	200	47.08733601
1_10275	chr1_31505500	81.98198198	49.45054945	65.44117647	45.58823529	43.57142857	88.8	62.74509804	94.95798319	62.19512195	64.28571429	31505500	0.938838145	0.860456638	0.958681968	0.860456638	2	chr1:31505401-31505500	Y_RNA	-1756	RNU6-40P	-7817	LINC01226	-12934	Y_RNA	-1870	RNU6-40P	-7924	LINC01226	-18745	Y_RNA		4	chr1:31505300-31505500	200	47.08733601
1_10277	chr1_31510900	73.68421053	83.87096774	82.05128205	75	65.85365854	75.71428571	73.23943662	85.33333333	75	75.94936709	31510900	0.838939707	0.805420515	0.845883839	0.805420515	1	chr1:31510801-31510900	Y_RNA	-7156	LINC01226	-7534	RNU6-40P	-13217	Y_RNA	-7270	RNU6-40P	-13324	LINC01226	-13345	NA		3	chr1:31510800-31511000	200	32.02568623
1_10277	chr1_31511000	71.69811321	92.70072993	74.28571429	47.72727273	46.66666667	92.66055046	70.68965517	90.97744361	72.81553398	69.56521739	31511000	0.838939707	0.805420515	0.845883839	0.805420515	2	chr1:31510901-31511000	Y_RNA	-7256	LINC01226	-7434	RNU6-40P	-13317	Y_RNA	-7370	LINC01226	-13245	RNU6-40P	-13424	NA		3	chr1:31510800-31511000	200	32.02568623
1_10278	chr1_31511700	91.30434783	84.375	35.21126761	1.639344262	1.587301587	90	55	90.32258065	42.85714286	44.61538462	31511700	0.975070996	0.945071951	0.975230933	0.945071951	1	chr1:31511601-31511700	LINC01226	-6734	Y_RNA	-7956	RNU6-40P	-14017	Y_RNA	-8070	LINC01226	-12545	RNU6-40P	-14124	NA		3	chr1:31511600-31511800	200	68.49228997
1_10278	chr1_31511800	93.79844961	96.18320611	68.34532374	46.47887324	47.68211921	92.24806202	71.31782946	93.75	69.29133858	72.86821705	31511800	0.975070996	0.945071951	0.975230933	0.945071951	2	chr1:31511701-31511800	LINC01226	-6634	Y_RNA	-8056	RNU6-40P	-14117	Y_RNA	-8170	LINC01226	-12445	RNU6-40P	-14224	NA		3	chr1:31511600-31511800	200	68.49228997
1_10394	chr1_31806600	41.44736842	67.25663717	71.71717172	90.43478261	38.26086957	45.2173913	38.70967742	71.42857143	42.75362319	40.1459854	31806600	0.974718684	0.925625911	0.950590716	0.925625911	2	chr1:31806501-31806600	SPOCD1	8775	RP11-84A19.3	17471	ADGRB2	-42260	RP11-84A19.3	15278	SPOCD1	-16118	RP11-84A19.2	35418	NA	SPOCD1	7	chr1:31806500-31806700	200	27.53318278
1_10394	chr1_31806700	85.66308244	94.05940594	90.03984064	88.73720137	85.84474886	86.06965174	86.66666667	91.88191882	87.1559633	84.05172414	31806700	0.974718684	0.925625911	0.950590716	0.925625911	5	chr1:31806601-31806700	SPOCD1	8675	RP11-84A19.3	17571	ADGRB2	-42360	RP11-84A19.3	15378	SPOCD1	-16218	RP11-84A19.2	35318	NA	SPOCD1	7	chr1:31806500-31806700	200	27.53318278
1_10403	chr1_31834000	92.69406393	82.54716981	86.72566372	93.90862944	76.5625	87.07865169	83.42541436	85.31746032	84.12698413	75.43859649	31834000	0.968988082	0.926592662	0.922206617	0.922206617	3	chr1:31833901-31834000	SPOCD1	-17949	RP11-84A19.2	21568	RP11-84A19.3	44871	RP11-84A19.2	8018	RP11-84A19.4	17912	RP11-84A19.3	42678	NA		5	chr1:31833900-31834100	200	34.20912907
1_10403	chr1_31834100	100	77.68595041	69.93464052	95.54140127	50.57471264	76.51515152	71.42857143	69.78417266	76.19047619	48.8372093	31834100	0.968988082	0.926592662	0.922206617	0.922206617	2	chr1:31834001-31834100	SPOCD1	-18049	RP11-84A19.2	21468	RP11-84A19.3	44971	RP11-84A19.2	7918	RP11-84A19.4	17812	RP11-84A19.3	42778	NA		5	chr1:31833900-31834100	200	34.20912907
1_10404	chr1_31836500	73.7704918	38.66666667	42.62295082	80.64516129	1.19047619	1.449275362	1.282051282	39.80582524	47.36842105	0	31836500	0.963330747	0.958593388	0.987334151	0.958593388	1	chr1:31836401-31836500	RP11-84A19.2	19068	SPOCD1	-20449	RP11-84A19.3	47371	RP11-84A19.2	5518	RP11-84A19.4	15412	RP11-84A19.3	45178	NA		3	chr1:31836400-31836600	200	61.93337347
1_10404	chr1_31836600	93.65079365	69.01408451	61.86440678	74.34210526	43.35664336	42.10526316	44.75524476	63.10160428	70	44.58598726	31836600	0.963330747	0.958593388	0.987334151	0.958593388	2	chr1:31836501-31836600	RP11-84A19.2	18968	SPOCD1	-20549	RP11-84A19.3	47471	RP11-84A19.2	5418	RP11-84A19.4	15312	RP11-84A19.3	45278	NA		3	chr1:31836400-31836600	200	61.93337347
1_10553	chr1_32459200	69.42675159	88.67924528	91.52542373	68.87417219	87.05035971	92	88.0794702	96.12403101	90.44117647	64.56692913	32459200	0.872546404	0.884462354	0.97540293	0.872546404	2	chr1:32459101-32459200	RN7SL122P	1366	RP1-27O5.3	-5856	ZBTB8B	-5868	RN7SL122P	1065	ZBTB8B	-37486	BSDC1	-92724	RN7SL122P		8	chr1:32459100-32459500	400	18.0630716
1_10553	chr1_32459300	80.21978022	91.40625	93.87755102	81.13207547	87.07482993	90.07633588	95.77464789	94.87179487	96.58119658	81.14754098	32459300	0.872546404	0.884462354	0.97540293	0.872546404	2	chr1:32459201-32459300	RN7SL122P	1466	RP1-27O5.3	-5756	ZBTB8B	-5768	RN7SL122P	1165	ZBTB8B	-37386	BSDC1	-92824	RN7SL122P		8	chr1:32459100-32459500	400	18.0630716
1_10553	chr1_32459500	83.06451613	95.94095941	96.10894942	82.73809524	97.1563981	94.75806452	95.34161491	95.90443686	97.24137931	87.84313725	32459500	0.872546404	0.884462354	0.97540293	0.872546404	4	chr1:32459401-32459500	RN7SL122P	1666	RP1-27O5.3	-5556	ZBTB8B	-5568	RN7SL122P	1365	ZBTB8B	-37186	BSDC1	-93024	RN7SL122P		8	chr1:32459100-32459500	400	18.0630716
1_10566	chr1_32531000	52.63157895	98.57142857	43.47826087	98.14814815	45.09803922	100	100	98.57142857	49.09090909	98.55072464	32531000	0.958361253	0.990281599	0.963538808	0.958361253	1	chr1:32530901-32531000	ZBTB8A	-8426	ZBTB8B	65932	RP1-27O5.3	65944	ZBTB8B	34314	ZBTB8OS	69171	RP1-27O5.3	-69792	NA	RP1-27O5.3	4	chr1:32530900-32531100	200	36.78797673
1_10566	chr1_32531100	81.33333333	99.33333333	81.74603175	94.83870968	79.23076923	97.18309859	97.6744186	97.81420765	80.3030303	98.45360825	32531100	0.958361253	0.990281599	0.963538808	0.958361253	3	chr1:32531001-32531100	ZBTB8A	-8326	ZBTB8B	66032	RP1-27O5.3	66044	ZBTB8B	34414	ZBTB8OS	69071	RP1-27O5.3	-69692	NA	RP1-27O5.3	4	chr1:32530900-32531100	200	36.78797673
1_10572	chr1_32579800	93.61702128	96.82539683	95	98.27586207	95.16129032	97.87234043	97.2972973	96.34146341	97.5	98.4375	32579800	0.912715966	0.894026367	0.933354406	0.894026367	1	chr1:32579701-32579800	ZBTB8A	40372	Y_RNA	-60150	ZBTB8OS	70725	ZBTB8OS	20371	RP1-27O5.3	-20992	ZBTB8A	-21190	NA	RP1-27O5.3,ZBTB8A	2	chr1:32579700-32580000	300	29.09574468
1_10572	chr1_32580000	51.51515152	90.76923077	42.55319149	96.66666667	50.84745763	97.87234043	93.58974359	91.30434783	54.66666667	93.75	32580000	0.912715966	0.894026367	0.933354406	0.894026367	1	chr1:32579901-32580000	ZBTB8A	40572	Y_RNA	-59950	ZBTB8OS	70525	ZBTB8OS	20171	RP1-27O5.3	-20792	ZBTB8A	-20990	NA	RP1-27O5.3,ZBTB8A	2	chr1:32579700-32580000	300	29.09574468
1_10640	chr1_32874500	0	0	3.448275862	46.66666667	1	57.14285714	1	1.136363636	82.75862069	1.369863014	32874500	0.940676882	0.875050961	0.935013163	0.875050961	1	chr1:32874401-32874500	FNDC5	-2020	HPCA	-11934	TMEM54	26858	FNDC5	-10052	S100PBP	15621	TMEM54	20094	FNDC5		2	chr1:32874400-32874700	300	44.48827931
1_10640	chr1_32874700	91.81818182	92.17391304	90.47619048	94.69026549	89.47368421	93.75	89.13043478	88.29787234	95.65217391	91.89189189	32874700	0.940676882	0.875050961	0.935013163	0.875050961	1	chr1:32874601-32874700	FNDC5	-2220	HPCA	-11734	TMEM54	26658	FNDC5	-10252	S100PBP	15821	TMEM54	19894	FNDC5		2	chr1:32874400-32874700	300	44.48827931
1_10664	chr1_32928600	96.77419355	95.71428571	95.38461538	94.11764706	44.30379747	90.27777778	96.59090909	96.59090909	95.71428571	95.58823529	32928600	0.825670749	0.868533005	0.962799719	0.825670749	1	chr1:32928501-32928600	TMEM54	-27211	RNF19B	36085	HPCA	42166	RNF19B	7844	HPCA	33954	TMEM54	-34006	NA		2	chr1:32928500-32928700	200	30.45362454
1_10664	chr1_32928700	98.91304348	94.28571429	97.01492537	93.40659341	90.47619048	95.58823529	95.0617284	98.79518072	95.83333333	95.3125	32928700	0.825670749	0.868533005	0.962799719	0.825670749	1	chr1:32928601-32928700	TMEM54	-27311	RNF19B	35985	HPCA	42266	RNF19B	7744	HPCA	34054	TMEM54	-34106	NA		2	chr1:32928500-32928700	200	30.45362454
1_10682	chr1_32978500	95.90163934	97.31543624	98.37398374	94.16058394	95.86206897	94.21487603	95.33333333	69.56521739	94.53125	97.4522293	32978500	0.949610086	0.914593368	0.970982132	0.914593368	2	chr1:32978401-32978500	RP5-1174N9.2	4948	RP1-117O3.2	-8574	RNF19B	-13815	RP5-1174N9.2	4037	AK2	29439	RNF19B	-41833	NA		3	chr1:32978400-32978600	200	39.90898917
1_10682	chr1_32978600	91.30434783	91.78082192	91.30434783	94.52054795	100	85.96491228	95.94594595	46.47887324	90.76923077	96.59090909	32978600	0.949610086	0.914593368	0.970982132	0.914593368	1	chr1:32978501-32978600	RP5-1174N9.2	5048	RP1-117O3.2	-8474	RNF19B	-13915	RP5-1174N9.2	4137	AK2	29339	RNF19B	-41933	NA		3	chr1:32978400-32978600	200	39.90898917
1_10713	chr1_33142300	86.15384615	81.25	81.01265823	80.64516129	76.74418605	70.58823529	80.88235294	79.31034483	84.61538462	83.92857143	33142300	0.876761824	0.871481824	0.933099008	0.871481824	1	chr1:33142201-33142300	RP11-131M11.2	930	RP11-131M11.3	-20550	TRIM62	34250	RP11-131M11.2	-430	TRIM62	3101	AZIN2	21771	RP11-131M11.2	RP11-131M11.2	3	chr1:33142200-33142500	300	22.85795052
1_10713	chr1_33142500	78.88888889	79.69924812	77.08333333	77	42.9245283	55.29411765	63.50364964	63.06306306	80.76923077	79.09090909	33142500	0.876761824	0.871481824	0.933099008	0.871481824	2	chr1:33142401-33142500	RP11-131M11.2	730	RP11-131M11.3	-20350	TRIM62	34050	RP11-131M11.2	-630	TRIM62	2901	AZIN2	21971	RP11-131M11.2	RP11-131M11.2	3	chr1:33142200-33142500	300	22.85795052
1_10732	chr1_33226700	94.65648855	95.74468085	94.32624113	96.7032967	45.14285714	67.39130435	72.51461988	70.1754386	95.8041958	94.05940594	33226700	0.971592021	0.981391562	0.968171635	0.968171635	2	chr1:33226601-33226700	ZNF362	-29872	RP11-415J8.7	-34511	TRIM62	-45034	RP11-415J8.7	-34980	RP11-131M11.3	60402	ZNF362	-74019	NA		5	chr1:33226600-33226800	200	42.3798306
1_10732	chr1_33226800	95.3125	98.05825243	93.04812834	97.03389831	63.90041494	77.97619048	77.88461538	85.26785714	96.62162162	93.36099585	33226800	0.971592021	0.981391562	0.968171635	0.968171635	3	chr1:33226701-33226800	ZNF362	-29772	RP11-415J8.7	-34411	TRIM62	-45134	RP11-415J8.7	-34880	RP11-131M11.3	60502	ZNF362	-73919	NA		5	chr1:33226600-33226800	200	42.3798306
1_10794	chr1_33419700	89.20187793	95.67901235	96.51741294	95.61403509	94.30051813	93.10344828	96.56652361	97.43589744	97.07317073	98.41897233	33419700	0.85786319	0.77109093	0.825782257	0.77109093	4	chr1:33419601-33419700	AL138837.1	22411	PHC2	-44107	ZSCAN20	-52944	AL138837.1	22324	RP11-415J8.5	56455	ZSCAN20	-72936	NA		21	chr1:33419600-33420000	400	20.52704817
1_10794	chr1_33419800	78.11158798	96.82539683	91.2371134	94.11764706	91.55555556	84.68085106	93.05555556	93.33333333	92.51101322	94.55587393	33419800	0.85786319	0.77109093	0.825782257	0.77109093	7	chr1:33419701-33419800	AL138837.1	22311	PHC2	-44207	ZSCAN20	-52844	AL138837.1	22224	RP11-415J8.5	56555	ZSCAN20	-72836	NA		21	chr1:33419600-33420000	400	20.52704817
1_10794	chr1_33419900	92.30769231	95.96153846	95.54896142	96.51162791	96.10778443	95.38043478	95.04310345	97.66081871	98.93333333	96.70588235	33419900	0.85786319	0.77109093	0.825782257	0.77109093	8	chr1:33419801-33419900	AL138837.1	22211	PHC2	-44307	ZSCAN20	-52744	AL138837.1	22124	RP11-415J8.5	56655	ZSCAN20	-72736	NA		21	chr1:33419600-33420000	400	20.52704817
1_10794	chr1_33420000	45.45454545	98.71794872	95.23809524	96.15384615	95.72649573	71.31147541	94.89795918	97.82608696	96.875	95.83333333	33420000	0.85786319	0.77109093	0.825782257	0.77109093	2	chr1:33419901-33420000	AL138837.1	22111	PHC2	-44407	ZSCAN20	-52644	AL138837.1	22024	RP11-415J8.5	56755	ZSCAN20	-72636	NA		21	chr1:33419600-33420000	400	20.52704817
1_10803	chr1_33484100	0.970873786	35.13513514	56.89655172	3.75	0	0	47.78761062	1.098901099	1.234567901	45.91836735	33484100	0.955365426	0.979494871	0.985689846	0.955365426	1	chr1:33484001-33484100	ZSCAN20	11450	AL138837.1	-41989	PHC2	-108507	ZSCAN20	-8536	CSMD2	29898	AL138837.1	-42076	NA	ZSCAN20	3	chr1:33484000-33484200	200	41.87869657
1_10803	chr1_33484200	45.91194969	70.94594595	66.66666667	48.63013699	48.4375	39.80582524	65.07936508	48.79518072	49.27536232	71.35135135	33484200	0.955365426	0.979494871	0.985689846	0.955365426	2	chr1:33484101-33484200	ZSCAN20	11550	AL138837.1	-42089	PHC2	-108607	ZSCAN20	-8436	CSMD2	29798	AL138837.1	-42176	NA	ZSCAN20	3	chr1:33484000-33484200	200	41.87869657
1_10813	chr1_33573300	72.72727273	69.89247312	43.39622642	60.24096386	50	41.79104478	75.49019608	45.33333333	54.23728814	40.69767442	33573300	0.877298012	0.913619723	0.887201204	0.877298012	1	chr1:33573201-33573300	CSMD2	53284	ZSCAN20	100650	AL138837.1	-131189	CSMD2	18506	ZSCAN20	76793	AL138837.1	-131276	NA	CSMD2	3	chr1:33573200-33573400	200	27.04639564
1_10813	chr1_33573400	90.81081081	88.26815642	66.12903226	75.25773196	69.6969697	68.44919786	88.12785388	66.19047619	70.43010753	71.56862745	33573400	0.877298012	0.913619723	0.887201204	0.877298012	2	chr1:33573301-33573400	CSMD2	53184	ZSCAN20	100750	AL138837.1	-131289	CSMD2	18406	ZSCAN20	76893	AL138837.1	-131376	NA	CSMD2	3	chr1:33573200-33573400	200	27.04639564
1_10835	chr1_33723700	92.85714286	89.28571429	91.91919192	93.10344828	87.17948718	89.41176471	93.5483871	94.94949495	92.1875	96	33723700	0.938719061	0.905627815	0.842588307	0.842588307	1	chr1:33723601-33723700	AL161643.1	8935	CSMD2	-14196	HMGB4	-136774	AL161643.1	8798	CSMD2	48407	HMGB4	-141091	NA	CSMD2	3	chr1:33723600-33723900	300	15.33722774
1_10835	chr1_33723900	88	71.66666667	64.375	72.91666667	66.66666667	73.125	90.97222222	88.65979381	72.48322148	86.77248677	33723900	0.938719061	0.905627815	0.842588307	0.842588307	2	chr1:33723801-33723900	AL161643.1	8735	CSMD2	-14396	HMGB4	-136574	AL161643.1	8598	CSMD2	48207	HMGB4	-140891	NA	CSMD2	3	chr1:33723600-33723900	300	15.33722774
1_10847	chr1_33817700	85.20710059	63.26530612	43.02325581	65	61.11111111	65.05376344	57.47126437	63.31360947	37.22627737	38.82352941	33817700	0.867932726	0.79761866	0.887114055	0.79761866	2	chr1:33817601-33817700	CSMD2	-3481	HMGB4	-42774	CSMD2-AS1	-51252	CSMD2	-45593	HMGB4	-47091	CSMD2-AS1	-56067	NA	CSMD2	4	chr1:33817600-33817900	300	29.72431172
1_10847	chr1_33817800	31.03448276	33.03571429	4.255319149	44.44444444	33.73493976	36.73469388	0	33.72093023	0	0	33817800	0.867932726	0.79761866	0.887114055	0.79761866	1	chr1:33817701-33817800	CSMD2	-3581	HMGB4	-42674	CSMD2-AS1	-51152	CSMD2	-45693	HMGB4	-46991	CSMD2-AS1	-55967	NA	CSMD2	4	chr1:33817600-33817900	300	29.72431172
1_10847	chr1_33817900	72.72727273	74.46808511	58.33333333	79.7752809	70.52631579	69.14893617	68.91891892	68.36734694	62.82051282	66.66666667	33817900	0.867932726	0.79761866	0.887114055	0.79761866	1	chr1:33817801-33817900	CSMD2	-3681	HMGB4	-42574	CSMD2-AS1	-51052	CSMD2	-45793	HMGB4	-46891	CSMD2-AS1	-55867	NA	CSMD2	4	chr1:33817600-33817900	300	29.72431172
1_10864	chr1_33954200	89.74358974	80.23255814	87.83783784	85.86956522	92.85714286	91.56626506	91.93548387	92.85714286	91.52542373	89.41176471	33954200	0.897610381	0.821950639	0.93432353	0.821950639	1	chr1:33954101-33954200	CSMD2-AS1	84004	HMGB4	93701	CSMD2	-139981	CSMD2-AS1	68742	HMGB4	89409	RNA5SP42	-158863	NA	CSMD2	4	chr1:33954100-33954300	200	22.60799595
1_10864	chr1_33954300	92.88888889	62.09677419	72.46376812	76.32508834	92.65306122	75.89928058	92.35294118	94.02173913	96.0199005	94.19087137	33954300	0.897610381	0.821950639	0.93432353	0.821950639	3	chr1:33954201-33954300	CSMD2-AS1	84104	HMGB4	93801	CSMD2	-140081	CSMD2-AS1	68842	HMGB4	89509	RNA5SP42	-158763	NA	CSMD2	4	chr1:33954100-33954300	200	22.60799595
1_10870	chr1_33988700	80.23255814	83.33333333	91.35802469	80.45977011	79.78723404	80.95238095	81.92771084	88.11881188	89.85507246	87.65432099	33988700	0.943305149	0.941317824	0.98641665	0.941317824	1	chr1:33988601-33988700	CSMD2-AS1	118504	RNA5SP42	-124248	HMGB4	128201	CSMD2-AS1	103242	HMGB4	123909	RNA5SP42	-124363	NA	CSMD2	3	chr1:33988600-33988800	200	29.72105812
1_10870	chr1_33988800	47.93814433	46.93877551	94.54545455	74.83870968	48.04469274	45.50898204	90.3030303	95.38461538	95.07042254	73.33333333	33988800	0.943305149	0.941317824	0.98641665	0.941317824	2	chr1:33988701-33988800	CSMD2-AS1	118604	RNA5SP42	-124148	HMGB4	128301	CSMD2-AS1	103342	HMGB4	124009	RNA5SP42	-124263	NA	CSMD2	3	chr1:33988600-33988800	200	29.72105812
1_10878	chr1_34059600	1.470588235	36.17021277	77.45098039	67.01030928	0	29.03225806	75.28089888	63.04347826	68.96551724	32.58426966	34059600	0.760669569	0.961538225	0.82113519	0.760669569	1	chr1:34059501-34059600	RNA5SP42	-53348	CSMD2	105674	C1orf94	-107282	RNA5SP42	-53463	AC115286.1	116265	C1orf94	-159531	NA	CSMD2	4	chr1:34059500-34059800	300	51.72487825
1_10878	chr1_34059800	35.53719008	39.71962617	57.70609319	59.91902834	31.70731707	43.91304348	56.06694561	65.18218623	52.83842795	62.76595745	34059800	0.760669569	0.961538225	0.82113519	0.760669569	3	chr1:34059701-34059800	RNA5SP42	-53148	CSMD2	105474	C1orf94	-107082	RNA5SP42	-53263	AC115286.1	116065	C1orf94	-159331	NA	CSMD2	4	chr1:34059500-34059800	300	51.72487825
1_10886	chr1_34102600	91.93548387	90.74074074	95.12195122	91.4893617	69.56521739	88.13559322	97.22222222	93.02325581	91.83673469	94.73684211	34102600	0.881472501	0.902615223	0.834654832	0.834654832	1	chr1:34102501-34102600	RNA5SP42	-10348	CSMD2	62674	C1orf94	-64282	RNA5SP42	-10463	AC115286.1	73265	C1orf94	-116531	NA	CSMD2	4	chr1:34102500-34102700	200	32.12352157
1_10886	chr1_34102700	73.68421053	90.8045977	87.17948718	86.98630137	52.29885057	91.66666667	88.88888889	89.62962963	94.25287356	86.09625668	34102700	0.881472501	0.902615223	0.834654832	0.834654832	3	chr1:34102601-34102700	RNA5SP42	-10248	CSMD2	62574	C1orf94	-64182	RNA5SP42	-10363	AC115286.1	73165	C1orf94	-116431	NA	CSMD2	4	chr1:34102500-34102700	200	32.12352157
1_10907	chr1_34190600	82.08955224	81.25	87.01298701	70.49180328	84	81.94444444	79.66101695	35.52631579	80	81.42857143	34190600	0.951030968	0.954308421	0.98172281	0.951030968	1	chr1:34190501-34190600	C1orf94	12931	AC115286.1	-14651	CSMD2	-24758	AC115286.1	-14735	C1orf94	-28531	RNA5SP42	77537	NA	C1orf94	2	chr1:34190500-34190800	300	53.29535449
1_10907	chr1_34190800	87.5	83.16831683	82.17821782	88.65979381	81.31868132	85.55555556	85	27.47252747	87.80487805	83.49514563	34190800	0.951030968	0.954308421	0.98172281	0.951030968	1	chr1:34190701-34190800	C1orf94	13131	AC115286.1	-14851	CSMD2	-24958	AC115286.1	-14935	C1orf94	-28331	RNA5SP42	77737	NA	C1orf94	2	chr1:34190500-34190800	300	53.29535449
1_10915	chr1_34251700	43.85964912	56.31067961	60.37735849	37.80487805	70.78651685	36.9047619	33.33333333	84.66666667	40.27777778	61.01694915	34251700	0.911912918	0.896272528	0.905856778	0.896272528	2	chr1:34251601-34251700	C1orf94	74031	AC115286.1	-75751	CSMD2	-85858	C1orf94	32569	AC115286.1	-75835	RNA5SP42	138637	NA		7	chr1:34251600-34251800	200	45.90825304
1_10915	chr1_34251800	26.15384615	50.93457944	38.01169591	22.12389381	46.95121951	25.75757576	19.04761905	59.53079179	29.37062937	45.95744681	34251800	0.911912918	0.896272528	0.905856778	0.896272528	5	chr1:34251701-34251800	C1orf94	74131	AC115286.1	-75851	CSMD2	-85958	C1orf94	32669	AC115286.1	-75935	RNA5SP42	138737	NA		7	chr1:34251600-34251800	200	45.90825304
1_10930	chr1_34364900	83.60655738	96.32107023	96.53846154	95.41984733	92.43027888	95.4887218	86.16600791	93.14079422	95.78947368	93.75	34364900	0.813063721	0.852384137	0.877583606	0.813063721	3	chr1:34364801-34364900	C1orf94	187231	AC115286.1	-188951	CSMD2	-199058	C1orf94	145769	AC115286.1	-189035	RNA5SP42	251837	NA		4	chr1:34364800-34365100	300	20.74028684
1_10930	chr1_34365100	49.29577465	60	63.0952381	66.66666667	63.80952381	72.94117647	44.26229508	71.57894737	76.11940299	59.52380952	34365100	0.813063721	0.852384137	0.877583606	0.813063721	1	chr1:34365001-34365100	C1orf94	187431	AC115286.1	-189151	CSMD2	-199258	C1orf94	145969	AC115286.1	-189235	RNA5SP42	252037	NA		4	chr1:34364800-34365100	300	20.74028684
1_10932	chr1_34384400	97.22222222	96.12676056	94.90196078	85.11450382	70.1986755	94.27312775	93.98148148	96.17021277	95.73459716	95.59471366	34384400	0.747597399	0.785102351	0.919779062	0.747597399	4	chr1:34384301-34384400	C1orf94	206731	AC115286.1	-208451	CSMD2	-218558	C1orf94	165269	AC115286.1	-208535	RNA5SP42	271337	NA		9	chr1:34384300-34384500	200	17.28750562
1_10932	chr1_34384500	93.68770764	97.09677419	95.25547445	94.82758621	88.44984802	93.90243902	95.90909091	93.79562044	92.62672811	96.04519774	34384500	0.747597399	0.785102351	0.919779062	0.747597399	5	chr1:34384401-34384500	C1orf94	206831	AC115286.1	-208551	CSMD2	-218658	C1orf94	165369	AC115286.1	-208635	RNA5SP42	271437	NA		9	chr1:34384300-34384500	200	17.28750562
1_10933	chr1_34393200	86.79245283	74.21383648	86.8852459	58.04195804	41.25	86.17886179	74.4966443	80.09708738	84.89208633	86.31578947	34393200	0.937955947	0.921194962	0.928627997	0.921194962	2	chr1:34393101-34393200	C1orf94	215531	AC115286.1	-217251	CSMD2	-227358	C1orf94	174069	AC115286.1	-217335	MIR552	276398	NA		3	chr1:34393100-34393400	300	69.52325442
1_10933	chr1_34393400	95.4954955	96.03174603	90.625	46.51162791	5.882352941	100	95.4954955	91.83673469	93.61702128	95.09803922	34393400	0.937955947	0.921194962	0.928627997	0.921194962	1	chr1:34393301-34393400	C1orf94	215731	AC115286.1	-217451	CSMD2	-227558	C1orf94	174269	AC115286.1	-217535	MIR552	276198	NA		3	chr1:34393100-34393400	300	69.52325442
1_10934	chr1_34406400	34.11764706	51.25	75	38.75	34.95145631	78.43137255	37.34939759	46.15384615	39.43661972	2.325581395	34406400	0.8588012	0.711424282	0.795975891	0.711424282	1	chr1:34406301-34406400	C1orf94	228731	AC115286.1	-230451	CSMD2	-240558	C1orf94	187269	AC115286.1	-230535	MIR552	263198	NA		2	chr1:34406300-34406500	200	56.66400669
1_10934	chr1_34406500	38.33333333	42.30769231	38.63636364	28.57142857	39.0625	40	25.42372881	40.625	35.0877193	2.777777778	34406500	0.8588012	0.711424282	0.795975891	0.711424282	1	chr1:34406401-34406500	C1orf94	228831	AC115286.1	-230551	CSMD2	-240658	C1orf94	187369	AC115286.1	-230635	MIR552	263098	NA		2	chr1:34406300-34406500	200	56.66400669
1_10961	chr1_34686400	97.36842105	92.85714286	98.21428571	97.42268041	95.93908629	96.20253165	92.98245614	96.13259669	96.1038961	97.2972973	34686400	0.868905297	0.953786453	0.906646613	0.868905297	2	chr1:34686301-34686400	MIR552	-16706	GJB5	-68646	GJB4	-73340	MIR552	-16802	GJB5	-72112	RP1-34M23.5	75025	NA		3	chr1:34686300-34686500	200	34.41813847
1_10961	chr1_34686500	96.55172414	50.4587156	94.68085106	94.44444444	93.75	95.52238806	32.87671233	94.93670886	98.5915493	95.91836735	34686500	0.868905297	0.953786453	0.906646613	0.868905297	1	chr1:34686401-34686500	MIR552	-16806	GJB5	-68546	GJB4	-73240	MIR552	-16902	GJB5	-72012	RP1-34M23.5	74925	NA		3	chr1:34686300-34686500	200	34.41813847
1_10968	chr1_34724400	71.0982659	39.81481481	67.9389313	48.33333333	75	70.98765432	61.57635468	68.60465116	72.09302326	72.05882353	34724400	0.91940154	0.928855972	0.917188882	0.917188882	2	chr1:34724301-34724400	GJB5	-30646	GJB4	-35340	AL121988.1	54244	GJB5	-34112	RP1-34M23.5	37025	GJB4	-39324	NA		3	chr1:34724300-34724600	300	26.35102603
1_10968	chr1_34724600	86.25	66.94915254	84.88372093	82.82828283	84.46601942	86.45833333	80.73394495	86.2745098	86.9047619	86.79245283	34724600	0.91940154	0.928855972	0.917188882	0.917188882	1	chr1:34724501-34724600	GJB5	-30446	GJB4	-35140	AL121988.1	54044	GJB5	-33912	RP1-34M23.5	36825	GJB4	-39124	NA		3	chr1:34724300-34724600	300	26.35102603
1_10969	chr1_34727400	89.8989899	45	79.01234568	82.55813953	82.14285714	88.60759494	48.19277108	84.21052632	81.57894737	86.66666667	34727400	0.844224601	0.888892537	0.805224699	0.805224699	1	chr1:34727301-34727400	GJB5	-27646	GJB4	-32340	AL121988.1	51244	GJB5	-31112	RP1-34M23.5	34025	GJB4	-36324	NA		2	chr1:34727300-34727500	200	26.67918683
1_10969	chr1_34727500	93.33333333	84.87394958	91.66666667	89.53488372	93.33333333	92.68292683	91.02564103	93.63636364	95	96	34727500	0.844224601	0.888892537	0.805224699	0.805224699	1	chr1:34727401-34727500	GJB5	-27546	GJB4	-32240	AL121988.1	51144	GJB5	-31012	RP1-34M23.5	33925	GJB4	-36224	NA		2	chr1:34727300-34727500	200	26.67918683
1_10973	chr1_34739200	79.66101695	88.80597015	61.68224299	94.18604651	75.69444444	82.30769231	95.4954955	67.88990826	95.19230769	93.47826087	34739200	0.947744365	0.894100499	0.849508957	0.849508957	2	chr1:34739101-34739200	GJB5	-15846	GJB4	-20540	AL121988.1	39444	GJB5	-19312	RP1-34M23.5	22225	GJB4	-24524	NA		6	chr1:34739100-34739300	200	28.61104846
1_10973	chr1_34739300	74.73309609	79.18215613	64.40677966	84.56375839	73.63013699	73.52941176	85.38812785	64.96815287	88.11881188	83.69565217	34739300	0.947744365	0.894100499	0.849508957	0.849508957	4	chr1:34739201-34739300	GJB5	-15746	GJB4	-20440	AL121988.1	39344	GJB5	-19212	RP1-34M23.5	22125	GJB4	-24424	NA		6	chr1:34739100-34739300	200	28.61104846
1_10975	chr1_34741700	44	87.01298701	84.21052632	2.631578947	90.69767442	49.41176471	5.555555556	84.61538462	1.724137931	81.25	34741700	0.960899355	0.951815928	0.92108085	0.92108085	1	chr1:34741601-34741700	GJB5	-13346	GJB4	-18040	AL121988.1	36944	GJB5	-16812	RP1-34M23.5	19725	GJB4	-22024	NA		4	chr1:34741600-34742100	500	35.72472138
1_10975	chr1_34741800	81.42857143	82.60869565	89.47368421	60	92.47311828	76.38888889	66.03773585	89.61038961	63.63636364	92.42424242	34741800	0.960899355	0.951815928	0.92108085	0.92108085	1	chr1:34741701-34741800	GJB5	-13246	GJB4	-17940	AL121988.1	36844	GJB5	-16712	RP1-34M23.5	19625	GJB4	-21924	NA		4	chr1:34741600-34742100	500	35.72472138
1_10975	chr1_34741900	78.37837838	94.52054795	92.07920792	75	91.20879121	88.17204301	76.05633803	90.66666667	86.15384615	93.33333333	34741900	0.960899355	0.951815928	0.92108085	0.92108085	1	chr1:34741801-34741900	GJB5	-13146	GJB4	-17840	AL121988.1	36744	GJB5	-16612	RP1-34M23.5	19525	GJB4	-21824	NA		4	chr1:34741600-34742100	500	35.72472138
1_10975	chr1_34742100	95.83333333	96.59090909	97.5	92.07920792	98.2300885	94.18604651	91.17647059	97.72727273	96.72131148	97.34513274	34742100	0.960899355	0.951815928	0.92108085	0.92108085	1	chr1:34742001-34742100	GJB5	-12946	GJB4	-17640	AL121988.1	36544	GJB5	-16412	RP1-34M23.5	19325	GJB4	-21624	NA		4	chr1:34741600-34742100	500	35.72472138
1_10989	chr1_34813100	94.84536082	100	98.18181818	97.10144928	43.07692308	96.15384615	100	48.05194805	98.57142857	0	34813100	0.896971062	0.863498978	0.888233629	0.863498978	1	chr1:34813001-34813100	GJA4	20103	RP1-34M23.5	-25003	GJB3	30823	GJA4	17353	GJB3	26731	AL121988.1	-34540	NA		6	chr1:34813000-34813300	300	48.36323704
1_10989	chr1_34813200	60.24096386	62.90322581	69.3877551	61.33333333	67.1875	62.29508197	66.15384615	53.52112676	70.96774194	46.66666667	34813200	0.896971062	0.863498978	0.888233629	0.863498978	1	chr1:34813101-34813200	GJA4	20203	RP1-34M23.5	-25103	GJB3	30923	GJA4	17453	GJB3	26831	AL121988.1	-34640	NA		6	chr1:34813000-34813300	300	48.36323704
1_10989	chr1_34813300	82.08333333	84.29752066	86.08695652	84.43708609	76.87687688	86.16600791	84.83754513	74.51737452	85.77405858	63.55685131	34813300	0.896971062	0.863498978	0.888233629	0.863498978	4	chr1:34813201-34813300	GJA4	20303	RP1-34M23.5	-25203	GJB3	31023	GJA4	17553	GJB3	26931	AL121988.1	-34740	NA		6	chr1:34813000-34813300	300	48.36323704
1_11240	chr1_36224800	0	0.99009901	0.334448161	0.261780105	0.350877193	0.338983051	0.315457413	3.741496599	1.62601626	5.454545455	36224800	0.864462458	0.889294031	0.752206891	0.752206891	6	chr1:36224701-36224800	THRAP3	369	AL360074.1	-31666	RN7SL131P	32886	AL360074.1	-31759	RN7SL131P	32630	MAP7D1	43951	THRAP3	THRAP3	16	chr1:36224700-36225000	300	3.888514836
1_11240	chr1_36224900	0	0	0.282485876	0	0	0.374531835	0.694444444	0.727272727	0.763358779	4.166666667	36224900	0.864462458	0.889294031	0.752206891	0.752206891	5	chr1:36224801-36224900	THRAP3	469	AL360074.1	-31566	RN7SL131P	32986	AL360074.1	-31659	RN7SL131P	32730	MAP7D1	44051	THRAP3	THRAP3	16	chr1:36224700-36225000	300	3.888514836
1_11240	chr1_36225000	1.108033241	0	0.22675737	0.261780105	0	0.440528634	0	0.303030303	0.589970501	2.395209581	36225000	0.864462458	0.889294031	0.752206891	0.752206891	5	chr1:36224901-36225000	THRAP3	569	AL360074.1	-31466	RN7SL131P	33086	AL360074.1	-31559	RN7SL131P	32830	MAP7D1	44151	THRAP3	THRAP3	16	chr1:36224700-36225000	300	3.888514836
1_11284	chr1_36349900	42.62295082	31.57894737	27.17391304	48.05194805	32.14285714	39.68253968	39.13043478	33.33333333	54.90196078	68.33333333	36349900	0.906792618	0.85570761	0.914075316	0.85570761	1	chr1:36349801-36349900	STK40	11440	EVA1B	-25746	RP11-268J15.5	26167	STK40	-10277	RP11-268J15.5	20679	EVA1B	-27870	NA	STK40	18	chr1:36349800-36350300	500	28.19513451
1_11284	chr1_36350100	27.65273312	22.81021898	16.26928471	32.80757098	17.54122939	20.64516129	22.82828283	14.28571429	47.48427673	44.87179487	36350100	0.906792618	0.85570761	0.914075316	0.85570761	7	chr1:36350001-36350100	STK40	11240	EVA1B	-25946	RP11-268J15.5	26367	STK40	-10477	RP11-268J15.5	20879	EVA1B	-28070	NA	STK40	18	chr1:36349800-36350300	500	28.19513451
1_11284	chr1_36350200	42.37560193	32.73809524	35.1826793	53.37954939	35.43417367	37.14285714	43.73795761	30.91216216	67.35294118	64.60554371	36350200	0.906792618	0.85570761	0.914075316	0.85570761	7	chr1:36350101-36350200	STK40	11140	EVA1B	-26046	RP11-268J15.5	26467	STK40	-10577	RP11-268J15.5	20979	EVA1B	-28170	NA	STK40	18	chr1:36349800-36350300	500	28.19513451
1_11284	chr1_36350300	60.15625	52.58215962	61.84738956	72.98387097	56.69781931	57.35849057	60	59.76095618	71.62162162	73.26203209	36350300	0.906792618	0.85570761	0.914075316	0.85570761	3	chr1:36350201-36350300	STK40	11040	EVA1B	-26146	RP11-268J15.5	26567	STK40	-10677	RP11-268J15.5	21079	EVA1B	-28270	NA	STK40	18	chr1:36349800-36350300	500	28.19513451
1_11307	chr1_36421900	86.01694915	90.0862069	87.02702703	87.5	91.30434783	87.86127168	72.83950617	88.79310345	90.43478261	89.11917098	36421900	0.913430762	0.821603069	0.92029015	0.821603069	3	chr1:36421801-36421900	SNORA63	-3322	RNU4-27P	-19041	OSCP1	19075	SNORA63	-3451	OSCP1	-3958	RNU4-27P	-19180	NA	OSCP1	4	chr1:36421800-36422000	200	38.96175021
1_11307	chr1_36422000	90.58823529	92.68292683	94.11764706	97.33333333	94.93670886	94.91525424	35.61643836	94.44444444	90.54054054	97.26027397	36422000	0.913430762	0.821603069	0.92029015	0.821603069	1	chr1:36421901-36422000	SNORA63	-3422	OSCP1	18975	RNU4-27P	-19141	SNORA63	-3551	OSCP1	-4058	RNU4-27P	-19280	NA	OSCP1	4	chr1:36421800-36422000	200	38.96175021
1_11316	chr1_36493700	94.13793103	90.87719298	93.35664336	92.42424242	89.67391304	92.99610895	94.29429429	92.97124601	94.13489736	94.92957746	36493700	0.803033302	0.824306607	0.907939015	0.803033302	5	chr1:36493601-36493700	CSF3R	-10422	MRPS15	-29263	OSCP1	-43249	CSF3R	-27605	MRPS15	-37983	OSCP1	-65402	NA		7	chr1:36493600-36493800	200	28.69377811
1_11316	chr1_36493800	99.13043478	94.30894309	97.24770642	96.93251534	46.20689655	95.34883721	98.30508475	94.06779661	94.96402878	93.95973154	36493800	0.803033302	0.824306607	0.907939015	0.803033302	2	chr1:36493701-36493800	CSF3R	-10522	MRPS15	-29363	OSCP1	-43349	CSF3R	-27705	MRPS15	-38083	OSCP1	-65502	NA		7	chr1:36493600-36493800	200	28.69377811
1_11352	chr1_36671000	80.72289157	82.02247191	81.63265306	75.58139535	82.95454545	40.57971014	40.90909091	67.05882353	87.32394366	55.42168675	36671000	0.932939763	0.764898219	0.871356085	0.764898219	1	chr1:36670901-36671000	AL080286.1	-40115	RP4-614N24.1	-102139	CSF3R	-187722	AL080286.1	-40194	RP4-614N24.1	-104768	GRIK3	124526	NA		2	chr1:36670900-36671100	200	41.92063997
1_11352	chr1_36671100	84.05797101	80.41237113	74.22680412	80.21978022	79.59183673	45.56962025	50	80.72289157	82.66666667	49.45054945	36671100	0.932939763	0.764898219	0.871356085	0.764898219	1	chr1:36671001-36671100	AL080286.1	-40215	RP4-614N24.1	-102039	CSF3R	-187822	AL080286.1	-40294	RP4-614N24.1	-104668	GRIK3	124426	NA		2	chr1:36670900-36671100	200	41.92063997
1_11415	chr1_36957300	80.48780488	30	72.13114754	71.83098592	60.56338028	33.33333333	70.1754386	75	69.04761905	36	36957300	0.945468594	0.923436728	0.890785533	0.890785533	1	chr1:36957201-36957300	AC117945.1	-47884	GRIK3	76825	RP4-614N24.1	184161	AC117945.1	-47985	GRIK3	-152683	RP4-614N24.1	181532	NA	GRIK3	5	chr1:36957200-36957500	300	49.68127214
1_11415	chr1_36957400	86.92810458	18.51851852	74.4	75.37313433	63.63636364	16.07142857	78.125	73.46938776	70	20.93023256	36957400	0.945468594	0.923436728	0.890785533	0.890785533	2	chr1:36957301-36957400	AC117945.1	-47984	GRIK3	76725	RP4-614N24.1	184261	AC117945.1	-48085	GRIK3	-152783	RP4-614N24.1	181632	NA	GRIK3	5	chr1:36957200-36957500	300	49.68127214
1_11415	chr1_36957500	61.62790698	31.48148148	59.03614458	51.94805195	55.78947368	31.50684932	50.90909091	49.29577465	58.49056604	35.41666667	36957500	0.945468594	0.923436728	0.890785533	0.890785533	2	chr1:36957401-36957500	AC117945.1	-48084	GRIK3	76625	RP4-614N24.1	184361	AC117945.1	-48185	GRIK3	-152883	RP4-614N24.1	181732	NA	GRIK3	5	chr1:36957200-36957500	300	49.68127214
1_11453	chr1_37098900	67.27272727	92.81437126	68.42105263	95	96.19565217	64.93506494	91.54929577	95.0617284	93.45238095	96.12903226	37098900	0.904741592	0.831037086	0.779910988	0.779910988	2	chr1:37098801-37098900	MIR4255	-62662	GRIK3	-64771	RNU6-636P	-104709	MIR4255	-62734	RNU6-636P	-104816	RP5-1180C18.1	163838	NA		5	chr1:37098800-37099000	200	22.78214947
1_11453	chr1_37099000	66.31578947	81.77966102	75.17482517	80.91603053	78.59922179	65.41666667	76.92307692	77.08333333	80.72289157	78.31858407	37099000	0.904741592	0.831037086	0.779910988	0.779910988	3	chr1:37098901-37099000	MIR4255	-62562	GRIK3	-64871	RNU6-636P	-104609	MIR4255	-62634	RNU6-636P	-104716	RP5-1180C18.1	163738	NA		5	chr1:37098800-37099000	200	22.78214947
1_11470	chr1_37255200	55.84415584	53.24675325	62.18905473	54.3956044	62.05128205	54.97382199	39.53488372	45.45454545	66.48044693	40.2173913	37255200	0.86446193	0.731600468	0.726498301	0.726498301	2	chr1:37255101-37255200	RNA5SP43	9586	RNU6-636P	51591	RP5-1180C18.1	69900	RP5-1180C18.1	7538	RNA5SP43	9476	RNU6-636P	51484	NA		4	chr1:37255100-37255300	200	21.18545311
1_11470	chr1_37255300	52.94117647	42.2907489	54	38.16425121	46.30541872	46.19883041	34.85714286	34.73053892	50.28248588	38.88888889	37255300	0.86446193	0.731600468	0.726498301	0.726498301	2	chr1:37255201-37255300	RNA5SP43	9486	RNU6-636P	51691	RP5-1180C18.1	69800	RP5-1180C18.1	7438	RNA5SP43	9376	RNU6-636P	51584	NA		4	chr1:37255100-37255300	200	21.18545311
1_11472	chr1_37259300	42.01183432	60	62.83783784	83.5443038	66.48351648	65	85.79881657	36.43410853	66.26506024	83.10810811	37259300	0.916048251	0.914421565	0.859458192	0.859458192	2	chr1:37259201-37259300	RNA5SP43	5486	RNU6-636P	55691	RP5-1180C18.1	65800	RP5-1180C18.1	3438	RNA5SP43	5376	RNU6-636P	55584	NA		3	chr1:37259200-37259500	300	29.66165621
1_11472	chr1_37259500	81.31868132	81.33333333	85.91549296	85.71428571	86.04651163	84.41558442	91.01123596	81.05263158	88	88.23529412	37259500	0.916048251	0.914421565	0.859458192	0.859458192	1	chr1:37259401-37259500	RNA5SP43	5286	RNU6-636P	55891	RP5-1180C18.1	65600	RP5-1180C18.1	3238	RNA5SP43	5176	RNU6-636P	55784	NA		3	chr1:37259200-37259500	300	29.66165621
1_11504	chr1_37415200	93.99141631	93.66515837	76.55502392	95	93.15789474	92.63157895	95.71428571	61.27659574	75.64766839	95.04504505	37415200	0.767630324	0.749728264	0.902286536	0.749728264	3	chr1:37415101-37415200	LINC01137	59211	ZC3H12A	-59351	MIR6732	-65029	LINC01137	39678	MIR6732	-65089	ZC3H12A	-69179	NA		5	chr1:37415100-37415300	200	22.80838702
1_11504	chr1_37415300	94.77124183	93.33333333	87.87878788	96.1038961	95.41984733	94.65648855	94.07407407	84.21052632	89.24731183	90.37037037	37415300	0.767630324	0.749728264	0.902286536	0.749728264	2	chr1:37415201-37415300	LINC01137	59111	ZC3H12A	-59251	MIR6732	-64929	LINC01137	39578	MIR6732	-64989	ZC3H12A	-69079	NA		5	chr1:37415100-37415300	200	22.80838702
1_11506	chr1_37421400	78.29457364	82.90598291	70.89552239	83.44827586	64.40677966	80.99173554	62.01550388	76.12903226	53.63636364	60.13513514	37421400	0.922733085	0.853648141	0.843619442	0.843619442	2	chr1:37421301-37421400	LINC01137	53011	ZC3H12A	-53151	MIR6732	-58829	LINC01137	33478	MIR6732	-58889	ZC3H12A	-62979	NA		5	chr1:37421300-37421500	200	24.36640892
1_11506	chr1_37421500	96.11111111	88.23529412	88.64864865	92.10526316	79.24528302	90.27027027	75.11111111	90.23255814	73.18435754	72.81553398	37421500	0.922733085	0.853648141	0.843619442	0.843619442	3	chr1:37421401-37421500	LINC01137	52911	ZC3H12A	-53051	MIR6732	-58729	LINC01137	33378	MIR6732	-58789	ZC3H12A	-62879	NA		5	chr1:37421300-37421500	200	24.36640892
1_11509	chr1_37427000	88.99082569	87.09677419	89.21568627	94.11764706	91.26213592	88.60759494	85.86956522	83	86.86868687	89.74358974	37427000	0.810769476	0.775209411	0.912559618	0.775209411	2	chr1:37426901-37427000	LINC01137	47411	ZC3H12A	-47551	MIR6732	-53229	LINC01137	27878	MIR6732	-53289	ZC3H12A	-57379	NA		5	chr1:37426900-37427100	200	19.58035293
1_11509	chr1_37427100	95.67901235	96.27906977	81.76470588	94.41860465	95.77464789	95.33333333	70.41420118	66.37554585	85.06493506	95.74468085	37427100	0.810769476	0.775209411	0.912559618	0.775209411	3	chr1:37427001-37427100	LINC01137	47311	ZC3H12A	-47451	MIR6732	-53129	LINC01137	27778	MIR6732	-53189	ZC3H12A	-57279	NA		5	chr1:37426900-37427100	200	19.58035293
1_11541	chr1_37583600	97.75280899	100	98.24561404	96.55172414	97.22222222	98.5915493	97.2972973	98.80952381	100	93.33333333	37583600	0.926186378	0.917082733	0.913750963	0.913750963	1	chr1:37583501-37583600	GNL2	12321	DNALI1	26682	SNIP1	-29298	DNALI1	16743	GNL2	-16785	RSPO1	27749	NA	GNL2	4	chr1:37583500-37583800	300	20.47730048
1_11541	chr1_37583800	94.95412844	81.86528497	82.98969072	79.89690722	81.81818182	94.08284024	79.35779817	78.4	97.47474747	63.18681319	37583800	0.926186378	0.917082733	0.913750963	0.913750963	3	chr1:37583701-37583800	GNL2	12121	DNALI1	26882	SNIP1	-29498	DNALI1	16943	GNL2	-16985	RSPO1	27549	NA	GNL2	4	chr1:37583500-37583800	300	20.47730048
1_11563	chr1_37690800	1.377410468	1.136363636	1.14416476	1.917808219	1.023017903	4.87804878	7.669616519	0.771208226	8.38150289	3.666666667	37690800	0.871626368	0.84547946	0.909184753	0.84547946	4	chr1:37690701-37690800	C1orf109	-280	CDCA8	-1617	Y_RNA	47254	C1orf109	-7690	CDCA8	-18913	EPHA10	25053	C1orf109,CDCA8		16	chr1:37690700-37691200	500	23.44591719
1_11563	chr1_37690900	1.162790698	0.584795322	1.886792453	2.475247525	2.538071066	9.150326797	5.633802817	1.041666667	12.75167785	1.840490798	37690900	0.871626368	0.84547946	0.909184753	0.84547946	2	chr1:37690801-37690900	C1orf109	-380	CDCA8	-1517	Y_RNA	47154	C1orf109	-7790	CDCA8	-18813	EPHA10	24953	C1orf109,CDCA8		16	chr1:37690700-37691200	500	23.44591719
1_11563	chr1_37691000	23.52941176	25.0728863	19.64679912	29.78303748	25.73221757	36.92810458	36.95014663	18.4	48.11715481	24.12060302	37691000	0.871626368	0.84547946	0.909184753	0.84547946	5	chr1:37690901-37691000	C1orf109	-480	CDCA8	-1417	Y_RNA	47054	C1orf109	-7890	CDCA8	-18713	EPHA10	24853	C1orf109,CDCA8		16	chr1:37690700-37691200	500	23.44591719
1_11563	chr1_37691100	16.77018634	28.90625	10	22.5	15.73604061	32.78688525	39.28571429	21.89781022	56.97674419	24.52830189	37691100	0.871626368	0.84547946	0.909184753	0.84547946	2	chr1:37691001-37691100	C1orf109	-580	CDCA8	-1317	Y_RNA	46954	C1orf109	-7990	CDCA8	-18613	EPHA10	24753	C1orf109,CDCA8		16	chr1:37690700-37691200	500	23.44591719
1_11563	chr1_37691200	46	62.33766234	50.37037037	57.38831615	54.57875458	63.71308017	61.29032258	47.93814433	74.05063291	37.44075829	37691200	0.871626368	0.84547946	0.909184753	0.84547946	3	chr1:37691101-37691200	C1orf109	-680	CDCA8	-1217	Y_RNA	46854	C1orf109	-8090	CDCA8	-18513	EPHA10	24653	C1orf109,CDCA8		16	chr1:37690700-37691200	500	23.44591719
1_11568	chr1_37699700	98.80952381	100	95	97.27891156	96.07843137	97.72727273	95.6043956	97.95918367	90.47619048	97.56097561	37699700	0.789087836	0.777930209	0.839129631	0.777930209	3	chr1:37699601-37699700	CDCA8	7220	C1orf109	-9180	Y_RNA	38354	CDCA8	-10013	EPHA10	16153	C1orf109	-16590	NA	CDCA8	11	chr1:37699600-37699800	200	11.12511086
1_11568	chr1_37699800	95.10703364	97.99426934	90.99756691	97.07207207	93.82422803	92.28571429	93.65079365	90.40247678	85.26785714	91.54589372	37699800	0.789087836	0.777930209	0.839129631	0.777930209	8	chr1:37699701-37699800	CDCA8	7320	C1orf109	-9280	Y_RNA	38254	CDCA8	-9913	EPHA10	16053	C1orf109	-16690	NA	CDCA8	11	chr1:37699600-37699800	200	11.12511086
1_11588	chr1_37787000	1.234567901	0	58	0	0	35.18518519	37.97468354	21.33333333	2.777777778	37.5	37787000	0.940452128	0.840737692	0.937559768	0.840737692	1	chr1:37786901-37787000	MANEAL	-6801	RP11-109P14.9	13879	C1orf122	-19978	RP11-109P14.9	12719	MANEAL	-13448	YRDC	15943	NA		3	chr1:37786900-37787200	300	55.3117284
1_11588	chr1_37787200	37.5	43.75	91.35802469	46.80851064	40.4040404	62.06896552	69.23076923	66.01941748	45.37815126	66.05504587	37787200	0.940452128	0.840737692	0.937559768	0.840737692	2	chr1:37787101-37787200	MANEAL	-6601	RP11-109P14.9	13679	C1orf122	-19778	RP11-109P14.9	12519	MANEAL	-13248	YRDC	15743	NA		3	chr1:37786900-37787200	300	55.3117284
1_11636	chr1_38033600	90.97222222	91.72413793	91.96141479	91.56626506	88.32335329	92.27642276	87.25868726	92.95774648	91.52542373	93.25842697	38033600	0.896852687	0.783690425	0.854823915	0.783690425	4	chr1:38033501-38033600	POU3F1	13194	RP5-884C9.2	-13824	UTP11L	20859	UTP11L	8776	POU3F1	10226	FHL3	-36831	NA		5	chr1:38033500-38033700	200	29.71521696
1_11636	chr1_38033700	94.59459459	97.26027397	92.53731343	97.5	49.38271605	98.41269841	44	93.33333333	93.65079365	97.22222222	38033700	0.896852687	0.783690425	0.854823915	0.783690425	1	chr1:38033601-38033700	POU3F1	13094	RP5-884C9.2	-13724	UTP11L	20959	UTP11L	8876	POU3F1	10126	FHL3	-36931	NA		5	chr1:38033500-38033700	200	29.71521696
1_11638	chr1_38041700	39.56043956	87.67123288	94.79166667	96.25	91.66666667	91.76470588	42.85714286	90.47619048	96.61016949	92.30769231	38041700	0.949374955	0.918336049	0.988850865	0.918336049	1	chr1:38041601-38041700	POU3F1	5094	RP5-884C9.2	-5724	UTP11L	28959	POU3F1	2126	UTP11L	16876	FHL3	-44931	POU3F1		2	chr1:38041600-38041800	200	43.91912835
1_11638	chr1_38041800	62.79069767	85.71428571	91.46341463	93.93939394	87.62886598	86.07594937	70.83333333	87.14285714	91.17647059	90	38041800	0.949374955	0.918336049	0.988850865	0.918336049	1	chr1:38041701-38041800	POU3F1	4994	RP5-884C9.2	-5624	UTP11L	29059	POU3F1	2026	UTP11L	16976	FHL3	-45031	POU3F1		2	chr1:38041600-38041800	200	43.91912835
1_11665	chr1_38186100	79.16666667	80.41958042	85	89.1025641	82.20858896	86.23188406	91.37931034	90.32258065	81.56028369	83.7398374	38186100	0.762970645	0.850243091	0.757404995	0.757404995	2	chr1:38186001-38186100	LINC01343	28667	MIR3659	96870	RP5-884C9.2	138676	LINC01343	22933	RP5-884C9.2	67075	MIR3659	96771	NA		3	chr1:38186000-38186200	200	15.21448181
1_11665	chr1_38186200	50	51.47058824	50.72463768	59.74025974	52.74725275	65.51724138	60.60606061	66.66666667	45	45.3125	38186200	0.762970645	0.850243091	0.757404995	0.757404995	1	chr1:38186101-38186200	LINC01343	28567	MIR3659	96970	RP5-884C9.2	138776	LINC01343	22833	RP5-884C9.2	67175	MIR3659	96871	NA		3	chr1:38186000-38186200	200	15.21448181
1_11677	chr1_38219900	87.95180723	56.09756098	93.50649351	92.63157895	86.95652174	93.90243902	86.07594937	89.0625	92.85714286	49.35064935	38219900	0.962170365	0.836120029	0.813240524	0.813240524	1	chr1:38219801-38219900	LINC01343	-5133	MIR3659	130670	RP5-884C9.2	172476	LINC01343	-10867	RP5-884C9.2	100875	MIR3659	130571	NA		2	chr1:38219800-38220000	200	47.6461039
1_11677	chr1_38220000	90.90909091	88.0952381	84.74576271	87.80487805	83.5443038	91.86046512	86.66666667	89.04109589	95.83333333	44.04761905	38220000	0.962170365	0.836120029	0.813240524	0.813240524	1	chr1:38219901-38220000	LINC01343	-5233	MIR3659	130770	RP5-884C9.2	172576	LINC01343	-10967	RP5-884C9.2	100975	MIR3659	130671	NA		2	chr1:38219800-38220000	200	47.6461039
1_11695	chr1_38317000	39.24050633	23.33333333	28.20512821	28.57142857	31.64556962	29.8245614	45.45454545	30.85106383	31.57894737	36.84210526	38317000	0.866472026	0.871763288	0.892298187	0.866472026	1	chr1:38316901-38317000	RNU6-753P	-79658	LINC01343	-102233	RP11-329N22.1	-157878	RNU6-753P	-79765	LINC01343	-107967	RP11-329N22.1	-179034	NA		2	chr1:38316900-38317200	300	46.66902107
1_11695	chr1_38317200	60.82474227	1.123595506	34.375	30.86419753	0	0	72.34042553	0	0	75	38317200	0.866472026	0.871763288	0.892298187	0.866472026	1	chr1:38317101-38317200	RNU6-753P	-79458	LINC01343	-102433	RP11-329N22.1	-157678	RNU6-753P	-79565	LINC01343	-108167	RP11-329N22.1	-178834	NA		2	chr1:38316900-38317200	300	46.66902107
1_11696	chr1_38328800	38.29787234	92.66666667	69.32515337	43.47826087	92.25352113	93.12977099	37.09677419	88.73239437	94.64285714	41.09589041	38328800	0.962612582	0.943644079	0.966950309	0.943644079	2	chr1:38328701-38328800	RNU6-753P	-67858	LINC01343	-114033	RP11-329N22.1	-146078	RNU6-753P	-67965	LINC01343	-119767	RP11-329N22.1	-167234	NA		3	chr1:38328700-38328900	200	38.38842609
1_11696	chr1_38328900	74.28571429	80.32786885	73.33333333	77.27272727	85.45454545	85.18518519	73.07692308	90.27777778	92.30769231	76.92307692	38328900	0.962612582	0.943644079	0.966950309	0.943644079	1	chr1:38328801-38328900	RNU6-753P	-67758	LINC01343	-114133	RP11-329N22.1	-145978	RNU6-753P	-67865	LINC01343	-119867	RP11-329N22.1	-167134	NA		3	chr1:38328700-38328900	200	38.38842609
1_11702	chr1_38427200	61.11111111	28.125	69.6969697	30.43478261	68.23529412	35.13513514	59.47712418	29.31034483	32.78688525	33.8028169	38427200	0.900708682	0.911990165	0.9422233	0.900708682	3	chr1:38427101-38427200	RNU6-753P	30542	RP11-329N22.1	-47678	LINC01343	-212433	RNU6-753P	30435	RP11-329N22.1	-68834	LINC01343	-218167	NA		6	chr1:38427100-38427500	400	36.671311
1_11702	chr1_38427400	38.0952381	0	37.25490196	2.127659574	25	1.960784314	36	1.515151515	2.564102564	0	38427400	0.900708682	0.911990165	0.9422233	0.900708682	1	chr1:38427301-38427400	RNU6-753P	30742	RP11-329N22.1	-47478	LINC01343	-212633	RNU6-753P	30635	RP11-329N22.1	-68634	LINC01343	-218367	NA		6	chr1:38427100-38427500	400	36.671311
1_11702	chr1_38427500	53.27868852	27.43362832	58.62068966	34.7826087	50.69444444	39.6039604	51.51515152	43.41085271	24.32432432	36.79245283	38427500	0.900708682	0.911990165	0.9422233	0.900708682	2	chr1:38427401-38427500	RNU6-753P	30842	RP11-329N22.1	-47378	LINC01343	-212733	RNU6-753P	30735	RP11-329N22.1	-68534	LINC01343	-218467	NA		6	chr1:38427100-38427500	400	36.671311
1_11703	chr1_38427600	65.74074074	44.73684211	76.11336032	50.34965035	76.5258216	50	69.34673367	54.24528302	69.66292135	59.72222222	38427600	0.910445794	0.904400868	0.904049467	0.904049467	4	chr1:38427501-38427600	RNU6-753P	30942	RP11-329N22.1	-47278	LINC01343	-212833	RNU6-753P	30835	RP11-329N22.1	-68434	LINC01343	-218567	NA		5	chr1:38427500-38427700	200	44.14979757
1_11703	chr1_38427700	47.27272727	0	56.92307692	2.173913043	56.36363636	0	45.09803922	1.851851852	0	0	38427700	0.910445794	0.904400868	0.904049467	0.904049467	1	chr1:38427601-38427700	RNU6-753P	31042	RP11-329N22.1	-47178	LINC01343	-212933	RNU6-753P	30935	RP11-329N22.1	-68334	LINC01343	-218667	NA		5	chr1:38427500-38427700	200	44.14979757
1_11704	chr1_38438200	88.82978723	91.66666667	52.25806452	42.25352113	93.2885906	41.32231405	91.54228856	47	43.75	1.554404145	38438200	0.963492821	0.971280018	0.973895302	0.963492821	2	chr1:38438101-38438200	RP11-329N22.1	-36678	RNU6-753P	41542	LINC01343	-223433	RNU6-753P	41435	RP11-329N22.1	-57834	LINC01343	-229167	NA		3	chr1:38438100-38438400	300	89.87749825
1_11704	chr1_38438400	94.80519481	88.57142857	44.15584416	34.17721519	88.76404494	47.61904762	87.12871287	48.7804878	55.40540541	2.325581395	38438400	0.963492821	0.971280018	0.973895302	0.963492821	1	chr1:38438301-38438400	RP11-329N22.1	-36478	RNU6-753P	41742	LINC01343	-223633	RNU6-753P	41635	RP11-329N22.1	-57634	LINC01343	-229367	NA		3	chr1:38438100-38438400	300	89.87749825
1_11710	chr1_38465800	74.3718593	60.40609137	76.01809955	75.42372881	70.04608295	64.33121019	75	72.32142857	53.71428571	58.93719807	38465800	0.801190848	0.880361461	0.850179817	0.801190848	3	chr1:38465701-38465800	RP11-329N22.1	-9078	RNU6-753P	69142	LINC01343	-251033	RP11-329N22.1	-30234	RNU6-753P	69035	LINC01343	-256767	NA		6	chr1:38465700-38466000	300	21.46397809
1_11710	chr1_38466000	90.90909091	61.94690265	85.9375	88.32116788	88.18897638	60.20408163	83.76068376	89.18918919	72.30769231	66.66666667	38466000	0.801190848	0.880361461	0.850179817	0.801190848	3	chr1:38465901-38466000	RP11-329N22.1	-8878	RNU6-753P	69342	LINC01343	-251233	RP11-329N22.1	-30034	RNU6-753P	69235	LINC01343	-256967	NA		6	chr1:38465700-38466000	300	21.46397809
1_11739	chr1_38648800	93.75	93.24324324	94.44444444	96.77419355	94.02985075	87.87878788	95.3125	89.61038961	97.01492537	91.93548387	38648800	0.776989031	0.746627535	0.962767048	0.746627535	1	chr1:38648701-38648800	RP11-329N22.1	173922	RRAGC	211023	RP5-864K19.4	-211199	RP11-329N22.1	152766	RRAGC	189397	RP5-864K19.7	190532	NA		3	chr1:38648700-38648900	200	20.74383768
1_11739	chr1_38648900	89.23076923	89.61038961	96.875	95.4954955	93.02325581	62.90322581	90.83969466	89.76377953	92.12598425	94.61538462	38648900	0.776989031	0.746627535	0.962767048	0.746627535	2	chr1:38648801-38648900	RP11-329N22.1	174022	RRAGC	210923	RP5-864K19.4	-211099	RP11-329N22.1	152866	RRAGC	189297	RP5-864K19.7	190432	NA		3	chr1:38648700-38648900	200	20.74383768
1_11757	chr1_38762100	88.37209302	77.5	79.59183673	85	82.05128205	92.06349206	81.03448276	76.62337662	46.26865672	80	38762100	0.901852728	0.808997623	0.876058973	0.808997623	1	chr1:38762001-38762100	RRAGC	97723	RP5-864K19.4	-97899	MYCBP	111268	RRAGC	76097	RP5-864K19.7	77232	MYCBP	100863	NA		3	chr1:38762000-38762300	300	34.98401561
1_11757	chr1_38762300	99.06542056	90.57971014	90	97.35099338	95.77464789	98.4	92.5	98.36065574	74.22680412	93.70629371	38762300	0.901852728	0.808997623	0.876058973	0.808997623	2	chr1:38762201-38762300	RRAGC	97523	RP5-864K19.4	-97699	MYCBP	111068	RRAGC	75897	RP5-864K19.7	77032	MYCBP	100663	NA		3	chr1:38762000-38762300	300	34.98401561
1_1176	chr1_2366200	87.38738739	75	58.62068966	86.74698795	81.6091954	77.11864407	87.73584906	86.20689655	88.88888889	77.17391304	2366200	0.776741161	0.892774591	0.762332368	0.762332368	2	chr1:2366101-2366200	RP4-740C4.7	-2572	MORN1	25507	RER1	-25574	RP4-740C4.7	-3140	MORN1	-11026	RER1	-36125	NA	MORN1	4	chr1:2366100-2366300	200	36.66997655
1_1176	chr1_2366300	65.74074074	50.68493151	49.15254237	94.36619718	70.66666667	80.21978022	90.90909091	93.02325581	91.20879121	85.88235294	2366300	0.776741161	0.892774591	0.762332368	0.762332368	2	chr1:2366201-2366300	RP4-740C4.7	-2672	MORN1	25407	RER1	-25474	RP4-740C4.7	-3240	MORN1	-11126	RER1	-36025	NA	MORN1	4	chr1:2366100-2366300	200	36.66997655
1_1177	chr1_2369200	98.48484848	51.61290323	48.21428571	95.58823529	41.66666667	95.45454545	96.05263158	98.46153846	92.42424242	55	2369200	0.918347946	0.90880591	0.952303175	0.90880591	1	chr1:2369101-2369200	RP4-740C4.7	-5572	MORN1	22507	RER1	-22574	RP4-740C4.7	-6140	MORN1	-14026	RER1	-33125	NA	MORN1	3	chr1:2369100-2369300	200	49.27345236
1_1177	chr1_2369300	70.53571429	44.18604651	46.84684685	98.01980198	68.04123711	93.33333333	92.8	92.43697479	92.85714286	77.27272727	2369300	0.918347946	0.90880591	0.952303175	0.90880591	2	chr1:2369201-2369300	RP4-740C4.7	-5672	MORN1	22407	RER1	-22474	RP4-740C4.7	-6240	MORN1	-14126	RER1	-33025	NA	MORN1	3	chr1:2369100-2369300	200	49.27345236
1_11775	chr1_38849700	98.4	75.18248175	97.54098361	95.94594595	93.75	98.50746269	96	73.1884058	95.79831933	99.25373134	38849700	0.929040019	0.845071844	0.864952983	0.845071844	2	chr1:38849601-38849700	RRAGC	10123	RP5-864K19.4	-10299	MYCBP	23668	RP5-864K19.7	-10368	RRAGC	-11503	MYCBP	13263	NA	RP5-864K19.7,RRAGC	3	chr1:38849600-38849900	300	16.59583796
1_11775	chr1_38849900	97.75280899	92.55319149	94.80519481	93.47826087	96.66666667	96.42857143	92.30769231	89.77272727	95.55555556	95.91836735	38849900	0.929040019	0.845071844	0.864952983	0.845071844	1	chr1:38849801-38849900	RRAGC	9923	RP5-864K19.4	-10099	MYCBP	23468	RP5-864K19.7	-10568	RRAGC	-11703	MYCBP	13063	NA	RP5-864K19.7,RRAGC	3	chr1:38849600-38849900	300	16.59583796
1_11787	chr1_38882500	0	60.6557377	44.89795918	96.77419355	3.571428571	52.77777778	98.50746269	96.07843137	40.35087719	43.05555556	38882500	0.949989968	0.924028457	0.89001866	0.89001866	1	chr1:38882401-38882500	RP5-864K19.6	-898	GJA9	-913	RP5-864K19.7	-8006	RHBDL2	3306	RP5-864K19.4	6276	GJA9	-7950	GJA9,RP5-864K19.6	RP5-864K19.4	2	chr1:38882400-38882600	200	58.32930489
1_11787	chr1_38882600	75.43859649	89.55223881	88.23529412	90.76923077	78.125	91.66666667	93.58974359	86.53846154	72.05882353	81.15942029	38882600	0.949989968	0.924028457	0.89001866	0.89001866	1	chr1:38882501-38882600	RP5-864K19.6	-998	GJA9	-1013	RP5-864K19.7	-8106	RHBDL2	3206	RP5-864K19.4	6376	GJA9	-8050	GJA9,RP5-864K19.6	RP5-864K19.4	2	chr1:38882400-38882600	200	58.32930489
1_11788	chr1_38904900	97.4789916	95.07389163	97.56097561	94.85294118	92.8	98.21428571	96.65653495	88.78504673	82.74111675	91.44144144	38904900	0.891062841	0.781305911	0.894653822	0.781305911	9	chr1:38904801-38904900	RHBDL2	21937	RNU6-605P	-21969	RP5-864K19.6	-23298	RHBDL2	10602	RP5-864K19.4	-14496	RNU6-605P	-22077	NA	RP5-864K19.4,RHBDL2	16	chr1:38904800-38905000	200	12.72887519
1_11788	chr1_38905000	96	98.81656805	97.4025974	95.54455446	88.39779006	95.93495935	95.80645161	87.109375	86.76470588	91.71597633	38905000	0.891062841	0.781305911	0.894653822	0.781305911	7	chr1:38904901-38905000	RHBDL2	21837	RNU6-605P	-21869	RP5-864K19.6	-23398	RHBDL2	10502	RP5-864K19.4	-14396	RNU6-605P	-21977	NA	RP5-864K19.4,RHBDL2	16	chr1:38904800-38905000	200	12.72887519
1_11794	chr1_38934500	95.47738693	97.0464135	96.21848739	85.8974359	82.10526316	81.96721311	81.00558659	84.375	70.43010753	83.40425532	38934500	0.743569011	0.801031126	0.886920004	0.743569011	4	chr1:38934401-38934500	RHBDL2	7284	RNU6-605P	7631	Y_RNA	16425	RNU6-605P	7523	RP5-864K19.4	15104	Y_RNA	16324	NA	RHBDL2	7	chr1:38934400-38934600	200	21.76079894
1_11794	chr1_38934600	96.3963964	90.51094891	94.6969697	93.25153374	87.5	93.25842697	90.32258065	93.04347826	77.92207792	92.37288136	38934600	0.743569011	0.801031126	0.886920004	0.743569011	3	chr1:38934501-38934600	RHBDL2	7184	RNU6-605P	7731	Y_RNA	16325	RNU6-605P	7623	RP5-864K19.4	15204	Y_RNA	16224	NA	RHBDL2	7	chr1:38934400-38934600	200	21.76079894
1_11811	chr1_39018300	62.93706294	78.41726619	61.97183099	64.59627329	79.84496124	80.88235294	80.64516129	82.27848101	81.81818182	62.99212598	39018300	0.776188892	0.911056911	0.764280195	0.764280195	3	chr1:39018201-39018300	NDUFS5	-8017	AKIRIN1	27013	MACF1	-63015	AKIRIN1	12241	NDUFS5	-16336	Y_RNA	-67476	NA		6	chr1:39018200-39018400	200	19.16620383
1_11811	chr1_39018400	62.73291925	76.92307692	64.23357664	65.10067114	77.27272727	80.95238095	80.76923077	80.92105263	75.56818182	61.875	39018400	0.776188892	0.911056911	0.764280195	0.764280195	3	chr1:39018301-39018400	NDUFS5	-7917	AKIRIN1	27113	MACF1	-62915	AKIRIN1	12341	NDUFS5	-16236	Y_RNA	-67576	NA		6	chr1:39018200-39018400	200	19.16620383
1_11824	chr1_39052700	92.77108434	97.61904762	91.37931034	92.64705882	98.63013699	96.25	96.1038961	94.23076923	92.39130435	90.8045977	39052700	0.875254517	0.876157975	0.881156924	0.875254517	2	chr1:39052601-39052700	NDUFS5	26383	MACF1	-28615	AKIRIN1	61413	NDUFS5	18064	AKIRIN1	46641	MACF1	-50281	NA		5	chr1:39052600-39052800	200	15.09511418
1_11824	chr1_39052800	64.9122807	80.71428571	59.43396226	60.49382716	76.2962963	80.43478261	83.84615385	78.72340426	78.86178862	58.95522388	39052800	0.875254517	0.876157975	0.881156924	0.875254517	3	chr1:39052701-39052800	NDUFS5	26483	MACF1	-28515	AKIRIN1	61513	NDUFS5	18164	AKIRIN1	46741	MACF1	-50181	NA		5	chr1:39052600-39052800	200	15.09511418
1_11826	chr1_39058100	56.52173913	94	69.44444444	67.79661017	63.82978723	98	57.5	59.57446809	90.74074074	0	39058100	0.945958852	0.960598629	0.961618307	0.945958852	1	chr1:39058001-39058100	MACF1	-23215	NDUFS5	31783	RNU6-608P	62943	NDUFS5	23464	MACF1	-44881	AKIRIN1	52041	NA		4	chr1:39058000-39058200	200	58.45890411
1_11826	chr1_39058200	91.93548387	97.16312057	85.48387097	93.12169312	87.59124088	97	88.88888889	87.27272727	95.94594595	78.08219178	39058200	0.945958852	0.960598629	0.961618307	0.945958852	3	chr1:39058101-39058200	MACF1	-23115	NDUFS5	31883	RNU6-608P	62843	NDUFS5	23564	MACF1	-44781	AKIRIN1	52141	NA		4	chr1:39058000-39058200	200	58.45890411
1_11828	chr1_39062400	52.3364486	77.33333333	46.51162791	49.67741935	80.83333333	69.90291262	74.65753425	74.04580153	68.57142857	55.03875969	39062400	0.891268898	0.745034143	0.860716305	0.745034143	2	chr1:39062301-39062400	MACF1	-18915	NDUFS5	36083	RNU6-608P	58643	NDUFS5	27764	MACF1	-40581	AKIRIN1	56341	NA		10	chr1:39062300-39062500	200	19.40075398
1_11828	chr1_39062500	81.48148148	93.34565619	85.36585366	83.26693227	89.6882494	87.67908309	91.08910891	92.72727273	87.4186551	82.8009828	39062500	0.891268898	0.745034143	0.860716305	0.745034143	8	chr1:39062401-39062500	MACF1	-18815	NDUFS5	36183	RNU6-608P	58543	NDUFS5	27864	MACF1	-40481	AKIRIN1	56441	NA		10	chr1:39062300-39062500	200	19.40075398
1_11871	chr1_39233500	66.07142857	79.65517241	77.69784173	67.70538244	67.39130435	65.78947368	76.02523659	66.38888889	64.42307692	68.48484848	39233500	0.873051849	0.812293746	0.897402263	0.812293746	4	chr1:39233401-39233500	RP11-420K8.1	24149	RP11-416A14.1	26989	MACF1	29255	RP11-420K8.1	16337	RP11-416A14.1	26543	RNA5SP44	-79337	NA	MACF1	5	chr1:39233400-39233600	200	25.57677634
1_11871	chr1_39233600	3.174603175	25.80645161	37.87878788	2.564102564	0	0	32	2.597402597	0	0	39233600	0.873051849	0.812293746	0.897402263	0.812293746	1	chr1:39233501-39233600	RP11-420K8.1	24049	RP11-416A14.1	27089	MACF1	29355	RP11-420K8.1	16237	RP11-416A14.1	26643	RNA5SP44	-79437	NA	MACF1	5	chr1:39233400-39233600	200	25.57677634
1_11941	chr1_39524800	97.70114943	92.57425743	96.1038961	93.98907104	76.63551402	90.1734104	73.93617021	93.29268293	93.78881988	93.66197183	39524800	0.919587135	0.808179539	0.902040743	0.808179539	3	chr1:39524701-39524800	RP11-69E11.4	885	BMP8A	33155	RP11-69E11.8	-40359	BMP8A	-1135	RP11-69E11.4	-2521	PABPC4	36015	BMP8A,RP11-69E11.4	BMP8A,RP11-69E11.4	6	chr1:39524700-39524900	200	22.52734203
1_11941	chr1_39524900	85.62091503	80.86419753	81.38297872	77.98742138	67.89473684	79.43262411	64.33121019	86.86131387	76.42857143	88.81578947	39524900	0.919587135	0.808179539	0.902040743	0.808179539	3	chr1:39524801-39524900	RP11-69E11.4	785	BMP8A	33255	RP11-69E11.8	-40259	BMP8A	-1035	RP11-69E11.4	-2621	PABPC4	35915	BMP8A,RP11-69E11.4	BMP8A,RP11-69E11.4	6	chr1:39524700-39524900	200	22.52734203
1_11986	chr1_39686100	71.12676056	95	91.21621622	96.35036496	95.65217391	98.36065574	63.30275229	50	69.60784314	99.20634921	39686100	0.732349385	0.838116369	0.712448935	0.712448935	2	chr1:39686001-39686100	HPCAL4	5385	NT5C1A	-14062	RNU7-121P	37527	HPCAL4	-7453	NT5C1A	-26980	RNU7-121P	37465	NA	HPCAL4	8	chr1:39686000-39686200	200	35.13270882
1_11986	chr1_39686200	74.24657534	77.33333333	78.39721254	85.85526316	89.55696203	88.57142857	66.80161943	66.66666667	68.95424837	84.09893993	39686200	0.732349385	0.838116369	0.712448935	0.712448935	6	chr1:39686101-39686200	HPCAL4	5285	NT5C1A	-14162	RNU7-121P	37427	HPCAL4	-7553	NT5C1A	-27080	RNU7-121P	37365	NA	HPCAL4	8	chr1:39686000-39686200	200	35.13270882
1_11991	chr1_39714800	89.77272727	78.57142857	87.5	87.67123288	92.85714286	90.625	84.93150685	90.10989011	92.06349206	87.95180723	39714800	0.92836652	0.805990597	0.715144636	0.715144636	1	chr1:39714701-39714800	RNU7-121P	8827	HPCAL4	-23111	PPIE	-24081	RNU7-121P	8765	HPCAL4	-36153	PPIE	-38466	NA		2	chr1:39714700-39714900	200	42.31410898
1_11991	chr1_39714900	70.58823529	1.234567901	54.05405405	56.79012346	69.33333333	64.0625	61.05263158	74.32432432	72.15189873	67.32673267	39714900	0.92836652	0.805990597	0.715144636	0.715144636	1	chr1:39714801-39714900	RNU7-121P	8727	HPCAL4	-23211	PPIE	-23981	RNU7-121P	8665	HPCAL4	-36253	PPIE	-38366	NA		2	chr1:39714700-39714900	200	42.31410898
1_12	chr1_285400	69.35483871	52.77777778	55.88235294	70.68965517	63.01369863	59.45945946	57.5	23.75	78.68852459	85.96491228	285400	0.860700067	0.859574757	0.863332465	0.859574757	1	chr1:285301-285400	AP006222.2	12102	RP5-857K21.15	74281	RP4-669L17.2	-74656	AP006222.2	-19040	RP5-857K21.15	71982	RP4-669L17.10	80214	NA	AP006222.2	2	chr1:285300-285500	200	68.36652644
1_12	chr1_285500	61.11111111	41.66666667	37.83783784	68.96551724	51.51515152	51.51515152	53.84615385	15.27777778	58.69565217	89.79591837	285500	0.860700067	0.859574757	0.863332465	0.859574757	1	chr1:285401-285500	AP006222.2	12002	RP5-857K21.15	74181	RP4-669L17.2	-74556	AP006222.2	-19140	RP5-857K21.15	71882	RP4-669L17.10	80114	NA	AP006222.2	2	chr1:285300-285500	200	68.36652644
1_12012	chr1_39793000	18.3908046	45.83333333	63.93442623	91.11111111	45.34883721	89.47368421	43.18181818	58.16326531	12.04819277	58.5106383	39793000	0.857992579	0.882059652	0.964031464	0.857992579	1	chr1:39792901-39793000	RP1-118J21.25	4025	BMP8B	-4139	OXCT2	-21652	RP1-118J21.25	2829	OXCT2	-23478	PPIE	29086	NA		4	chr1:39792900-39793100	200	48.95863196
1_12012	chr1_39793100	42.85714286	53.96226415	56.4516129	63.73239437	54.34782609	61.29032258	52.38095238	56.66666667	44.87804878	49.77973568	39793100	0.857992579	0.882059652	0.964031464	0.857992579	3	chr1:39793001-39793100	RP1-118J21.25	4125	BMP8B	-4239	OXCT2	-21752	RP1-118J21.25	2929	OXCT2	-23578	PPIE	29186	NA		4	chr1:39792900-39793100	200	48.95863196
1_12016	chr1_39802500	80.34682081	75.52447552	89.39393939	94.47115385	87.5739645	97.2972973	94.92753623	86.39455782	78.28571429	86.49635036	39802500	0.925451046	0.954446513	0.938223261	0.925451046	6	chr1:39802401-39802500	RP1-118J21.25	13525	BMP8B	-13639	OXCT2	-31152	RP1-118J21.25	12329	OXCT2	-32978	TRIT1	38521	NA		7	chr1:39802400-39802600	200	16.89138752
1_12016	chr1_39802600	72.72727273	71.64179104	78.84615385	81.33333333	75	75.6097561	86.02150538	76.11940299	71.60493827	80.28169014	39802600	0.925451046	0.954446513	0.938223261	0.925451046	1	chr1:39802501-39802600	RP1-118J21.25	13625	BMP8B	-13739	OXCT2	-31252	RP1-118J21.25	12429	OXCT2	-33078	TRIT1	38421	NA		7	chr1:39802400-39802600	200	16.89138752
1_12026	chr1_39873200	88.05970149	97.14285714	89.83050847	44.92753623	100	88.23529412	91.01123596	89.04109589	91.42857143	91.66666667	39873200	0.919161681	0.811040776	0.861099511	0.811040776	1	chr1:39873101-39873200	Y_RNA	8478	TRIT1	10234	RP1-118J21.5	-24544	Y_RNA	8365	MYCL	22225	RP1-118J21.5	-25898	NA	TRIT1	2	chr1:39873100-39873300	200	34.57988268
1_12026	chr1_39873300	90.47619048	98.57142857	95	84.12698413	98.21428571	94.33962264	94.25287356	94.44444444	98.52941176	90.36144578	39873300	0.919161681	0.811040776	0.861099511	0.811040776	1	chr1:39873201-39873300	Y_RNA	8378	TRIT1	10134	RP1-118J21.5	-24444	Y_RNA	8265	MYCL	22125	RP1-118J21.5	-25798	NA	TRIT1	2	chr1:39873100-39873300	200	34.57988268
1_12057	chr1_39985100	89.57055215	73.71134021	92.61363636	94.08602151	94.25287356	95.07042254	92.07317073	94.37229437	94	94.30051813	39985100	0.827698661	0.712783093	0.873884379	0.712783093	3	chr1:39985001-39985100	MFSD2A	29951	Y_RNA	-40102	CAP1	-55132	MFSD2A	15132	Y_RNA	-40211	MYCL	-85489	NA		5	chr1:39985000-39985200	200	26.8908267
1_12057	chr1_39985200	88.37209302	55.35714286	87.61061947	85.71428571	84.05797101	86.79245283	83.47826087	82.09876543	84.53608247	88.54961832	39985200	0.827698661	0.712783093	0.873884379	0.712783093	2	chr1:39985101-39985200	MFSD2A	30051	Y_RNA	-40202	CAP1	-55032	MFSD2A	15232	Y_RNA	-40311	MYCL	-85589	NA		5	chr1:39985000-39985200	200	26.8908267
1_12060	chr1_39994300	88.88888889	42.42424242	83.07692308	90.76923077	86.30136986	94.11764706	87.87878788	90.32258065	92.64705882	95	39994300	0.928781577	0.855696894	0.928759454	0.855696894	1	chr1:39994201-39994300	MFSD2A	39151	CAP1	-45932	Y_RNA	-49302	MFSD2A	24332	Y_RNA	-49411	CAP1	-77235	NA		4	chr1:39994200-39994400	200	35.68014398
1_12060	chr1_39994400	94.55782313	76.24309392	96.31578947	96.85863874	91.76470588	93.95973154	96	95.67901235	94.80519481	95.02762431	39994400	0.928781577	0.855696894	0.928759454	0.855696894	3	chr1:39994301-39994400	MFSD2A	39251	CAP1	-45832	Y_RNA	-49402	MFSD2A	24432	Y_RNA	-49511	CAP1	-77135	NA		4	chr1:39994200-39994400	200	35.68014398
1_12104	chr1_40216800	69.46564885	66.92307692	97.33333333	72.4137931	94.61538462	66.16541353	97.6	72.97297297	70.10309278	96.42857143	40216800	0.878702559	0.853810284	0.950218227	0.853810284	2	chr1:40216701-40216800	TMCO2	-31100	RNU6-1237P	38958	RP1-39G22.7	41167	RLF	-24121	TMCO2	-34891	RNU6-1237P	38851	NA	RLF	5	chr1:40216700-40216900	200	16.78859823
1_12104	chr1_40216900	96.23655914	94.97206704	97.05882353	96.35416667	98.13953488	96.61016949	97.87234043	96.93251534	94.6969697	97.19101124	40216900	0.878702559	0.853810284	0.950218227	0.853810284	3	chr1:40216801-40216900	TMCO2	-31000	RNU6-1237P	39058	RP1-39G22.7	41067	RLF	-24021	TMCO2	-34791	RNU6-1237P	38951	NA	RLF	5	chr1:40216700-40216900	200	16.78859823
1_12131	chr1_40352900	86.02620087	91.78082192	88.7804878	89.7338403	86.32075472	84.92063492	86.12244898	73.98648649	76.61016949	87.91208791	40352900	0.758005613	0.846308315	0.94534862	0.758005613	4	chr1:40352801-40352900	COL9A2	-35606	SMAP2	-40444	ZMPSTE24	94794	COL9A2	-52414	ZMPSTE24	58716	SMAP2	-70424	NA		6	chr1:40352800-40353000	200	18.73926831
1_12131	chr1_40353000	83.68794326	78.87323944	80.43478261	83.06451613	78.07017544	86.45833333	74.16666667	61.33333333	59.67741935	82.67716535	40353000	0.758005613	0.846308315	0.94534862	0.758005613	2	chr1:40352901-40353000	COL9A2	-35706	SMAP2	-40344	ZMPSTE24	94894	COL9A2	-52514	ZMPSTE24	58816	SMAP2	-70324	NA		6	chr1:40352800-40353000	200	18.73926831
1_12137	chr1_40401200	96.75213675	90.90909091	85.41666667	93.30855019	83.15972222	92.6056338	90.7826087	92.7756654	85.81395349	90.31746032	40401200	0.800320275	0.72883379	0.79859209	0.72883379	9	chr1:40401101-40401200	SMAP2	4401	ZFP69B	-48906	RP1-228H13.5	-63118	SMAP2	-22124	ZFP69B	-62480	RP1-228H13.5	-65567	NA	SMAP2	15	chr1:40401100-40401300	200	8.919997176
1_12137	chr1_40401300	95.27896996	93.95604396	92.35294118	93.50348028	91.03139013	94.46902655	93.30024814	94.27792916	91.84397163	95.96602972	40401300	0.800320275	0.72883379	0.79859209	0.72883379	6	chr1:40401201-40401300	SMAP2	4501	ZFP69B	-48806	RP1-228H13.5	-63018	SMAP2	-22024	ZFP69B	-62380	RP1-228H13.5	-65467	NA	SMAP2	15	chr1:40401100-40401300	200	8.919997176
1_12157	chr1_40516400	98.87640449	96.3963964	96.89922481	74.45255474	98.63013699	98.31932773	97.97979798	96.15384615	98.11320755	98.7804878	40516400	0.876003024	0.7540711	0.889898945	0.7540711	2	chr1:40516301-40516400	RP11-656D10.6	774	RP11-656D10.5	-1343	EXO5	7640	EXO5	-156	RP11-656D10.6	-647	RP11-656D10.5	-1940	RP11-656D10.5,RP11-656D10.6,EXO5	RP11-656D10.6,EXO5	4	chr1:40516300-40516500	200	16.17232091
1_12157	chr1_40516500	100	94.17475728	96.82539683	92.07920792	98.18181818	95.41284404	100	99.07407407	97.93814433	97.5	40516500	0.876003024	0.7540711	0.889898945	0.7540711	2	chr1:40516401-40516500	RP11-656D10.6	674	RP11-656D10.5	-1443	EXO5	7740	EXO5	-56	RP11-656D10.6	-747	RP11-656D10.5	-2040	RP11-656D10.5,RP11-656D10.6,EXO5	RP11-656D10.6,EXO5	4	chr1:40516300-40516500	200	16.17232091
1_12162	chr1_40546200	96.79487179	98.88888889	98.58156028	79.51219512	98.08917197	97.33333333	96	96.08938547	95.40229885	99.45652174	40546200	0.93746452	0.956143113	0.905166642	0.905166642	3	chr1:40546101-40546200	ZNF684	14538	RP11-656D10.6	-29026	RP11-656D10.5	-31143	ZNF684	1163	EXO5	29644	RP11-656D10.6	-30447	ZNF684	ZNF684	4	chr1:40546100-40546300	200	27.19091331
1_12162	chr1_40546300	100	98.4375	98.11320755	64	98.07692308	95.55555556	94.23076923	91.80327869	91.07142857	98.4375	40546300	0.93746452	0.956143113	0.905166642	0.905166642	1	chr1:40546201-40546300	ZNF684	14638	RP11-656D10.6	-29126	RP11-656D10.5	-31243	ZNF684	1263	EXO5	29744	RP11-656D10.6	-30547	ZNF684	ZNF684	4	chr1:40546100-40546300	200	27.19091331
1_12164	chr1_40554700	82.94117647	82.75862069	96.875	45.80645161	83.83233533	62.63736264	97.15909091	96.04519774	94.68085106	75.14792899	40554700	0.941711649	0.980978538	0.947116363	0.941711649	3	chr1:40554601-40554700	ZNF684	23038	RP11-656D10.6	-37526	RP11-656D10.5	-39643	ZNF684	6531	EXO5	38144	RP11-656D10.6	-38947	NA		6	chr1:40554600-40554800	200	39.01622748
1_12164	chr1_40554800	82.28571429	77.77777778	93.63057325	66.66666667	80.81395349	62.66666667	90.625	92.72727273	92.85714286	83.58208955	40554800	0.941711649	0.980978538	0.947116363	0.941711649	3	chr1:40554701-40554800	ZNF684	23138	RP11-656D10.6	-37626	RP11-656D10.5	-39743	ZNF684	6631	EXO5	38244	RP11-656D10.6	-39047	NA		6	chr1:40554600-40554800	200	39.01622748
1_12165	chr1_40557500	87.45980707	90.16853933	96.90721649	81.87134503	88.79056047	83.09455587	95.70552147	97.43589744	95.68345324	88.79310345	40557500	0.927312374	0.944907814	0.981773786	0.927312374	6	chr1:40557401-40557500	ZNF684	25838	RP11-656D10.6	-40326	RP11-656D10.5	-42443	ZNF684	9331	EXO5	40944	RP11-656D10.6	-41747	NA		15	chr1:40557400-40557700	300	17.86593857
1_12165	chr1_40557600	72.22222222	74.3315508	79.48717949	60.12658228	77.22772277	63.97515528	80	87.11340206	88.23529412	74.69879518	40557600	0.927312374	0.944907814	0.981773786	0.927312374	3	chr1:40557501-40557600	ZNF684	25938	RP11-656D10.6	-40426	RP11-656D10.5	-42543	ZNF684	9431	EXO5	41044	RP11-656D10.6	-41847	NA		15	chr1:40557400-40557700	300	17.86593857
1_12165	chr1_40557700	90.27777778	92.70833333	92.1875	85.40925267	88.46153846	86.30705394	97.30769231	96.4556962	96.77419355	87.86982249	40557700	0.927312374	0.944907814	0.981773786	0.927312374	6	chr1:40557601-40557700	ZNF684	26038	RP11-656D10.6	-40526	RP11-656D10.5	-42643	ZNF684	9531	EXO5	41144	RP11-656D10.6	-41947	NA		15	chr1:40557400-40557700	300	17.86593857
1_1218	chr1_2398600	47.47474747	64.40677966	52.09302326	58.68544601	41.26213592	69.72972973	51.79487179	30.97826087	36.28318584	51.65562914	2398600	0.829292703	0.832738159	0.7310944	0.7310944	2	chr1:2398501-2398600	RER1	4596	MORN1	-6893	PEX10	13930	RER1	-3725	PEX10	5363	RP4-740C4.7	-35540	NA	RER1	5	chr1:2398500-2398700	200	21.37528351
1_1218	chr1_2398700	89.91097923	93.75	92.17687075	91.53605016	87.5	93.05019305	88.85448916	89.05109489	89.08045977	92.59259259	2398700	0.829292703	0.832738159	0.7310944	0.7310944	3	chr1:2398601-2398700	RER1	4696	MORN1	-6993	PEX10	13830	RER1	-3625	PEX10	5263	RP4-740C4.7	-35640	NA	RER1	5	chr1:2398500-2398700	200	21.37528351
1_12182	chr1_40644200	65.49707602	71.30434783	68.93203883	92.15686275	68	67.22689076	68.57142857	70.68965517	69.52380952	97.43589744	40644200	0.910044523	0.934854072	0.804904297	0.804904297	2	chr1:40644101-40644200	RIMS3	21245	RP4-739H11.3	43388	NFYC	-47369	RIMS3	-17987	RP4-739H11.3	24888	NFYC-AS1	46179	NA	RIMS3	3	chr1:40644100-40644300	200	19.30274404
1_12182	chr1_40644300	93.33333333	94.11764706	94.64285714	98.96907216	93.58974359	97.05882353	97.93814433	96.92307692	96.42857143	100	40644300	0.910044523	0.934854072	0.804904297	0.804904297	1	chr1:40644201-40644300	RIMS3	21145	RP4-739H11.3	43288	NFYC	-47269	RIMS3	-18087	RP4-739H11.3	24788	NFYC-AS1	46079	NA	RIMS3	3	chr1:40644100-40644300	200	19.30274404
1_12233	chr1_40842500	40.77669903	1.408450704	0	1.149425287	0	49.36708861	0	35.80246914	0	53.26086957	40842500	0.976505494	0.944081624	0.967024295	0.944081624	1	chr1:40842401-40842500	CITED4	19866	RP5-1066H13.4	-21413	RN7SL326P	37655	KCNQ4	2048	CITED4	18550	RP5-1066H13.4	-34170	KCNQ4		2	chr1:40842400-40842700	300	56.64984066
1_12233	chr1_40842700	52.80898876	3.896103896	7.142857143	2.272727273	2.298850575	54.54545455	3.529411765	62.5	8.641975309	62.33766234	40842700	0.976505494	0.944081624	0.967024295	0.944081624	1	chr1:40842601-40842700	CITED4	19666	RP5-1066H13.4	-21213	RN7SL326P	37855	KCNQ4	2248	CITED4	18350	RP5-1066H13.4	-33970	KCNQ4		2	chr1:40842400-40842700	300	56.64984066
1_12234	chr1_40853000	89.61038961	78.67647059	81.92307692	87.24832215	88.59315589	95.75163399	94.67787115	95.30685921	84.94208494	82.41042345	40853000	0.944087583	0.925982219	0.921184703	0.921184703	4	chr1:40852901-40853000	CITED4	9366	RP5-1066H13.4	-10913	RN7SL326P	48155	CITED4	8050	KCNQ4	12548	RP5-1066H13.4	-23670	NA		5	chr1:40852900-40853200	300	11.195147
1_12234	chr1_40853200	96.66666667	92.13483146	90.54054054	95.91836735	97.2972973	96.2962963	94.95798319	97.89473684	94.62365591	94.84536082	40853200	0.944087583	0.925982219	0.921184703	0.921184703	1	chr1:40853101-40853200	CITED4	9166	RP5-1066H13.4	-10713	RN7SL326P	48355	CITED4	7850	KCNQ4	12748	RP5-1066H13.4	-23470	NA		5	chr1:40852900-40853200	300	11.195147
1_12262	chr1_40957000	89.30232558	56.19469027	69.23076923	31.79916318	61.11111111	64.74358974	91.58878505	91.4893617	91.89189189	93.69369369	40957000	0.966494448	0.975935006	0.971563629	0.966494448	3	chr1:40956901-40957000	AL391730.1	17340	CTPS1	-22334	AL391730.2	27919	AL391730.1	17233	AL391730.2	27852	CTPS1	-54779	NA		4	chr1:40956900-40957100	200	36.72724821
1_12262	chr1_40957100	97.22222222	91.02564103	82.8125	84.72222222	90	92.30769231	98.38709677	93.65079365	97.43589744	93.33333333	40957100	0.966494448	0.975935006	0.971563629	0.966494448	1	chr1:40957001-40957100	AL391730.1	17440	CTPS1	-22234	AL391730.2	27819	AL391730.1	17333	AL391730.2	27752	CTPS1	-54679	NA		4	chr1:40956900-40957100	200	36.72724821
1_12289	chr1_41082800	64	98.82352941	67.90123457	95.53571429	93.40659341	99.13043478	100	96.2962963	98.05825243	96.94656489	41082800	0.902663629	0.863635713	0.967322514	0.863635713	2	chr1:41082701-41082800	SLFNL1	-59563	SLFNL1-AS1	68211	SCMH1	69874	SLFNL1-AS1	38910	SCMH1	-54609	SLFNL1	-67204	NA	SCMH1	3	chr1:41082700-41082900	200	20.60869565
1_12289	chr1_41082900	92.15686275	98.55072464	91.4893617	98.41269841	97.5	95.71428571	93.90243902	100	98	95.65217391	41082900	0.902663629	0.863635713	0.967322514	0.863635713	1	chr1:41082801-41082900	SLFNL1	-59663	SLFNL1-AS1	68311	SCMH1	69774	SLFNL1-AS1	39010	SCMH1	-54709	SLFNL1	-67304	NA	SCMH1	3	chr1:41082700-41082900	200	20.60869565
1_12305	chr1_41244700	94.54545455	90.14084507	93.33333333	88.96551724	92.61744966	95.57522124	93.5483871	87.71929825	90.47619048	52.38095238	41244700	0.949256339	0.927064749	0.944542765	0.927064749	2	chr1:41244601-41244700	RP11-399E6.1	2126	SCMH1	-2584	AC093151.2	-87410	RP11-399E6.1	-19853	AC093151.2	-87544	RP11-399E6.4	130303	RP11-399E6.1	RP11-399E6.1	3	chr1:41244600-41244800	200	25.18944855
1_12305	chr1_41244800	96.66666667	98.61111111	95.69892473	98.61111111	97.61904762	98.41269841	100	95.0617284	97.22222222	91.22807018	41244800	0.949256339	0.927064749	0.944542765	0.927064749	1	chr1:41244701-41244800	RP11-399E6.1	2226	SCMH1	-2684	AC093151.2	-87310	RP11-399E6.1	-19753	AC093151.2	-87444	RP11-399E6.4	130203	RP11-399E6.1	RP11-399E6.1	3	chr1:41244600-41244800	200	25.18944855
1_12339	chr1_41371500	95.34883721	98.95833333	98.97959184	98.26086957	98.92473118	97.02970297	98.18181818	95.09803922	95.65217391	100	41371500	0.751966028	0.786350662	0.945084749	0.751966028	1	chr1:41371401-41371500	RP11-399E6.4	4169	FOXO6	9570	AC093151.2	39390	RP11-399E6.4	3503	FOXO6	-11178	AC093151.2	39256	NA	FOXO6	3	chr1:41371400-41371600	200	18.14124203
1_12339	chr1_41371600	68.23529412	91.52542373	91.93548387	73.21428571	97.23756906	96.62921348	93.47826087	68.10810811	64.22764228	92.63803681	41371600	0.751966028	0.786350662	0.945084749	0.751966028	2	chr1:41371501-41371600	RP11-399E6.4	4069	FOXO6	9670	AC093151.2	39490	RP11-399E6.4	3403	FOXO6	-11078	AC093151.2	39356	NA	FOXO6	3	chr1:41371400-41371600	200	18.14124203
1_12362	chr1_41413100	45.65217391	59.17159763	46.66666667	52.45901639	55.03355705	64.62585034	50.44247788	42.05607477	45.94594595	56.66666667	41413100	0.904666078	0.919542435	0.977262718	0.904666078	2	chr1:41413001-41413100	RP11-399E6.4	-37431	FOXO6	51170	RNA5SP45	53928	FOXO6	29510	RP11-399E6.4	-38097	RNA5SP45	53836	NA		3	chr1:41413000-41413200	200	52.73225621
1_12362	chr1_41413200	0	72.09302326	36.84210526	0	74.07407407	82.89473684	1.162790698	0	0	34.375	41413200	0.904666078	0.919542435	0.977262718	0.904666078	1	chr1:41413101-41413200	RP11-399E6.4	-37531	FOXO6	51270	RNA5SP45	53828	FOXO6	29610	RP11-399E6.4	-38197	RNA5SP45	53736	NA		3	chr1:41413000-41413200	200	52.73225621
1_12374	chr1_41452600	98.82352941	94.96855346	96.96969697	96.39175258	96.85534591	96.95121951	86.28571429	96.64804469	95.88235294	94.47513812	41452600	0.874373375	0.843508536	0.935320696	0.843508536	2	chr1:41452501-41452600	RNA5SP45	14428	EDN2	32071	RP11-399E6.4	-76931	RNA5SP45	14336	EDN2	26174	HIVEP3	53764	NA		4	chr1:41452500-41452800	300	16.68592722
1_12374	chr1_41452800	98.23788546	98.0861244	98.1595092	97.4248927	96.44444444	98.70967742	77.40384615	97.69585253	97.23756906	98.99497487	41452800	0.874373375	0.843508536	0.935320696	0.843508536	2	chr1:41452701-41452800	RNA5SP45	14228	EDN2	31871	RP11-399E6.4	-77131	RNA5SP45	14136	EDN2	25974	HIVEP3	53564	NA		4	chr1:41452500-41452800	300	16.68592722
1_12384	chr1_41487600	85.48387097	84.375	80	81.37254902	83.01886792	75.75757576	75.55555556	82.75862069	60	88.88888889	41487600	0.963962112	0.914684091	0.912733769	0.912733769	1	chr1:41487501-41487600	EDN2	-2929	RNA5SP45	-20572	RP11-486B10.3	-47842	EDN2	-8826	HIVEP3	18764	RNA5SP45	-20664	NA		3	chr1:41487500-41487800	300	37.75568182
1_12384	chr1_41487800	85.80246914	87.5	83.24022346	85.88957055	84.97652582	60.96256684	59.53757225	83.01886792	36.36363636	61.71428571	41487800	0.963962112	0.914684091	0.912733769	0.912733769	2	chr1:41487701-41487800	EDN2	-3129	RNA5SP45	-20772	RP11-486B10.3	-47642	EDN2	-9026	HIVEP3	18564	RNA5SP45	-20864	NA		3	chr1:41487500-41487800	300	37.75568182
1_12395	chr1_41506200	90.83094556	92.26190476	90	91.85667752	91.92546584	91.41914191	92.38095238	90.11857708	90.60150376	91.80327869	41506200	0.85134876	0.87781066	0.976755802	0.85134876	3	chr1:41506101-41506200	EDN2	-21529	RP11-486B10.3	-29242	RNA5SP45	-39172	HIVEP3	164	EDN2	-27426	RP11-486B10.3	-29668	HIVEP3		5	chr1:41506100-41506300	200	23.56076585
1_12395	chr1_41506300	54.36893204	95.94594595	52.35602094	76.25570776	94.91525424	76.84210526	95.43378995	50.96774194	94.96855346	69.31216931	41506300	0.85134876	0.87781066	0.976755802	0.85134876	2	chr1:41506201-41506300	EDN2	-21629	RP11-486B10.3	-29142	RNA5SP45	-39272	HIVEP3	64	EDN2	-27526	RP11-486B10.3	-29568	HIVEP3		5	chr1:41506100-41506300	200	23.56076585
1_12402	chr1_41527700	72.88135593	0	0	56.57894737	0	61.03896104	81.63265306	66.66666667	91.78082192	63.26530612	41527700	0.919114034	0.76972405	0.819852006	0.76972405	2	chr1:41527601-41527700	RP11-486B10.3	-7742	EDN2	-43029	RNA5SP45	-60672	RP11-486B10.3	-8168	HIVEP3	-21333	EDN2	-48926	NA	HIVEP3	4	chr1:41527600-41527800	200	49.02750328
1_12402	chr1_41527800	95.37037037	90.74074074	94.25287356	95.76271186	95.23809524	97.8021978	97.26027397	96.2962963	97.01492537	97.8021978	41527800	0.919114034	0.76972405	0.819852006	0.76972405	2	chr1:41527701-41527800	RP11-486B10.3	-7642	EDN2	-43129	RNA5SP45	-60772	RP11-486B10.3	-8068	HIVEP3	-21433	EDN2	-49026	NA	HIVEP3	4	chr1:41527600-41527800	200	49.02750328
1_12422	chr1_41621000	86.19047619	97.59036145	89.41176471	87.25490196	94.56066946	88.58447489	97.80701754	88.66995074	78.78787879	91.59663866	41621000	0.928065851	0.870091552	0.725820973	0.725820973	3	chr1:41620901-41621000	HIVEP3	80001	RP11-486B10.3	85558	EDN2	-136329	RP11-486B10.3	85132	HIVEP3	-114633	AL451006.1	-138227	NA	HIVEP3	5	chr1:41620900-41621100	200	11.85024601
1_12422	chr1_41621100	86	89.375	90.27777778	88.29268293	90.95477387	89.11564626	90.86021505	85.71428571	86.17886179	90.50632911	41621100	0.928065851	0.870091552	0.725820973	0.725820973	2	chr1:41621001-41621100	HIVEP3	79901	RP11-486B10.3	85658	EDN2	-136429	RP11-486B10.3	85232	HIVEP3	-114733	AL451006.1	-138127	NA	HIVEP3	5	chr1:41620900-41621100	200	11.85024601
1_12424	chr1_41635500	94.11764706	98.11320755	100	100	98.55072464	97.77777778	95.58823529	98	90	95.16129032	41635500	0.944339263	0.950271023	0.985460749	0.944339263	1	chr1:41635401-41635500	HIVEP3	65501	RP11-486B10.3	100058	AL451006.1	-123640	RP11-486B10.3	99632	AL451006.1	-123727	HIVEP3	-129133	NA	HIVEP3	6	chr1:41635400-41635800	400	19.82559571
1_12424	chr1_41635700	85.10638298	94.17475728	91.17647059	91.58878505	92.89940828	92.15686275	95.72649573	84.11214953	67.85714286	89.69072165	41635700	0.944339263	0.950271023	0.985460749	0.944339263	2	chr1:41635601-41635700	HIVEP3	65301	RP11-486B10.3	100258	AL451006.1	-123440	RP11-486B10.3	99832	AL451006.1	-123527	HIVEP3	-129333	NA	HIVEP3	6	chr1:41635400-41635800	400	19.82559571
1_12424	chr1_41635800	85.10638298	96.2962963	86.34361233	88.11188811	97.69230769	82.23350254	96.30872483	86.49517685	71.80851064	88.32116788	41635800	0.944339263	0.950271023	0.985460749	0.944339263	3	chr1:41635701-41635800	HIVEP3	65201	RP11-486B10.3	100358	AL451006.1	-123340	RP11-486B10.3	99932	AL451006.1	-123427	HIVEP3	-129433	NA	HIVEP3	6	chr1:41635400-41635800	400	19.82559571
1_12425	chr1_41640200	41.93548387	75.34246575	55.67010309	53.33333333	82.88288288	48.14814815	72.11538462	48.91304348	23.17073171	51.28205128	41640200	0.896982964	0.884254921	0.830073244	0.830073244	2	chr1:41640101-41640200	HIVEP3	60801	RP11-486B10.3	104758	AL451006.1	-118940	RP11-486B10.3	104332	AL451006.1	-119027	HIVEP3	-133833	NA	HIVEP3	6	chr1:41640100-41640300	200	37.24069097
1_12425	chr1_41640300	79.44444444	95.65217391	84.21052632	84.86842105	90.76923077	83.42857143	92.52873563	78.69822485	76	81.25	41640300	0.896982964	0.884254921	0.830073244	0.830073244	4	chr1:41640201-41640300	HIVEP3	60701	RP11-486B10.3	104858	AL451006.1	-118840	RP11-486B10.3	104432	AL451006.1	-118927	HIVEP3	-133933	NA	HIVEP3	6	chr1:41640100-41640300	200	37.24069097
1_12492	chr1_41924200	86.57142857	97.27272727	84.83870968	87.14285714	95.63106796	69.76744186	97.10982659	97.06666667	96.98113208	96.62576687	41924200	0.988203575	0.958254023	0.96985583	0.958254023	4	chr1:41924101-41924200	HIVEP3	-5493	AL451006.1	165060	GUCA2B	-229220	AL451006.1	164973	GUCA2B	-231624	GUCA2A	238490	NA		5	chr1:41924100-41924300	200	62.34092721
1_12492	chr1_41924300	52.74725275	95.18072289	54.02298851	45.45454545	95.61403509	1	95.40229885	90.8045977	98.46153846	98.82352941	41924300	0.988203575	0.958254023	0.96985583	0.958254023	1	chr1:41924201-41924300	HIVEP3	-5593	AL451006.1	165160	GUCA2B	-229120	AL451006.1	165073	GUCA2B	-231524	GUCA2A	238390	NA		5	chr1:41924100-41924300	200	62.34092721
1_12507	chr1_42064300	60.9929078	79.7752809	67.44186047	50.64935065	57.32484076	43.44262295	74.84662577	82.94930876	79.60526316	83.92857143	42064300	0.837402026	0.902645982	0.963615182	0.837402026	2	chr1:42064201-42064300	GUCA2B	-89120	GUCA2A	100418	FOXJ3	125509	GUCA2B	-91524	GUCA2A	98390	FOXJ3	112238	NA		3	chr1:42064200-42064400	200	68.45179237
1_12507	chr1_42064400	45.83333333	53.01204819	41.17647059	37.5	59.42028986	1.408450704	49.27536232	59.81308411	94.80519481	97.82608696	42064400	0.837402026	0.902645982	0.963615182	0.837402026	1	chr1:42064301-42064400	GUCA2B	-89020	GUCA2A	100318	FOXJ3	125409	GUCA2B	-91424	GUCA2A	98290	FOXJ3	112138	NA		3	chr1:42064200-42064400	200	68.45179237
1_12510	chr1_42106400	1.098901099	1.204819277	41.7721519	2.222222222	0	0	45.54455446	35.95505618	0	0	42106400	0.944761009	0.929144533	0.995055903	0.929144533	1	chr1:42106301-42106400	GUCA2B	-47020	GUCA2A	58318	FOXJ3	83409	GUCA2B	-49424	GUCA2A	56290	FOXJ3	70138	NA		3	chr1:42106300-42106500	200	36.34123612
1_12510	chr1_42106500	45.3125	41.34615385	70.88607595	47.25274725	45.21276596	42.33576642	69.47368421	74.46808511	45.91836735	45.13274336	42106500	0.944761009	0.929144533	0.995055903	0.929144533	2	chr1:42106401-42106500	GUCA2B	-46920	GUCA2A	58218	FOXJ3	83309	GUCA2B	-49324	GUCA2A	56190	FOXJ3	70038	NA		3	chr1:42106300-42106500	200	36.34123612
1_12553	chr1_42374700	90.32258065	95.56650246	95.33678756	94.25287356	93.98148148	96.41255605	93.13304721	95.22058824	95.625	94.57364341	42374700	0.950759385	0.89614099	0.892248613	0.892248613	3	chr1:42374601-42374700	RIMKLA	-6105	RP11-223A3.1	-36324	FOXJ3	-38823	RP11-223A3.1	-39315	RIMKLA	-47878	ZMYND12	55628	NA		5	chr1:42374600-42374800	200	18.57273868
1_12553	chr1_42374800	66.35514019	96.15384615	96.58119658	92.56756757	94.85294118	94.21487603	94.7761194	98.4962406	98.1981982	96.22641509	42374800	0.950759385	0.89614099	0.892248613	0.892248613	2	chr1:42374701-42374800	RIMKLA	-6005	RP11-223A3.1	-36424	FOXJ3	-38923	RP11-223A3.1	-39415	RIMKLA	-47778	ZMYND12	55528	NA		5	chr1:42374600-42374800	200	18.57273868
1_12555	chr1_42389800	96.06741573	96.1038961	95.53072626	87.34177215	84.49197861	64.61538462	94.68599034	93.56223176	93.33333333	96.08938547	42389800	0.937058132	0.90115603	0.923943196	0.90115603	3	chr1:42389701-42389800	RIMKLA	8995	RP11-223A3.1	-51424	FOXJ3	-53923	RIMKLA	-32778	ZMYND12	40528	RP11-223A3.1	-54415	NA	RIMKLA	6	chr1:42389700-42389900	200	26.86857761
1_12555	chr1_42389900	92.74611399	93.75	96.31578947	88.31168831	85.23809524	73.4939759	95.14563107	97.61904762	92.82296651	92.85714286	42389900	0.937058132	0.90115603	0.923943196	0.90115603	3	chr1:42389801-42389900	RIMKLA	9095	RP11-223A3.1	-51524	FOXJ3	-54023	RIMKLA	-32678	ZMYND12	40428	RP11-223A3.1	-54515	NA	RIMKLA	6	chr1:42389700-42389900	200	26.86857761
1_12558	chr1_42414000	78.04878049	66.66666667	4.347826087	2.272727273	54.90196078	0	75	70.21276596	0	97.59036145	42414000	0.91359638	0.936448052	0.965128779	0.91359638	1	chr1:42413901-42414000	RIMKLA	33195	PPCS	-42116	ZMYND12	42267	RIMKLA	-8578	ZMYND12	16328	PPCS	-43504	NA	RIMKLA	3	chr1:42413900-42414100	200	71.26459118
1_12558	chr1_42414100	73.80952381	71.97452229	48.41269841	50.25641026	70.77922078	51.61290323	75.77639752	72.46376812	52.02702703	96.55172414	42414100	0.91359638	0.936448052	0.965128779	0.91359638	2	chr1:42414001-42414100	RIMKLA	33295	PPCS	-42016	ZMYND12	42167	RIMKLA	-8478	ZMYND12	16228	PPCS	-43404	NA	RIMKLA	3	chr1:42413900-42414100	200	71.26459118
1_12575	chr1_42507200	98	64	95.83333333	66.66666667	97.32620321	80.42328042	78.80434783	80.84291188	97.26027397	82.02764977	42507200	0.885404838	0.961910069	0.940977177	0.885404838	3	chr1:42507101-42507200	CCDC30	17272	PPCS	50640	ZMYND12	-50933	PPCS	46786	RNU6-536P	-61939	ZMYND12	-76872	NA	CCDC30	4	chr1:42507100-42507300	200	57.59507524
1_12575	chr1_42507300	82.35294118	1.162790698	79.6875	50	82.19178082	96.96969697	73.84615385	43.33333333	81.13207547	44.44444444	42507300	0.885404838	0.961910069	0.940977177	0.885404838	1	chr1:42507201-42507300	CCDC30	17372	PPCS	50740	ZMYND12	-51033	PPCS	46886	RNU6-536P	-61839	ZMYND12	-76972	NA	CCDC30	4	chr1:42507100-42507300	200	57.59507524
1_12577	chr1_42524300	93.10344828	90	96.46017699	93.75	97.01492537	98.24561404	98.20359281	95.62043796	96.57534247	96	42524300	0.932034557	0.792804174	0.789870309	0.789870309	2	chr1:42524201-42524300	CCDC30	-10588	RNU6-536P	-44732	PPCS	67740	RNU6-536P	-44839	PPCS	63886	ZMYND12	-93972	NA	CCDC30	3	chr1:42524200-42524400	200	52.3046252
1_12577	chr1_42524400	94.73684211	0	91.30434783	66	96.2962963	96.36363636	92.85714286	66.66666667	89.13043478	82.9787234	42524400	0.932034557	0.792804174	0.789870309	0.789870309	1	chr1:42524301-42524400	CCDC30	-10488	RNU6-536P	-44632	PPCS	67840	RNU6-536P	-44739	PPCS	63986	ZMYND12	-94072	NA	CCDC30	3	chr1:42524200-42524400	200	52.3046252
1_12579	chr1_42542400	91.25	90.27777778	92.45283019	38.75	89.18918919	37.28813559	51.25	92.13483146	93.5483871	95.89041096	42542400	0.923503653	0.869173739	0.934073008	0.869173739	1	chr1:42542301-42542400	CCDC30	5916	RNU6-536P	-26632	PPCS	85840	RNU6-536P	-26739	PPCS	81986	CCDC30	-111781	NA	CCDC30	2	chr1:42542300-42542500	200	33.84659223
1_12579	chr1_42542500	96.42857143	97.91666667	100	96.66666667	96.875	90.90909091	94.73684211	98.52941176	98.50746269	100	42542500	0.923503653	0.869173739	0.934073008	0.869173739	1	chr1:42542401-42542500	CCDC30	6016	RNU6-536P	-26532	PPCS	85940	RNU6-536P	-26639	PPCS	82086	CCDC30	-111681	NA	CCDC30	2	chr1:42542300-42542500	200	33.84659223
1_12594	chr1_42692800	68.96551724	59.23076923	66.66666667	72.18543046	62.17948718	40.60606061	55.55555556	62.31884058	65.48672566	68.94409938	42692800	0.746046185	0.758612307	0.87112288	0.746046185	2	chr1:42692701-42692800	YBX1	10374	RP5-994D16.3	14066	PPIH	34081	YBX1	-9416	RP5-994D16.3	11141	PPIH	16042	NA	YBX1	4	chr1:42692700-42692900	200	29.9971642
1_12594	chr1_42692900	66.43356643	62.94117647	66.14173228	68.6746988	64.59330144	40.25974026	63.73626374	61.9047619	60.56338028	70.83333333	42692900	0.746046185	0.758612307	0.87112288	0.746046185	2	chr1:42692801-42692900	YBX1	10474	RP5-994D16.3	14166	PPIH	34181	YBX1	-9316	RP5-994D16.3	11241	PPIH	16142	NA	YBX1	4	chr1:42692700-42692900	200	29.9971642
1_12606	chr1_42743800	77.13178295	59.44055944	60.41666667	78.26086957	62.67605634	58.06451613	73.59550562	57.51295337	79.73856209	56.98924731	42743800	0.932285107	0.927857212	0.941488114	0.927857212	3	chr1:42743701-42743800	CLDN19	-3546	P3H1	23212	C1orf50	-23468	P3H1	2534	CLDN19	-8806	C1orf50	-31947	NA		7	chr1:42743700-42743900	200	19.73304901
1_12606	chr1_42743900	86.03896104	78.81355932	73.92638037	94.31818182	76.53958944	79.44444444	85.18518519	75.6	87.66519824	78.19148936	42743900	0.932285107	0.927857212	0.941488114	0.927857212	4	chr1:42743801-42743900	CLDN19	-3646	P3H1	23112	C1orf50	-23368	P3H1	2434	CLDN19	-8906	C1orf50	-31847	P3H1		7	chr1:42743700-42743900	200	19.73304901
1_12615	chr1_42769300	95.77464789	96.4028777	96.83544304	97.72727273	93.61702128	95.625	97.84172662	93.42105263	98.36065574	94.80519481	42769300	0.840286407	0.832035791	0.851418681	0.832035791	2	chr1:42769201-42769300	C1orf50	2032	P3H1	-2216	RP5-994D16.9	7490	C1orf50	-6447	RP5-994D16.9	6512	P3H1	-22926	C1orf50,P3H1	C1orf50	4	chr1:42769200-42769400	200	16.80692529
1_12615	chr1_42769400	65.4676259	50.73529412	72.58064516	72.13114754	44.59459459	52.17391304	73.98373984	53.19148936	66.41221374	47.26027397	42769400	0.840286407	0.832035791	0.851418681	0.832035791	2	chr1:42769301-42769400	C1orf50	2132	P3H1	-2316	RP5-994D16.9	7390	C1orf50	-6347	RP5-994D16.9	6412	P3H1	-23026	C1orf50,P3H1	C1orf50	4	chr1:42769200-42769400	200	16.80692529
1_12627	chr1_42887100	45.78754579	51.34228188	53.10559006	48.38709677	49.87080103	45.65916399	47.66081871	47.2027972	33.64197531	31.90184049	42887100	0.93842219	0.764140755	0.808712633	0.764140755	5	chr1:42887001-42887100	ZNF691	36414	RP11-342M1.3	-40678	ERMAP	57186	ZNF691	34623	SLC2A1	38274	ERMAP	42111	NA		17	chr1:42887000-42887300	300	28.77133984
1_12627	chr1_42887200	45.84837545	60.82862524	58.04878049	49.42528736	54.12844037	54.10714286	53.94736842	56.22775801	35.96491228	39.80582524	42887200	0.93842219	0.764140755	0.808712633	0.764140755	8	chr1:42887101-42887200	ZNF691	36514	RP11-342M1.3	-40778	ERMAP	57286	ZNF691	34723	SLC2A1	38174	ERMAP	42211	NA		17	chr1:42887000-42887300	300	28.77133984
1_12627	chr1_42887300	78.33333333	93.75	94.50171821	93.71069182	92.15686275	93.02325581	96.61835749	93.58974359	50	73.7704918	42887300	0.93842219	0.764140755	0.808712633	0.764140755	4	chr1:42887201-42887300	ZNF691	36614	RP11-342M1.3	-40878	ERMAP	57386	ZNF691	34823	SLC2A1	38074	ERMAP	42311	NA		17	chr1:42887000-42887300	300	28.77133984
1_12635	chr1_42934500	95	76.78571429	80.68181818	94.32989691	79.67032967	90.82125604	86.25	90.69767442	93.38842975	84.55284553	42934500	0.81885193	0.881674504	0.796503224	0.796503224	2	chr1:42934401-42934500	SLC2A1-AS1	-24548	SLC2A1	24673	RNU6-880P	-56937	SLC2A1	-9126	SLC2A1-AS1	-48858	RNU6-880P	-57044	NA	SLC2A1	4	chr1:42934400-42934600	200	23.30562857
1_12635	chr1_42934600	97.18309859	68.78612717	73	94.62365591	78.26086957	89.34010152	93.79310345	92.21556886	94.07407407	72.78481013	42934600	0.81885193	0.881674504	0.796503224	0.796503224	2	chr1:42934501-42934600	SLC2A1-AS1	-24448	SLC2A1	24573	RNU6-880P	-56837	SLC2A1	-9226	SLC2A1-AS1	-48758	RNU6-880P	-56944	NA	SLC2A1	4	chr1:42934400-42934600	200	23.30562857
1_12641	chr1_42945600	94.14414414	77.20588235	51.06382979	83.45864662	68.13186813	72.46376812	92.77108434	73.4375	95.12195122	95.89041096	42945600	0.946323401	0.907399834	0.953161685	0.907399834	2	chr1:42945501-42945600	SLC2A1-AS1	-13448	SLC2A1	13573	RNU6-880P	-45837	SLC2A1	-20226	SLC2A1-AS1	-37758	RNU6-880P	-45944	NA	SLC2A1	5	chr1:42945500-42945700	200	47.81991908
1_12641	chr1_42945700	95.41666667	69.6969697	42.85714286	75.37688442	62.61682243	69.27374302	93.80530973	77.56097561	91.2568306	93.46733668	42945700	0.946323401	0.907399834	0.953161685	0.907399834	3	chr1:42945601-42945700	SLC2A1-AS1	-13348	SLC2A1	13473	RNU6-880P	-45737	SLC2A1	-20326	SLC2A1-AS1	-37658	RNU6-880P	-45844	NA	SLC2A1	5	chr1:42945500-42945700	200	47.81991908
1_12666	chr1_43011400	90.625	95.52238806	94	53.44827586	50	86.44067797	47.43589744	92.42424242	46.15384615	90	43011400	0.90921399	0.928411788	0.92300748	0.90921399	1	chr1:43011301-43011400	RNU6-880P	19963	SLC2A1	-52227	SLC2A1-AS1	52352	RNU6-880P	19856	SLC2A1-AS1	28042	SLC2A1	-86026	NA		2	chr1:43011300-43011500	200	29.71403738
1_12666	chr1_43011500	87.83783784	92.98245614	94.91525424	78.94736842	91.04477612	92.1875	86.76470588	93.58974359	83.33333333	93.22033898	43011500	0.90921399	0.928411788	0.92300748	0.90921399	1	chr1:43011401-43011500	RNU6-880P	20063	SLC2A1	-52327	SLC2A1-AS1	52452	RNU6-880P	19956	SLC2A1-AS1	28142	SLC2A1	-86126	NA		2	chr1:43011300-43011500	200	29.71403738
1_12667	chr1_43026600	49.09090909	38.57142857	41.26984127	94.11764706	86.56716418	2.040816327	95.08196721	60.49382716	39.28571429	100	43026600	0.968949356	0.929593195	0.943701805	0.929593195	1	chr1:43026501-43026600	RNU6-880P	35163	SLC2A1	-67427	SLC2A1-AS1	67552	RNU6-880P	35056	SLC2A1-AS1	43242	SLC2A1	-101226	NA		3	chr1:43026500-43026700	200	72.5388407
1_12667	chr1_43026700	68.59504132	70.92198582	72.43589744	91.30434783	95.45454545	50.44247788	97.4137931	71.12676056	74.74747475	97.56097561	43026700	0.968949356	0.929593195	0.943701805	0.929593195	2	chr1:43026601-43026700	RNU6-880P	35263	SLC2A1	-67527	SLC2A1-AS1	67652	RNU6-880P	35156	SLC2A1-AS1	43342	SLC2A1	-101326	NA		3	chr1:43026500-43026700	200	72.5388407
1_12686	chr1_43151000	91.35802469	83.33333333	87.5	91	48.57142857	91.39784946	85.32110092	87.64044944	90.76923077	84.09090909	43151000	0.768727863	0.830243637	0.795156065	0.768727863	1	chr1:43150901-43151000	FAM183A	3049	CFAP57	-21148	EBNA1BP2	21260	FAM183A	-5396	EBNA1BP2	13174	RNA5SP46	-45536	NA	FAM183A	2	chr1:43150900-43151100	200	40.25592261
1_12686	chr1_43151100	76.40449438	73.04347826	77.89473684	73.46938776	38.67924528	74.44444444	63.73626374	70.23809524	59.5505618	70	43151100	0.768727863	0.830243637	0.795156065	0.768727863	1	chr1:43151001-43151100	FAM183A	3149	CFAP57	-21048	EBNA1BP2	21160	FAM183A	-5296	EBNA1BP2	13074	RNA5SP46	-45436	NA	FAM183A	2	chr1:43150900-43151100	200	40.25592261
1_12717	chr1_43291700	81.76291793	82.90909091	85.41666667	93.97260274	94.49275362	73.68421053	84.12162162	83.07692308	72.46963563	95.20295203	43291700	0.979647144	0.928072563	0.936233488	0.928072563	4	chr1:43291601-43291700	C1orf210	-6083	TIE1	-9292	TMEM125	21676	C1orf210	-9040	TIE1	-17268	TMEM125	17698	NA		5	chr1:43291600-43291800	200	58.62693217
1_12717	chr1_43291800	93.82716049	96.05263158	96.42857143	94.79166667	91.66666667	0	95.45454545	43.03797468	0	94.52054795	43291800	0.979647144	0.928072563	0.936233488	0.928072563	1	chr1:43291701-43291800	C1orf210	-6183	TIE1	-9192	TMEM125	21776	C1orf210	-9140	TIE1	-17168	TMEM125	17798	NA		5	chr1:43291600-43291800	200	58.62693217
1_12731	chr1_43337500	72.86821705	95.03816794	77.06422018	84.27419355	75.91240876	96.57794677	94.07894737	85.61151079	75.96566524	96.84210526	43337500	0.984692293	0.967113951	0.984319635	0.967113951	3	chr1:43337401-43337500	MPL	-306	RP1-92O14.3	21158	CDC20	-21454	MPL	-12037	TIE1	14392	RP1-92O14.3	17183	MPL		5	chr1:43337400-43337600	200	36.51765157
1_12731	chr1_43337600	39.37007874	85.25641026	44.37086093	60	40.8839779	88.69565217	84.24657534	72.18934911	37.95620438	82.72251309	43337600	0.984692293	0.967113951	0.984319635	0.967113951	2	chr1:43337501-43337600	MPL	-206	RP1-92O14.3	21058	CDC20	-21354	MPL	-11937	TIE1	14492	RP1-92O14.3	17083	MPL		5	chr1:43337400-43337600	200	36.51765157
1_12755	chr1_43413100	1.724137931	54.28571429	2.941176471	0	0	0	61.25	68.65671642	0	0	43413100	0.99249259	0.986015649	0.989559112	0.986015649	1	chr1:43413001-43413100	SZT2	23132	MED8	-23292	RP1-92O14.6	27988	SZT2	6206	RP1-92O14.6	23945	MED8	-28375	NA	SZT2	3	chr1:43413000-43413200	200	58.37828768
1_12755	chr1_43413200	50	94.54545455	48.61111111	46.10778443	45.85987261	74.12587413	96.20253165	93.95973154	46.66666667	93.50649351	43413200	0.99249259	0.986015649	0.989559112	0.986015649	2	chr1:43413101-43413200	SZT2	23232	MED8	-23392	RP1-92O14.6	28088	SZT2	6306	RP1-92O14.6	24045	MED8	-28475	NA	SZT2	3	chr1:43413000-43413200	200	58.37828768
1_12774	chr1_43516800	88.76404494	93.58974359	88	90	95.40229885	87.03703704	98.96907216	94.11764706	95.34883721	95.89041096	43516800	0.963724827	0.934098009	0.963048777	0.934098009	1	chr1:43516701-43516800	PTPRF	-14075	HYI	-62811	HYI-AS1	62874	HYI-AS1	59805	PTPRF	-62485	SZT2	64167	NA		3	chr1:43516700-43516900	200	30.93922076
1_12774	chr1_43516900	43.58974359	92.82296651	48.20143885	47.29064039	45.14563107	47.16981132	95.26315789	94.35028249	95.89041096	95.6043956	43516900	0.963724827	0.934098009	0.963048777	0.934098009	2	chr1:43516801-43516900	PTPRF	-13975	HYI	-62911	HYI-AS1	62974	HYI-AS1	59905	PTPRF	-62385	SZT2	64267	NA		3	chr1:43516700-43516900	200	30.93922076
1_12794	chr1_43571400	94.25287356	89.01098901	92.38095238	90.36144578	94.11764706	89.18918919	87.17948718	92.64705882	93.75	88.57142857	43571400	0.912892737	0.917297511	0.939890966	0.912892737	1	chr1:43571301-43571400	PTPRF	40511	KDM4A	-78757	HYI	-117411	PTPRF	-7885	HYI-AS1	114405	SZT2	118767	NA	PTPRF	2	chr1:43571300-43571500	200	28.53250916
1_12794	chr1_43571500	82.72727273	36.9047619	87.71929825	91.01123596	85.56701031	86.41975309	42.85714286	87.80487805	89.23076923	45.83333333	43571500	0.912892737	0.917297511	0.939890966	0.912892737	1	chr1:43571401-43571500	PTPRF	40611	KDM4A	-78657	HYI	-117511	PTPRF	-7785	HYI-AS1	114505	SZT2	118867	NA	PTPRF	2	chr1:43571300-43571500	200	28.53250916
1_12803	chr1_43593300	96.61016949	39.56043956	99.01960784	94.38202247	97.27272727	97.33333333	44.44444444	50	97.22222222	44.28571429	43593300	0.829301758	0.879610474	0.887555457	0.829301758	1	chr1:43593201-43593300	KDM4A	-56857	PTPRF	62411	KDM4A-AS1	111169	PTPRF	14015	KDM4A-AS1	106622	KDM4A	-112215	NA	PTPRF	4	chr1:43593200-43593400	200	31.19892639
1_12803	chr1_43593400	95	92.75362319	95.69230769	95.2	95.05300353	96.875	91.04477612	94.55445545	94.19354839	93.40659341	43593400	0.829301758	0.879610474	0.887555457	0.829301758	3	chr1:43593301-43593400	KDM4A	-56757	PTPRF	62511	KDM4A-AS1	111069	PTPRF	14115	KDM4A-AS1	106522	KDM4A	-112115	NA	PTPRF	4	chr1:43593200-43593400	200	31.19892639
1_12805	chr1_43596800	91.8079096	75.47770701	92.03296703	91.71597633	92.2907489	90.50847458	76.34069401	86.86868687	91.21621622	79.09407666	43596800	0.915779388	0.899710494	0.937723262	0.899710494	4	chr1:43596701-43596800	KDM4A	-53357	PTPRF	65911	KDM4A-AS1	107669	PTPRF	17515	KDM4A-AS1	103122	KDM4A	-108715	NA	PTPRF	6	chr1:43596700-43596900	200	21.44053554
1_12805	chr1_43596900	91.93548387	65.38461538	89.18918919	85.95505618	89.33333333	92.90322581	75.97402597	69.94219653	89.17197452	64.13043478	43596900	0.915779388	0.899710494	0.937723262	0.899710494	2	chr1:43596801-43596900	KDM4A	-53257	PTPRF	66011	KDM4A-AS1	107569	PTPRF	17615	KDM4A-AS1	103022	KDM4A	-108615	NA	PTPRF	6	chr1:43596700-43596900	200	21.44053554
1_12841	chr1_43776800	93.10344828	0	96.22641509	98.61111111	97.14285714	91.37931034	54.54545455	45.83333333	95.16129032	95.83333333	43776800	0.974452671	0.975999576	0.979668725	0.974452671	1	chr1:43776701-43776800	ST3GAL3	40538	RP11-184I16.4	-49457	KDM4A-AS1	-69459	RP11-184I16.4	-67409	KDM4A	71285	KDM4A-AS1	-73406	NA	ST3GAL3	2	chr1:43776700-43776900	200	51.97072072
1_12841	chr1_43776900	98.30508475	91.89189189	98.24561404	97.22222222	97.10144928	97.14285714	98.21428571	97.32142857	100	97.46835443	43776900	0.974452671	0.975999576	0.979668725	0.974452671	1	chr1:43776801-43776900	ST3GAL3	40638	RP11-184I16.4	-49557	KDM4A-AS1	-69559	RP11-184I16.4	-67509	KDM4A	71385	KDM4A-AS1	-73506	NA	ST3GAL3	2	chr1:43776700-43776900	200	51.97072072
1_12848	chr1_43802000	94.07407407	46.03174603	96.03174603	92.59259259	94.15204678	95.83333333	66.02564103	68.27586207	94.47852761	93.08510638	43802000	0.987217073	0.903150519	0.957422421	0.903150519	2	chr1:43801901-43802000	ST3GAL3	65738	RP11-184I16.4	-74657	KDM4A-AS1	-94659	RP11-184I16.4	-92609	KDM4A	96485	KDM4A-AS1	-98606	NA	ST3GAL3	3	chr1:43801900-43802200	300	73.95833333
1_12848	chr1_43802200	98.95833333	2.083333333	100	96.15384615	97.8021978	97.43589744	51.02040816	50	99.04761905	98.24561404	43802200	0.987217073	0.903150519	0.957422421	0.903150519	1	chr1:43802101-43802200	ST3GAL3	65938	RP11-184I16.4	-74857	KDM4A-AS1	-94859	RP11-184I16.4	-92809	KDM4A	96685	KDM4A-AS1	-98806	NA	ST3GAL3	3	chr1:43801900-43802200	300	73.95833333
1_12850	chr1_43816600	97.27891156	45.66473988	93.75	92.89940828	96.8503937	95.78313253	69.27710843	67.5	96.8503937	93.88888889	43816600	0.949686548	0.889427086	0.963416099	0.889427086	2	chr1:43816501-43816600	ST3GAL3	80338	RP11-184I16.4	-89257	KDM4A-AS1	-109259	RP11-184I16.4	-107209	KDM4A	111085	KDM4A-AS1	-113206	NA	ST3GAL3	3	chr1:43816500-43816700	200	29.30708584
1_12850	chr1_43816700	98.66666667	91.66666667	94.11764706	92.78350515	95.58823529	96.34146341	92.10526316	90.58823529	95.38461538	96.2962963	43816700	0.949686548	0.889427086	0.963416099	0.889427086	1	chr1:43816601-43816700	ST3GAL3	80438	RP11-184I16.4	-89357	KDM4A-AS1	-109359	RP11-184I16.4	-107309	KDM4A	111185	KDM4A-AS1	-113306	NA	ST3GAL3	3	chr1:43816500-43816700	200	29.30708584
1_12856	chr1_43859900	50	100	100	100	44.28571429	95.08196721	98.24561404	100	100	100	43859900	0.973314504	0.984671095	0.981312096	0.973314504	1	chr1:43859801-43859900	ARTN	-73419	RP11-7O11.3	86386	IPO13	-87038	ST3GAL3	-70302	ARTN	-76445	RP11-7O11.3	84471	NA	ST3GAL3	2	chr1:43859800-43860000	200	33.49094567
1_12856	chr1_43860000	92.45283019	100	98.21428571	100	88.73239437	100	98.24561404	96.05263158	94.64285714	100	43860000	0.973314504	0.984671095	0.981312096	0.973314504	1	chr1:43859901-43860000	ARTN	-73319	RP11-7O11.3	86286	IPO13	-86938	ST3GAL3	-70202	ARTN	-76345	RP11-7O11.3	84371	NA	ST3GAL3	2	chr1:43859800-43860000	200	33.49094567
1_12857	chr1_43861000	94.09594096	96.56160458	91.63987138	92.99191375	90.77809798	58.33333333	81.91881919	92.32954545	95.29411765	76.47058824	43861000	0.849015271	0.90075523	0.934907736	0.849015271	4	chr1:43860901-43861000	ARTN	-72319	RP11-7O11.3	85286	IPO13	-85938	ST3GAL3	-69202	ARTN	-75345	RP11-7O11.3	83371	NA	ST3GAL3	6	chr1:43860900-43861200	300	26.10095052
1_12857	chr1_43861100	94.82758621	96.84210526	93.67088608	93.02325581	89.28571429	67.94871795	84.84848485	93.68421053	85.71428571	80	43861100	0.849015271	0.90075523	0.934907736	0.849015271	1	chr1:43861001-43861100	ARTN	-72219	RP11-7O11.3	85186	IPO13	-85838	ST3GAL3	-69102	ARTN	-75245	RP11-7O11.3	83271	NA	ST3GAL3	6	chr1:43860900-43861200	300	26.10095052
1_12857	chr1_43861200	97.14285714	90.42553191	95.18072289	95.89041096	95.0617284	81.48148148	90.27777778	89.69072165	91.80327869	88.0952381	43861200	0.849015271	0.90075523	0.934907736	0.849015271	1	chr1:43861101-43861200	ARTN	-72119	RP11-7O11.3	85086	IPO13	-85738	ST3GAL3	-69002	ARTN	-75145	RP11-7O11.3	83171	NA	ST3GAL3	6	chr1:43860900-43861200	300	26.10095052
1_12912	chr1_44028500	95.65217391	72.43589744	95.59748428	71.66666667	96.72131148	73.52941176	98.33333333	97.2027972	47.94520548	94.6969697	44028500	0.908539126	0.960690129	0.95658926	0.908539126	2	chr1:44028401-44028500	SLC6A9	2860	RP5-1198O20.4	-15427	CCDC24	36893	RP5-1198O20.4	-17700	SLC6A9	-30973	CCDC24	31972	NA	SLC6A9	5	chr1:44028400-44028600	200	27.10567323
1_12912	chr1_44028600	96.66666667	96.61654135	96.875	93.67088608	96.07142857	95.53072626	96.09375	96.56862745	92.2705314	97.95081967	44028600	0.908539126	0.960690129	0.95658926	0.908539126	3	chr1:44028501-44028600	SLC6A9	2760	RP5-1198O20.4	-15327	CCDC24	36993	RP5-1198O20.4	-17600	SLC6A9	-31073	CCDC24	32072	NA	SLC6A9	5	chr1:44028400-44028600	200	27.10567323
1_12920	chr1_44096700	93.06930693	92.59259259	93.03797468	92.24137931	74.82993197	78.31325301	93.65079365	83.23353293	76.21621622	80.97560976	44096700	0.917771616	0.922518414	0.927108573	0.917771616	4	chr1:44096601-44096700	AL139220.1	-7244	RP5-1198O20.4	-8208	RN7SL479P	20697	AL139220.1	-7379	RP5-1198O20.4	-8275	RN7SL479P	20397	NA	RP5-1198O20.4	5	chr1:44096600-44096800	200	21.04806551
1_12920	chr1_44096800	92.42424242	97.82608696	89.79591837	89.39393939	75	75	96.61016949	67.34693878	84.05797101	67.34693878	44096800	0.917771616	0.922518414	0.927108573	0.917771616	1	chr1:44096701-44096800	AL139220.1	-7144	RP5-1198O20.4	-8108	RN7SL479P	20597	AL139220.1	-7279	RP5-1198O20.4	-8175	RN7SL479P	20297	NA	RP5-1198O20.4	5	chr1:44096600-44096800	200	21.04806551
1_12966	chr1_44442300	94.95412844	82.98969072	96.06741573	84.05797101	95.72649573	97.81420765	97.86096257	78.5440613	95.15151515	99.39759036	44442300	0.914017918	0.899970456	0.853735447	0.853735447	3	chr1:44442201-44442300	RNF220	37013	RNU6-369P	51579	ERI3	-87092	RNU6-369P	51477	MIR5584	-103252	AL390776.1	-109196	NA	RNF220	4	chr1:44442200-44442400	200	12.98075124
1_12966	chr1_44442400	92.42424242	87.09677419	96.72131148	90.27777778	93.75	94.64285714	92.98245614	89.53488372	92.45283019	94.64285714	44442400	0.914017918	0.899970456	0.853735447	0.853735447	1	chr1:44442301-44442400	RNF220	37113	RNU6-369P	51679	ERI3	-87192	RNU6-369P	51577	MIR5584	-103152	AL390776.1	-109296	NA	RNF220	4	chr1:44442200-44442400	200	12.98075124
1_12967	chr1_44452600	91.98966408	94.08983452	96.15384615	93.98734177	95.90643275	93.33333333	95.91194969	96.62447257	97.99331104	98.05555556	44452600	0.798953989	0.916018413	0.769486841	0.769486841	5	chr1:44452501-44452600	RNF220	47313	RNU6-369P	61879	MIR5584	-92892	RNU6-369P	61777	MIR5584	-92952	AL390776.1	-119496	NA	RNF220	7	chr1:44452500-44452700	200	26.72313227
1_12967	chr1_44452700	48.17518248	75.28089888	92	69.13580247	74.17218543	74.4	77.39726027	96.05263158	94.85294118	95.55555556	44452700	0.798953989	0.916018413	0.769486841	0.769486841	2	chr1:44452601-44452700	RNF220	47413	RNU6-369P	61979	MIR5584	-92792	RNU6-369P	61877	MIR5584	-92852	AL390776.1	-119596	NA	RNF220	7	chr1:44452500-44452700	200	26.72313227
1_12972	chr1_44472300	83.58208955	86.66666667	87.87878788	75.71428571	92.30769231	93.22033898	87.03703704	88.15789474	82.60869565	93.33333333	44472300	0.956779825	0.924828947	0.950433854	0.924828947	1	chr1:44472201-44472300	RNF220	67013	MIR5584	-73192	RNU6-369P	81579	MIR5584	-73252	RNU6-369P	81477	AL390776.1	-139196	NA	RNF220	2	chr1:44472200-44472400	200	53.56112898
1_12972	chr1_44472400	89.23076923	43.33333333	95.71428571	1.428571429	90.90909091	91.04477612	92.85714286	83.75	1.449275362	86.9047619	44472400	0.956779825	0.924828947	0.950433854	0.924828947	1	chr1:44472301-44472400	RNF220	67113	MIR5584	-73092	RNU6-369P	81679	MIR5584	-73152	RNU6-369P	81577	AL390776.1	-139296	NA	RNF220	2	chr1:44472200-44472400	200	53.56112898
1_12991	chr1_44533200	90.54054054	93.75	95.65217391	96.96969697	93.02325581	91.93548387	91.56626506	97.18309859	98.27586207	92.77108434	44533200	0.900250857	0.94574047	0.948616216	0.900250857	1	chr1:44533101-44533200	MIR5584	-12292	RNF220	127913	TMEM53	141243	MIR5584	-12352	TMEM53	102037	RNF220	-118523	NA	RNF220	2	chr1:44533100-44533300	200	47.34544487
1_12991	chr1_44533300	6.849315068	10	96.42857143	95	46.51162791	6.349206349	53.93258427	89.55223881	67.21311475	54.54545455	44533300	0.900250857	0.94574047	0.948616216	0.900250857	1	chr1:44533201-44533300	MIR5584	-12192	RNF220	128013	TMEM53	141143	MIR5584	-12252	TMEM53	101937	RNF220	-118423	NA	RNF220	2	chr1:44533100-44533300	200	47.34544487
1_13045	chr1_44728500	92.77108434	92.06349206	95.34883721	48.4375	97.2972973	97.43589744	95.0617284	87.05882353	93.02325581	95.83333333	44728500	0.803843635	0.821364363	0.8608666	0.803843635	1	chr1:44728401-44728500	RNU5D-1	2670	RNU5F-1	-6598	KIF2C	-11319	RNU5D-1	2554	C1orf228	2909	RNU5F-1	-6715	NA		2	chr1:44728400-44728600	200	28.60547891
1_13045	chr1_44728600	96.875	95.65217391	97.26027397	88.88888889	95.45454545	97.10144928	94.66666667	89.74358974	97.46835443	92.53731343	44728600	0.803843635	0.821364363	0.8608666	0.803843635	1	chr1:44728501-44728600	RNU5D-1	2570	RNU5F-1	-6698	KIF2C	-11219	RNU5D-1	2454	C1orf228	3009	RNU5F-1	-6815	RNU5D-1		2	chr1:44728400-44728600	200	28.60547891
1_13090	chr1_44815900	91.78082192	90.58823529	91.56626506	86.20689655	44.44444444	91.80327869	94.11764706	90.90909091	92.30769231	91.04477612	44815900	0.91593618	0.826756956	0.927239929	0.826756956	1	chr1:44815801-44815900	RNU5E-6P	4097	BTBD19	7378	TCTEX1D4	-9225	BTBD19	1771	PTCH2	3943	RNU5E-6P	3982	BTBD19		6	chr1:44815800-44816100	300	30.07904895
1_13090	chr1_44816100	96.07843137	94.97716895	93.07159353	95	84.21052632	93.20113314	94.02061856	95.86563307	96.50537634	94.51073986	44816100	0.91593618	0.826756956	0.927239929	0.826756956	5	chr1:44816001-44816100	RNU5E-6P	3897	BTBD19	7578	TCTEX1D4	-9425	BTBD19	1971	PTCH2	3743	RNU5E-6P	3782	BTBD19		6	chr1:44815800-44816100	300	30.07904895
1_13112	chr1_44967100	62.84153005	95.48387097	96.40718563	94.91525424	96.11111111	96.2962963	97.86324786	83.61581921	77.84090909	98.55769231	44967100	0.971492633	0.998288436	0.971702824	0.971492633	3	chr1:44967001-44967100	EIF2B3	19487	RNA5SP47	34778	HECTD3	41451	RNA5SP47	34669	HECTD3	35439	UROD	-48475	NA	EIF2B3	6	chr1:44967000-44967200	200	34.10122895
1_13112	chr1_44967200	64.89361702	94.50549451	96.66666667	96.44970414	93.98907104	94.3877551	95.61752988	82.43243243	79.58115183	97.37991266	44967200	0.971492633	0.998288436	0.971702824	0.971492633	3	chr1:44967101-44967200	EIF2B3	19387	RNA5SP47	34878	HECTD3	41351	RNA5SP47	34769	HECTD3	35339	UROD	-48375	NA	EIF2B3	6	chr1:44967000-44967200	200	34.10122895
1_13136	chr1_45096500	81.25	85.71428571	0	86.84210526	73.91304348	94.87179487	77.08333333	0	81.66666667	65.51724138	45096500	0.911669916	0.941966118	0.879877081	0.879877081	1	chr1:45096401-45096500	UROD	84354	HECTD3	-85171	EIF2B3	-109778	ZSWIM5	-80102	UROD	80925	HECTD3	-93961	NA	ZSWIM5	2	chr1:45096400-45096600	200	85.81235698
1_13136	chr1_45096600	86.66666667	80	4.545454545	84.7826087	46.34146341	65.78947368	93.75	0	78.18181818	47.36842105	45096600	0.911669916	0.941966118	0.879877081	0.879877081	1	chr1:45096501-45096600	UROD	84454	HECTD3	-85271	EIF2B3	-109878	ZSWIM5	-80202	UROD	81025	HECTD3	-94061	NA	ZSWIM5	2	chr1:45096400-45096600	200	85.81235698
1_13195	chr1_45510500	62.4535316	75.78947368	68.38487973	72.04610951	60.19417476	87.890625	74.01315789	63.76021798	68.04511278	60.59322034	45510500	0.900023064	0.902604319	0.935795719	0.900023064	4	chr1:45510401-45510500	MMACHC	10160	CCDC163P	-10526	PRDX1	11354	PRDX1	535	MMACHC	-565	CCDC163P	-15592	MMACHC,PRDX1	MMACHC	5	chr1:45510400-45510600	200	60.17175453
1_13195	chr1_45510600	0	61.70212766	0	59.25925926	0	92.64705882	58.92857143	0	76.31578947	0	45510600	0.900023064	0.902604319	0.935795719	0.900023064	1	chr1:45510501-45510600	MMACHC	10260	CCDC163P	-10626	PRDX1	11254	PRDX1	435	MMACHC	-465	CCDC163P	-15692	MMACHC,PRDX1	MMACHC	5	chr1:45510400-45510600	200	60.17175453
1_13201	chr1_45528300	0	28.98550725	62.06896552	13.79310345	29.78723404	64	25.28735632	23.4375	36.95652174	0	45528300	0.953909324	0.785016887	0.809419836	0.785016887	1	chr1:45528201-45528300	PRDX1	-6344	AKR1A1	-22242	MMACHC	27960	MMACHC	14918	PRDX1	-17250	CCDC163P	-33392	NA		2	chr1:45528200-45528400	200	68.83780332
1_13201	chr1_45528400	3.703703704	41.17647059	79.31034483	46.15384615	31.42857143	57.14285714	35.48387097	36.11111111	38.0952381	12.90322581	45528400	0.953909324	0.785016887	0.809419836	0.785016887	1	chr1:45528301-45528400	PRDX1	-6444	AKR1A1	-22142	MMACHC	28060	MMACHC	15018	PRDX1	-17350	CCDC163P	-33492	NA		2	chr1:45528200-45528400	200	68.83780332
1_13220	chr1_45584400	0.69124424	1.704545455	0	0.20242915	1.057082452	7.62195122	0.652173913	2.227722772	0.664451827	0.506329114	45584400	0.793960673	0.942915866	0.774238729	0.774238729	7	chr1:45584301-45584400	NASP	336	AKR1A1	33333	CCDC17	39567	NASP	-10357	AKR1A1	14351	CCDC17	35644	NASP	NASP	27	chr1:45584300-45584600	300	8.913319053
1_13220	chr1_45584500	0.528401585	0.190114068	0.402684564	0.408163265	0.681431005	10.34482759	0.897435897	1.757188498	0.497512438	0.761904762	45584500	0.793960673	0.942915866	0.774238729	0.774238729	11	chr1:45584401-45584500	NASP	436	AKR1A1	33433	CCDC17	39467	NASP	-10257	AKR1A1	14451	CCDC17	35544	NASP	NASP	27	chr1:45584300-45584600	300	8.913319053
1_13220	chr1_45584600	0.449438202	0.336700337	0.54200542	0.60483871	0	9.717868339	0	0.666666667	0	0.746268657	45584600	0.793960673	0.942915866	0.774238729	0.774238729	9	chr1:45584501-45584600	NASP	536	AKR1A1	33533	CCDC17	39367	NASP	-10157	AKR1A1	14551	CCDC17	35444	NASP	NASP	27	chr1:45584300-45584600	300	8.913319053
1_13236	chr1_45628700	97.6744186	96.37681159	95.4887218	97.33333333	71.42857143	99.2248062	97.74011299	98.11320755	95.77464789	98.7654321	45628700	0.896701145	0.921651632	0.937349237	0.896701145	2	chr1:45628601-45628700	CCDC17	-4643	NASP	44636	GPBP1L1	57836	GPBP1L1	-1395	CCDC17	-8478	NASP	9796	GPBP1L1	GPBP1L1	4	chr1:45628600-45628800	200	16.10469016
1_13236	chr1_45628800	95.90163934	96.12403101	95.08196721	95.94594595	92.25352113	96.66666667	96.47887324	94.87179487	94.59459459	95.59748428	45628800	0.896701145	0.921651632	0.937349237	0.896701145	2	chr1:45628701-45628800	CCDC17	-4743	NASP	44736	GPBP1L1	57736	GPBP1L1	-1495	CCDC17	-8578	NASP	9896	GPBP1L1	GPBP1L1	4	chr1:45628600-45628800	200	16.10469016
1_13314	chr1_46132100	1.550387597	0	3.724928367	0.302114804	0.534759358	0.393700787	0	0	0.373134328	0	46132100	0.732002364	0.894031469	0.761946143	0.732002364	4	chr1:46132001-46132100	PIK3R3	516	RP4-533D7.5	-2430	TSPAN1	-42986	RP4-533D7.5	-6981	RP11-322N21.2	43385	AL672043.1	46614	RP4-533D7.5,PIK3R3	PIK3R3	6	chr1:46132000-46132200	200	3.761198361
1_13314	chr1_46132200	0.574712644	0	3.797468354	1.807228916	0	0	0.609756098	0	0	0.81300813	46132200	0.732002364	0.894031469	0.761946143	0.732002364	2	chr1:46132101-46132200	PIK3R3	416	RP4-533D7.5	-2330	TSPAN1	-42886	RP4-533D7.5	-6881	RP11-322N21.2	43285	AL672043.1	46514	RP4-533D7.5,PIK3R3	PIK3R3	6	chr1:46132000-46132200	200	3.761198361
1_13364	chr1_46304600	17.24137931	13.59223301	9.540636042	20.94594595	21.33333333	15.75342466	25.49668874	24.48979592	11.1627907	17.30769231	46304600	0.827897139	0.871346307	0.854600161	0.827897139	4	chr1:46304501-46304600	UQCRH	970	LRRC41	-992	NSUN4	-35576	UQCRH	-12176	RAD54L	26127	LRRC41	-26198	LRRC41,UQCRH	UQCRH	11	chr1:46304500-46304700	200	20.37985648
1_13364	chr1_46304700	47.91666667	41.92872117	30.59440559	51.03578154	42.90780142	27.38386308	46.04743083	56.40495868	37.08791209	37.34729494	46304700	0.827897139	0.871346307	0.854600161	0.827897139	7	chr1:46304601-46304700	UQCRH	1070	LRRC41	-1092	NSUN4	-35476	UQCRH	-12076	RAD54L	26227	LRRC41	-26298	LRRC41,UQCRH	UQCRH	11	chr1:46304500-46304700	200	20.37985648
1_13378	chr1_46349300	95.68345324	92	93.05555556	97.59036145	89.57345972	92.24806202	93.06930693	95.72368421	94.28571429	90.69767442	46349300	0.896784415	0.906119408	0.761311343	0.761311343	6	chr1:46349201-46349300	NSUN4	7465	FAAH	-44964	UQCRH	45670	NSUN4	-12891	UQCRH	32524	FAAH	-64545	NA	NSUN4	14	chr1:46349200-46349500	300	13.04267549
1_13378	chr1_46349400	97.75280899	85.34482759	96.82539683	96.57142857	82.82208589	90.90909091	90.625	96.47058824	92.19858156	85.41666667	46349400	0.896784415	0.906119408	0.761311343	0.761311343	3	chr1:46349301-46349400	NSUN4	7565	FAAH	-44864	UQCRH	45770	NSUN4	-12791	UQCRH	32624	FAAH	-64445	NA	NSUN4	14	chr1:46349200-46349500	300	13.04267549
1_13378	chr1_46349500	95.31680441	75.08896797	91.86440678	94.75308642	77.39130435	73.83966245	80.22813688	95.42253521	94.06779661	78.84615385	46349500	0.896784415	0.906119408	0.761311343	0.761311343	5	chr1:46349401-46349500	NSUN4	7665	FAAH	-44764	UQCRH	45870	NSUN4	-12691	UQCRH	32724	FAAH	-64345	NA	NSUN4	14	chr1:46349200-46349500	300	13.04267549
1_13400	chr1_46426200	73.7704918	63.63636364	72.22222222	74.32432432	65	71.875	74.02597403	72.58064516	69.23076923	64.61538462	46426200	0.911594326	0.800699308	0.838495661	0.800699308	1	chr1:46426101-46426200	AL137797.1	9407	LINC01398	25081	FAAH	31936	AL137797.1	9324	FAAH	12355	LINC01398	20472	NA		2	chr1:46426100-46426300	200	29.55491111
1_13400	chr1_46426300	93.82716049	45.45454545	95.83333333	86.74698795	88.60759494	82.19178082	94.17475728	89.74358974	44.44444444	47.36842105	46426300	0.911594326	0.800699308	0.838495661	0.800699308	1	chr1:46426201-46426300	AL137797.1	9307	LINC01398	24981	FAAH	32036	AL137797.1	9224	FAAH	12455	LINC01398	20372	NA		2	chr1:46426100-46426300	200	29.55491111
1_13440	chr1_46565600	94.93670886	96	93.33333333	97.89473684	96.47058824	96.25	97.26027397	96.47058824	95.23809524	93.42105263	46565600	0.782219139	0.886640251	0.827514426	0.782219139	1	chr1:46565501-46565600	KNCN	-14073	MKNK1-AS1	26905	MKNK1	28680	MKNK1-AS1	-4655	MKNK1	-6902	KNCN	-18173	NA	MKNK1,MKNK1-AS1	4	chr1:46565500-46565700	200	17.41679909
1_13440	chr1_46565700	65.67164179	76.30057803	63.22869955	81.36363636	78.20512821	95.14563107	83.57487923	82.48847926	77.71084337	64.22764228	46565700	0.782219139	0.886640251	0.827514426	0.782219139	3	chr1:46565601-46565700	KNCN	-14173	MKNK1-AS1	27005	MKNK1	28580	MKNK1-AS1	-4555	MKNK1	-7002	KNCN	-18273	NA	MKNK1,MKNK1-AS1	4	chr1:46565500-46565700	200	17.41679909
1_13470	chr1_46734600	86.70212766	89.10891089	85.47008547	94.53551913	86.50793651	80	85.87570621	82.77777778	74.04580153	92.41706161	46734600	0.905381611	0.921525343	0.936229413	0.905381611	3	chr1:46734501-46734600	EFCAB14	-15536	EFCAB14-AS1	60473	TEX38	62723	EFCAB14-AS1	42503	EFCAB14	-59442	TEX38	61006	NA		4	chr1:46734500-46734700	200	57.19607831
1_13470	chr1_46734700	53.33333333	90.12345679	68.51851852	93.90243902	48.48484848	89.47368421	55.12820513	50	0	95.45454545	46734700	0.905381611	0.921525343	0.936229413	0.905381611	1	chr1:46734601-46734700	EFCAB14	-15636	EFCAB14-AS1	60573	TEX38	62823	EFCAB14-AS1	42603	EFCAB14	-59542	TEX38	61106	NA		4	chr1:46734500-46734700	200	57.19607831
1_13481	chr1_46822000	95.8041958	95.23809524	76.34408602	97.82608696	94.53125	93.58974359	98.16513761	95.14563107	94.44444444	97.27272727	46822000	0.815076194	0.891795955	0.88029685	0.815076194	2	chr1:46821901-46822000	CYP4B1	22919	EFCAB14	-102936	CYP4A11	119456	CYP4B1	2587	CYP4A11	107176	EFCAB14-AS1	129903	NA		5	chr1:46821900-46822200	300	23.85376612
1_13481	chr1_46822100	88.46153846	87.23404255	74.07407407	90.19607843	85.10638298	89.83050847	86.48648649	87.80487805	91.66666667	85.36585366	46822100	0.815076194	0.891795955	0.88029685	0.815076194	1	chr1:46822001-46822100	CYP4B1	23019	EFCAB14	-103036	CYP4A11	119356	CYP4B1	2687	CYP4A11	107076	EFCAB14-AS1	130003	NA		5	chr1:46821900-46822200	300	23.85376612
1_13481	chr1_46822200	83.19327731	80.91603053	51.19047619	80.3030303	80.8	85.71428571	85.56701031	86.08695652	87.05882353	87.96296296	46822200	0.815076194	0.891795955	0.88029685	0.815076194	2	chr1:46822101-46822200	CYP4B1	23119	EFCAB14	-103136	CYP4A11	119256	CYP4B1	2787	CYP4A11	106976	EFCAB14-AS1	130103	NA		5	chr1:46821900-46822200	300	23.85376612
1_13487	chr1_46945800	0	0	45.65217391	38.29787234	4	0	4	41.17647059	0	0	46945800	0.759555193	0.778493986	0.707785416	0.707785416	1	chr1:46945701-46945800	CYP4A11	-4335	CYP4X1	-77767	CYP4Z1	-121687	CYP4A11	-13370	CYP4X1	-104951	CYP4B1	126387	NA		7	chr1:46945700-46945900	200	28.94467028
1_13487	chr1_46945900	75	73.15175097	83.06010929	82.9787234	75.50111359	73.57512953	70.98901099	81.94774347	75.46728972	70.82294264	46945900	0.759555193	0.778493986	0.707785416	0.707785416	6	chr1:46945801-46945900	CYP4A11	-4435	CYP4X1	-77667	CYP4Z1	-121587	CYP4A11	-13470	CYP4X1	-104851	CYP4B1	126487	NA		7	chr1:46945700-46945900	200	28.94467028
1_13493	chr1_47012300	95.94594595	94.52054795	60.97560976	45.88235294	98.71794872	96.92307692	96.77419355	50	95.71428571	96.59090909	47012300	0.948487412	0.936827823	0.938026203	0.936827823	1	chr1:47012201-47012300	CYP4X1	-11267	CYP4Z1	-55187	CYP4A11	-70835	CYP4X1	-38451	CYP4A11	-79870	CYP4A22-AS1	84352	NA		3	chr1:47012200-47012400	200	39.52063477
1_13493	chr1_47012400	93.125	97.36842105	75	68.79432624	95	95.3271028	95.51282051	75.53956835	93.33333333	90.74074074	47012400	0.948487412	0.936827823	0.938026203	0.936827823	2	chr1:47012301-47012400	CYP4X1	-11167	CYP4Z1	-55087	CYP4A11	-70935	CYP4X1	-38351	CYP4A11	-79970	CYP4A22-AS1	84252	NA		3	chr1:47012200-47012400	200	39.52063477
1_13497	chr1_47098100	62.66666667	91.22807018	90.47619048	64.17910448	64.24242424	86.30136986	84.67153285	68.87417219	89.83050847	66.44295302	47098100	0.807643408	0.828782276	0.860429559	0.807643408	2	chr1:47098001-47098100	CYP4Z1	30613	CYP4A22	-39349	CYP4X1	74533	CYP4A22-AS1	-1448	CYP4Z1	-20219	CYP4X1	47349	CYP4A22-AS1	CYP4A22-AS1,CYP4Z1	4	chr1:47098000-47098200	200	16.5452702
1_13497	chr1_47098200	92.54658385	96.5034965	96.875	95.48387097	96.04519774	96.71052632	95.73170732	94.96855346	98.47328244	94.73684211	47098200	0.807643408	0.828782276	0.860429559	0.807643408	2	chr1:47098101-47098200	CYP4Z1	30713	CYP4A22	-39249	CYP4X1	74633	CYP4A22-AS1	-1548	CYP4Z1	-20119	CYP4X1	47449	CYP4A22-AS1	CYP4A22-AS1,CYP4Z1	4	chr1:47098000-47098200	200	16.5452702
1_13510	chr1_47195300	96.1038961	97.05882353	92.53731343	95.77464789	94.44444444	98.24561404	97.4025974	93.84615385	94.87179487	89.33333333	47195300	0.912285876	0.900321647	0.937641797	0.900321647	1	chr1:47195201-47195300	PDZK1IP1	-4256	CYP4A22-AS1	-16029	LINC00853	16051	PDZK1IP1	-11330	LINC00853	14961	TAL1	20989	NA		2	chr1:47195200-47195500	300	32.33496732
1_13510	chr1_47195500	95.89041096	98.61111111	87.77777778	92.40506329	95.50561798	87.5	91.80327869	91.66666667	97.2972973	41.66666667	47195500	0.912285876	0.900321647	0.937641797	0.900321647	1	chr1:47195401-47195500	PDZK1IP1	-4456	CYP4A22-AS1	-16229	LINC00853	16251	PDZK1IP1	-11530	LINC00853	15161	TAL1	20789	NA		2	chr1:47195200-47195500	300	32.33496732
1_13526	chr1_47267700	96.72131148	81.01265823	86.95652174	83.33333333	93.19727891	99.03846154	98.37398374	82.99319728	99.2	89.58333333	47267700	0.718512022	0.913736977	0.859048943	0.718512022	4	chr1:47267601-47267700	TAL1	-35985	RP1-18D14.7	41904	STIL	45435	STIL	-17079	RP1-18D14.7	36950	TAL1	-51409	NA	STIL	7	chr1:47267600-47267800	200	28.13934555
1_13526	chr1_47267800	75.65217391	54.45544554	73.63636364	55.23809524	75	92.70833333	75.86206897	57.01754386	89.93288591	53.84615385	47267800	0.718512022	0.913736977	0.859048943	0.718512022	3	chr1:47267701-47267800	TAL1	-36085	RP1-18D14.7	42004	STIL	45335	STIL	-17179	RP1-18D14.7	37050	TAL1	-51509	NA	STIL	7	chr1:47267600-47267800	200	28.13934555
1_13538	chr1_47336800	94.82758621	93.5483871	91.30434783	98.66666667	94.93670886	92.20779221	91.22807018	95.83333333	90.90909091	97.10144928	47336800	0.934514497	0.93465295	0.93771661	0.934514497	1	chr1:47336701-47336800	CMPK1	2887	STIL	-22653	LINC01389	71677	CMPK1	-22075	LINC01389	44127	FOXE3	-81252	NA	CMPK1	3	chr1:47336700-47336900	200	31.09410879
1_13538	chr1_47336900	71.11111111	97.33333333	76.72955975	96.66666667	75	51.2605042	71.51898734	97.56097561	42.23602484	97.57575758	47336900	0.934514497	0.93465295	0.93771661	0.934514497	2	chr1:47336801-47336900	CMPK1	2987	STIL	-22753	LINC01389	71577	CMPK1	-21975	LINC01389	44027	FOXE3	-81152	NA	CMPK1	3	chr1:47336700-47336900	200	31.09410879
1_13540	chr1_47361300	48.97959184	3.921568627	57.77777778	0	55.38461538	97.61904762	59.45945946	5.263157895	100	0	47361300	0.897651352	0.988142286	0.920295236	0.897651352	1	chr1:47361201-47361300	CMPK1	27387	STIL	-47153	LINC01389	47177	CMPK1	2425	LINC01389	19627	FOXE3	-56752	CMPK1	CMPK1	6	chr1:47361200-47361400	200	59.86220917
1_13540	chr1_47361400	88.75	77.43190661	85.23206751	77.22419929	86.1878453	97.9757085	88.36363636	78.28947368	96.56652361	76.84210526	47361400	0.897651352	0.988142286	0.920295236	0.897651352	5	chr1:47361301-47361400	CMPK1	27487	LINC01389	47077	STIL	-47253	CMPK1	2525	LINC01389	19527	FOXE3	-56652	NA	CMPK1	6	chr1:47361200-47361400	200	59.86220917
1_13584	chr1_47597600	92.68292683	91.02564103	50	0	46.57534247	47.82608696	0	44.61538462	0	41.53846154	47597600	0.970406696	0.956696909	0.964643393	0.956696909	1	chr1:47597501-47597600	AL591415.1	23577	RP11-543D5.1	-90862	AL356458.1	95097	AL591415.1	23492	AL356458.1	94961	RP11-543D5.1	-105783	NA		4	chr1:47597500-47597700	200	67.90608926
1_13584	chr1_47597700	91.42857143	89.30232558	70.87912088	48.29931973	79.76878613	74.70355731	59.5	78.5046729	64.14141414	73.65591398	47597700	0.970406696	0.956696909	0.964643393	0.956696909	3	chr1:47597601-47597700	AL591415.1	23477	RP11-543D5.1	-90762	AL356458.1	95197	AL591415.1	23392	AL356458.1	95061	RP11-543D5.1	-105683	NA		4	chr1:47597500-47597700	200	67.90608926
1_13597	chr1_47661700	96.77419355	91.27725857	96.08540925	97.40634006	93.86189258	97.2972973	95.61752988	84.09703504	95.35714286	97.2972973	47661700	0.726219011	0.879101008	0.766510928	0.726219011	4	chr1:47661601-47661700	RP11-543D5.1	-26762	AL591415.1	-40523	RP11-543D5.2	103847	AL591415.1	-40608	RP11-543D5.1	-41683	TRABD2B	98827	NA		6	chr1:47661600-47661800	200	9.981545396
1_13597	chr1_47661800	96.66666667	93.75	96.875	96.44970414	91.27516779	95.65217391	97.32142857	89.79591837	96.36363636	95.55555556	47661800	0.726219011	0.879101008	0.766510928	0.726219011	2	chr1:47661701-47661800	RP11-543D5.1	-26662	AL591415.1	-40623	RP11-543D5.2	103747	AL591415.1	-40708	RP11-543D5.1	-41583	TRABD2B	98727	NA		6	chr1:47661600-47661800	200	9.981545396
1_13621	chr1_47766300	72.07792208	56.25	59.69387755	61.94690265	61.42857143	57.59493671	67.25663717	60.49382716	70.83333333	65.4676259	47766300	0.92072305	0.953729831	0.893248433	0.893248433	2	chr1:47766201-47766300	RP11-543D5.2	-753	RP11-330M19.1	-51765	RP11-543D5.1	77838	RP11-543D5.2	-5169	TRABD2B	-5773	RP11-330M19.1	-53937	RP11-543D5.2	TRABD2B	6	chr1:47766200-47766500	300	34.05631356
1_13621	chr1_47766400	79.75460123	44.44444444	47.69230769	85.0931677	60.84656085	45.56962025	74.04580153	62.64367816	74.59016393	66.66666667	47766400	0.92072305	0.953729831	0.893248433	0.893248433	2	chr1:47766301-47766400	RP11-543D5.2	-853	RP11-330M19.1	-51665	RP11-543D5.1	77938	RP11-543D5.2	-5269	TRABD2B	-5873	RP11-330M19.1	-53837	RP11-543D5.2	TRABD2B	6	chr1:47766200-47766500	300	34.05631356
1_13621	chr1_47766500	94.89051095	43.85964912	72.68518519	94.70899471	70.1863354	72.61146497	92.51336898	70.42253521	98.2300885	72.32704403	47766500	0.92072305	0.953729831	0.893248433	0.893248433	2	chr1:47766401-47766500	RP11-543D5.2	-953	RP11-330M19.1	-51565	RP11-543D5.1	78038	RP11-543D5.2	-5369	TRABD2B	-5973	RP11-330M19.1	-53737	RP11-543D5.2	TRABD2B	6	chr1:47766200-47766500	300	34.05631356
1_13638	chr1_47835700	88.42105263	93	50.51546392	37.64705882	91.58878505	46.05263158	48.21428571	88.54166667	90.90909091	40.47619048	47835700	0.896857707	0.91258683	0.724687512	0.724687512	1	chr1:47835601-47835700	RP11-330M19.1	17635	RP11-543D5.2	-70153	RP11-543D5.1	147238	RP11-330M19.1	15463	RP11-543D5.2	-74569	TRABD2B	-75173	NA	TRABD2B	2	chr1:47835600-47835900	300	28.82271496
1_13638	chr1_47835900	96.90721649	93.75	93.58974359	92.59259259	96.2962963	94.11764706	92.52336449	95.65217391	95.14563107	93.2038835	47835900	0.896857707	0.91258683	0.724687512	0.724687512	1	chr1:47835801-47835900	RP11-330M19.1	17835	RP11-543D5.2	-70353	RP11-543D5.1	147438	RP11-330M19.1	15663	RP11-543D5.2	-74769	TRABD2B	-75373	NA	TRABD2B	2	chr1:47835600-47835900	300	28.82271496
1_13645	chr1_47887400	41.7721519	2.222222222	47.89915966	92.70833333	1.941747573	50.53763441	56.62650602	46.80851064	52.72727273	89.47368421	47887400	0.887967022	0.878579501	0.833587208	0.833587208	1	chr1:47887301-47887400	RP11-330M19.1	69335	TRABD2B	109495	RP11-543D5.2	-121853	RP11-330M19.1	67163	RP11-543D5.2	-126269	TRABD2B	-126873	NA	TRABD2B	3	chr1:47887300-47887600	300	55.04697712
1_13645	chr1_47887600	69.375	62.74509804	64.92537313	82.35294118	63.15789474	73.05389222	71.11111111	67.54966887	75.20661157	80.62015504	47887600	0.887967022	0.878579501	0.833587208	0.833587208	2	chr1:47887501-47887600	RP11-330M19.1	69535	TRABD2B	109295	RP11-543D5.2	-122053	RP11-330M19.1	67363	RP11-543D5.2	-126469	TRABD2B	-127073	NA	TRABD2B	3	chr1:47887300-47887600	300	55.04697712
1_13690	chr1_48102300	92.64705882	90	89.65517241	94.82758621	98.36065574	98.14814815	93.47826087	96.92307692	94.73684211	98.36065574	48102300	0.939896187	0.944748346	0.902324577	0.902324577	1	chr1:48102201-48102300	AL356289.1	233	RP11-193P11.3	-20104	RP4-683M8.2	48092	AL356289.1	-2407	RP4-683M8.2	10564	RP11-193P11.3	-23514	AL356289.1	AL356289.1	3	chr1:48102200-48102400	200	18.23099714
1_13690	chr1_48102400	67.5	69.44444444	69.46564885	89.68253968	92.30769231	93.29268293	64.82758621	94.57831325	91.54929577	96.40718563	48102400	0.939896187	0.944748346	0.902324577	0.902324577	2	chr1:48102301-48102400	AL356289.1	333	RP11-193P11.3	-20204	RP4-683M8.2	48192	AL356289.1	-2307	RP4-683M8.2	10664	RP11-193P11.3	-23614	AL356289.1	AL356289.1	3	chr1:48102200-48102400	200	18.23099714
1_13692	chr1_48134300	97.2972973	88.46153846	92.1875	93.84615385	97.01492537	96.72131148	93.18181818	98.03921569	96.72131148	47.05882353	48134300	0.882073574	0.896720477	0.92777638	0.882073574	1	chr1:48134201-48134300	AL356289.1	32233	RP5-1024N4.2	-38671	RP11-193P11.3	-52104	AL356289.1	29593	RP4-683M8.2	42564	RP11-193P11.3	-55514	NA		2	chr1:48134200-48134500	300	48.38267917
1_13692	chr1_48134500	88	86.84210526	83.58208955	82.35294118	85.71428571	86.48648649	77.77777778	82.85714286	90.14084507	43.03797468	48134500	0.882073574	0.896720477	0.92777638	0.882073574	1	chr1:48134401-48134500	AL356289.1	32433	RP5-1024N4.2	-38471	RP11-193P11.3	-52304	AL356289.1	29793	RP4-683M8.2	42764	RP11-193P11.3	-55714	NA		2	chr1:48134200-48134500	300	48.38267917
1_13695	chr1_48160900	54.54545455	62.63736264	58.62068966	57.5	40.74074074	49.29577465	54.76190476	48.7804878	55	53.65853659	48160900	0.954501382	0.88900331	0.93541067	0.88900331	1	chr1:48160801-48160900	RP5-1024N4.2	-12071	AL356289.1	58833	SLC5A9	-61784	RP5-1024N4.2	-45957	AL356289.1	56193	RP5-1024N4.4	66987	NA		2	chr1:48160800-48161000	200	59.68248816
1_13695	chr1_48161000	93.58974359	97.46835443	93.10344828	93.18181818	0	41.42857143	93.97590361	88.29787234	95.23809524	90.90909091	48161000	0.954501382	0.88900331	0.93541067	0.88900331	1	chr1:48160901-48161000	RP5-1024N4.2	-11971	AL356289.1	58933	SLC5A9	-61684	RP5-1024N4.2	-45857	AL356289.1	56293	RP5-1024N4.4	66887	NA		2	chr1:48160800-48161000	200	59.68248816
1_13705	chr1_48207400	93.82716049	97.22222222	92.55319149	98.79518072	0	41.09589041	97.5308642	97.61904762	92.30769231	95.94594595	48207400	0.956601758	0.964571515	0.981093498	0.956601758	1	chr1:48207301-48207400	SLC5A9	-15284	RP5-1024N4.4	22161	RP5-1024N4.2	34429	RP5-1024N4.2	543	RP5-1024N4.4	20487	SLC5A9	-40201	RP5-1024N4.2		2	chr1:48207300-48207600	300	75.45199898
1_13705	chr1_48207600	90.90909091	93.05555556	93.82716049	94.59459459	44.11764706	38.33333333	97.01492537	97.4025974	89.0625	95.83333333	48207600	0.956601758	0.964571515	0.981093498	0.956601758	1	chr1:48207501-48207600	SLC5A9	-15084	RP5-1024N4.4	21961	RP5-1024N4.2	34629	RP5-1024N4.2	743	RP5-1024N4.4	20287	SLC5A9	-40001	RP5-1024N4.2		2	chr1:48207300-48207600	300	75.45199898
1_13711	chr1_48273300	54.73684211	45.88235294	95.08196721	89.41176471	96.66666667	96.05263158	41.96428571	1.98019802	95.89041096	93.5483871	48273300	0.945281609	0.973192317	0.940865819	0.940865819	1	chr1:48273201-48273300	RP5-1024N4.5	-10121	RP5-1024N4.4	-43739	SLC5A9	50614	RP5-1024N4.5	-11071	SPATA6	22071	SLC5A9	24656	NA		2	chr1:48273200-48273500	300	51.14079901
1_13711	chr1_48273500	95.38461538	88.23529412	94.11764706	95.83333333	95.3125	96.36363636	91.54929577	88.88888889	97.26027397	95.83333333	48273500	0.945281609	0.973192317	0.940865819	0.940865819	1	chr1:48273401-48273500	RP5-1024N4.5	-10321	RP5-1024N4.4	-43939	SLC5A9	50814	RP5-1024N4.5	-11271	SPATA6	21871	SLC5A9	24856	NA		2	chr1:48273200-48273500	300	51.14079901
1_13717	chr1_48364400	93.65079365	96.82539683	90.69767442	92.53731343	87.3015873	95.08196721	90	94.87179487	93.22033898	43.28358209	48364400	0.825206491	0.70842381	0.76699479	0.70842381	1	chr1:48364301-48364400	RNU6-723P	20192	RNU4-61P	-83535	RP5-1024N4.5	-101221	RNU6-723P	20085	SPATA6	-66564	RNU4-61P	-83642	NA	SPATA6	2	chr1:48364300-48364500	200	31.68429574
1_13717	chr1_48364500	100	97.18309859	91.83673469	96.1038961	94.33962264	93.93939394	96.84210526	96.59090909	91.17647059	87.35632184	48364500	0.825206491	0.70842381	0.76699479	0.70842381	1	chr1:48364401-48364500	RNU6-723P	20292	RNU4-61P	-83435	RP5-1024N4.5	-101321	RNU6-723P	20185	SPATA6	-66664	RNU4-61P	-83542	NA	SPATA6	2	chr1:48364300-48364500	200	31.68429574
1_13728	chr1_48500800	48.97959184	63.82978723	54.16666667	0	0	53.65853659	36.50793651	0	90	49.15254237	48500800	0.979098686	0.964610894	0.952222941	0.952222941	1	chr1:48500701-48500800	SPATA6	-28592	RNU4-61P	52865	RNU6-723P	156592	AGBL4	32054	RNU4-61P	52758	RNU6-723P	156485	NA		8	chr1:48500700-48501100	400	43.36205245
1_13728	chr1_48500900	55	54.3956044	46.85714286	31.57894737	28.16091954	66.66666667	53.02013423	30.64516129	92.67015707	52.09580838	48500900	0.979098686	0.964610894	0.952222941	0.952222941	3	chr1:48500801-48500900	SPATA6	-28692	RNU4-61P	52965	RNU6-723P	156692	AGBL4	31954	RNU4-61P	52858	RNU6-723P	156585	NA		8	chr1:48500700-48501100	400	43.36205245
1_13728	chr1_48501000	86.99186992	85.76642336	82.0610687	79.50530035	81.08108108	91.21338912	86.38497653	77.07317073	89.35185185	78.63247863	48501000	0.979098686	0.964610894	0.952222941	0.952222941	3	chr1:48500901-48501000	SPATA6	-28792	RNU4-61P	53065	RNU6-723P	156792	AGBL4	31854	RNU4-61P	52958	RNU6-723P	156685	NA		8	chr1:48500700-48501100	400	43.36205245
1_13728	chr1_48501100	86.95652174	92.85714286	91.01123596	79.3814433	87.61904762	91.95402299	86.95652174	83.75	91.89189189	82.35294118	48501100	0.979098686	0.964610894	0.952222941	0.952222941	1	chr1:48501001-48501100	SPATA6	-28892	RNU4-61P	53165	RNU6-723P	156892	AGBL4	31754	RNU4-61P	53058	RNU6-723P	156785	NA		8	chr1:48500700-48501100	400	43.36205245
1_13763	chr1_48935500	98.90710383	96.77419355	93.23308271	43.52941176	97.10144928	46.7032967	70.05988024	96.96969697	95.3125	97.68518519	48935500	0.994760879	0.993702961	0.993460674	0.993460674	2	chr1:48935401-48935500	RP11-141A19.1	-112815	BEND5	-158582	AGBL4	-272256	AGBL4	-117994	BEND5	-207978	RP11-141A19.1	-252085	NA	AGBL4	3	chr1:48935400-48935600	200	74.2201426
1_13763	chr1_48935600	90.72164948	90	92.5	0	48.91304348	1.086956522	49.36708861	95	94.11764706	91.59663866	48935600	0.994760879	0.993702961	0.993460674	0.993460674	1	chr1:48935501-48935600	RP11-141A19.1	-112715	BEND5	-158682	AGBL4	-272356	AGBL4	-118094	BEND5	-208078	RP11-141A19.1	-251985	NA	AGBL4	3	chr1:48935400-48935600	200	74.2201426
1_13767	chr1_49001400	47.86324786	0	4.166666667	45.83333333	94.50549451	48.68421053	86.2745098	0.970873786	1.282051282	39.13043478	49001400	0.979082626	0.907340422	0.902880071	0.902880071	1	chr1:49001301-49001400	RP11-141A19.1	-46915	BEND5	-224482	RP11-141A19.2	-256010	AGBL4	-183894	RP11-141A19.1	-186185	RP11-141A19.2	-267885	NA	AGBL4	2	chr1:49001300-49001500	200	52.68591501
1_13767	chr1_49001500	92.98245614	90.38461538	90	89.36170213	98.8372093	85.18518519	96.59090909	87	88.31168831	94.11764706	49001500	0.979082626	0.907340422	0.902880071	0.902880071	1	chr1:49001401-49001500	RP11-141A19.1	-46815	BEND5	-224582	RP11-141A19.2	-255910	AGBL4	-183994	RP11-141A19.1	-186085	RP11-141A19.2	-267785	NA	AGBL4	2	chr1:49001300-49001500	200	52.68591501
1_13772	chr1_49024800	74.7311828	49.60629921	47.88732394	66.23376623	70.14925373	73.85620915	89.05472637	44.16243655	46.5408805	70.58823529	49024800	0.874351822	0.80303314	0.895370946	0.80303314	2	chr1:49024701-49024800	RP11-141A19.1	-23515	RP11-141A19.2	-232610	BEND5	-247882	RP11-141A19.1	-162785	AGBL4	-207294	RP11-141A19.2	-244485	NA	AGBL4	4	chr1:49024700-49025000	300	25.63042675
1_13772	chr1_49025000	89.41798942	86.9047619	84.61538462	88.31168831	89.20454545	89.86486486	94.14634146	87.77777778	85.81560284	87.65432099	49025000	0.874351822	0.80303314	0.895370946	0.80303314	2	chr1:49024901-49025000	RP11-141A19.1	-23315	RP11-141A19.2	-232410	BEND5	-248082	RP11-141A19.1	-162585	AGBL4	-207494	RP11-141A19.2	-244285	NA	AGBL4	4	chr1:49024700-49025000	300	25.63042675
1_13774	chr1_49042400	87	91.83673469	88.88888889	92.63157895	96.59090909	87.62886598	95.37037037	88.46153846	90.8045977	96.05263158	49042400	0.868168259	0.807889034	0.840487474	0.807889034	1	chr1:49042301-49042400	RP11-141A19.1	-5915	RP11-141A19.2	-215010	BEND5	-265482	RP11-141A19.1	-145185	AGBL4	-224894	RP11-141A19.2	-226885	NA	AGBL4	3	chr1:49042300-49042600	300	18.07448394
1_13774	chr1_49042600	58.18181818	47.4025974	43.47826087	45.73643411	66.875	46.49122807	69.54022989	43.01075269	48.90510949	71.56862745	49042600	0.868168259	0.807889034	0.840487474	0.807889034	2	chr1:49042501-49042600	RP11-141A19.1	-5715	RP11-141A19.2	-214810	BEND5	-265682	RP11-141A19.1	-144985	AGBL4	-225094	RP11-141A19.2	-226685	NA	AGBL4	3	chr1:49042300-49042600	300	18.07448394
1_13787	chr1_49229400	0	2.702702703	4.166666667	57.57575758	0	45.94594595	50	0	0	0	49229400	0.965739703	0.73109925	0.7664628	0.73109925	1	chr1:49229301-49229400	RP11-141A19.2	-28010	RP11-141A19.1	181085	AGBL4-IT1	242685	RP11-141A19.2	-39885	RP11-141A19.1	41815	AGBL4-IT1	144800	NA	AGBL4	3	chr1:49229300-49229500	200	41.90887238
1_13787	chr1_49229500	27.60416667	36.09756098	34.24657534	53.84615385	31.81818182	51.38888889	48.32535885	29.89690722	42.75362319	34.85714286	49229500	0.965739703	0.73109925	0.7664628	0.73109925	2	chr1:49229401-49229500	RP11-141A19.2	-27910	RP11-141A19.1	181185	AGBL4-IT1	242585	RP11-141A19.2	-39785	RP11-141A19.1	41915	AGBL4-IT1	144700	NA	AGBL4	3	chr1:49229300-49229500	200	41.90887238
1_13800	chr1_49531900	34.93975904	0	1.538461538	1.219512195	41.55844156	0	52	3.225806452	0	43.15789474	49531900	0.894696301	0.941883974	0.968605707	0.894696301	1	chr1:49531801-49531900	AGBL4-IT1	-59815	RP11-141A19.2	274490	AL645730.1	-450314	AGBL4-IT1	-157700	RP11-141A19.2	262615	RP11-141A19.1	344315	NA	AGBL4	2	chr1:49531800-49532100	300	52.28205128
1_13800	chr1_49532100	51.35135135	0	1.694915254	2.247191011	50	0	52.56410256	1.219512195	0	51.35135135	49532100	0.894696301	0.941883974	0.968605707	0.894696301	1	chr1:49532001-49532100	AGBL4-IT1	-60015	RP11-141A19.2	274690	AL645730.1	-450114	AGBL4-IT1	-157900	RP11-141A19.2	262815	RP11-141A19.1	344515	NA	AGBL4	2	chr1:49531800-49532100	300	52.28205128
1_13816	chr1_49808700	74.8502994	49.35897436	51.37614679	50.80645161	80.48780488	63.90977444	74.47916667	58.66666667	47.22222222	78.80794702	49808700	0.920664954	0.911205378	0.912407151	0.911205378	2	chr1:49808601-49808700	AL645730.1	-173514	RP11-93G23.2	-185617	AGBL4	215200	AL645730.1	-173595	RP11-93G23.2	-187518	RP11-567C20.2	365605	NA	AGBL4	4	chr1:49808600-49808800	200	22.04854939
1_13816	chr1_49808800	86.8852459	78.10945274	80.34188034	86	84.06593407	85.21126761	86.57407407	85.52631579	78.57142857	91.08280255	49808800	0.920664954	0.911205378	0.912407151	0.911205378	2	chr1:49808701-49808800	AL645730.1	-173414	RP11-93G23.2	-185517	AGBL4	215100	AL645730.1	-173495	RP11-93G23.2	-187418	RP11-567C20.2	365505	NA	AGBL4	4	chr1:49808600-49808800	200	22.04854939
1_13867	chr1_50350800	68.15286624	68.06722689	57.31707317	81.33971292	79.91967871	82.05128205	78.28571429	64.62264151	76.43312102	69.33333333	50350800	0.805221136	0.917014807	0.854259237	0.805221136	3	chr1:50350701-50350800	DMRTA2	70832	RP5-850O15.3	-110668	RP11-567C20.3	-127673	DMRTA2	66749	FAF1	86227	RP5-850O15.3	-120350	NA		5	chr1:50350700-50350900	200	32.82164989
1_13867	chr1_50350900	59.82905983	47.85714286	33.11688312	73.48484848	68.66666667	74.02597403	70.16129032	51.14503817	70	51.51515152	50350900	0.805221136	0.917014807	0.854259237	0.805221136	2	chr1:50350801-50350900	DMRTA2	70732	RP5-850O15.3	-110568	RP11-567C20.3	-127773	DMRTA2	66649	FAF1	86127	RP5-850O15.3	-120250	NA		5	chr1:50350700-50350900	200	32.82164989
1_13889	chr1_50518800	92.40506329	93.10344828	90.47619048	84.93150685	96.1038961	90.78947368	92.15686275	95.45454545	95.89041096	93.97590361	50518800	0.943128219	0.974744242	0.926871765	0.926871765	1	chr1:50518701-50518800	Y_RNA	-18943	RP5-850O15.3	57332	RNU6-1026P	-63603	Y_RNA	-19043	RP5-850O15.3	47650	RNU6-1026P	-63711	NA	FAF1	2	chr1:50518700-50518900	200	30.23362779
1_13889	chr1_50518900	93.82716049	97.22222222	89.61038961	48.7804878	97.84946237	42.69662921	91.76470588	95.78947368	97.5	94.89795918	50518900	0.943128219	0.974744242	0.926871765	0.926871765	1	chr1:50518801-50518900	Y_RNA	-19043	RP5-850O15.3	57432	RNU6-1026P	-63503	Y_RNA	-19143	RP5-850O15.3	47750	RNU6-1026P	-63611	NA	FAF1	2	chr1:50518700-50518900	200	30.23362779
1_14009	chr1_51530100	45.23809524	50	90.36144578	97.33333333	93.93939394	98.5915493	71.62162162	66.66666667	100	70.53571429	51530100	0.877260502	0.825725067	0.920484116	0.825725067	2	chr1:51530001-51530100	RNU6-1281P	8629	EPS15	-10772	RP11-191G24.1	11718	RNU6-1281P	8524	RP11-191G24.1	-31529	RP11-253A20.1	66684	NA	RP11-191G24.1	4	chr1:51530000-51530200	200	33.60026498
1_14009	chr1_51530200	76.92307692	77.08333333	80.39215686	83.33333333	85.71428571	87.23404255	80.95238095	86.04651163	89.36170213	76.47058824	51530200	0.877260502	0.825725067	0.920484116	0.825725067	2	chr1:51530101-51530200	RNU6-1281P	8529	EPS15	-10872	RP11-191G24.1	11818	RNU6-1281P	8424	RP11-191G24.1	-31429	RP11-253A20.1	66784	NA	RP11-191G24.1	4	chr1:51530000-51530200	200	33.60026498
1_14010	chr1_51544500	91.72932331	87.57763975	67.32673267	80.91603053	83.47107438	63.39285714	69.23076923	64.84848485	90.90909091	82.35294118	51544500	0.916977319	0.831092371	0.849036955	0.831092371	2	chr1:51544401-51544500	RNU6-1281P	-5771	EPS15	-25172	RP11-191G24.1	26118	RNU6-1281P	-5876	RP11-191G24.1	-17129	RP11-253A20.1	81084	NA	RP11-191G24.1	3	chr1:51544400-51544600	200	33.58691318
1_14010	chr1_51544600	86.56716418	72.28915663	46	83.07692308	73.68421053	49.09090909	41.89189189	50.66666667	84.84848485	80	51544600	0.916977319	0.831092371	0.849036955	0.831092371	1	chr1:51544501-51544600	RNU6-1281P	-5871	EPS15	-25272	RP11-191G24.1	26218	RNU6-1281P	-5976	RP11-191G24.1	-17029	RP11-253A20.1	81184	NA	RP11-191G24.1	3	chr1:51544400-51544600	200	33.58691318
1_14063	chr1_52002100	92.13483146	87.00564972	88.51351351	91.14583333	93.75	91.37055838	76.96969697	71.84466019	91.13924051	93.41317365	52002100	0.73787341	0.751929412	0.871006828	0.73787341	3	chr1:52002001-52002100	RN7SL290P	6361	RAB3B	-11336	RNA5SP48	28691	RN7SL290P	6061	TXNDC12	18030	RNA5SP48	28565	NA		5	chr1:52002000-52002200	200	21.06325869
1_14063	chr1_52002200	81.81818182	80.17241379	77.06422018	73.07692308	76.66666667	86.46616541	64.70588235	63.86554622	83.87096774	76.31578947	52002200	0.73787341	0.751929412	0.871006828	0.73787341	2	chr1:52002101-52002200	RN7SL290P	6461	RAB3B	-11436	RNA5SP48	28791	RN7SL290P	6161	TXNDC12	17930	RNA5SP48	28665	NA		5	chr1:52002000-52002200	200	21.06325869
1_14072	chr1_52039100	96.55172414	100	96	100	100	95.45454545	96.96969697	76	97.5	95.45454545	52039100	0.939101091	0.879705806	0.887015581	0.879705806	1	chr1:52039001-52039100	KTI12	-5284	RP11-91A18.4	5710	TXNDC12-AS1	-11817	RP11-91A18.4	-5179	TXNDC12	-5602	KTI12	-6998	NA	RP11-91A18.4,TXNDC12	2	chr1:52039000-52039200	200	36.70238095
1_14072	chr1_52039200	86.66666667	95.23809524	92.68292683	93.10344828	90.56603774	90.47619048	87.75510204	45.83333333	88.88888889	90.16393443	52039200	0.939101091	0.879705806	0.887015581	0.879705806	1	chr1:52039101-52039200	KTI12	-5384	RP11-91A18.4	5810	TXNDC12-AS1	-11717	RP11-91A18.4	-5079	TXNDC12	-5702	KTI12	-7098	NA	RP11-91A18.4,TXNDC12	2	chr1:52039000-52039200	200	36.70238095
1_14105	chr1_52335500	50	89.0625	89.85507246	94.28571429	89.15662651	88.67924528	91.54929577	90.47619048	95.23809524	91.37931034	52335500	0.965386607	0.969936828	0.956535861	0.956535861	1	chr1:52335401-52335500	RP11-155O18.6	-17986	CC2D1B	30679	ORC1	68887	ZFYVE9	-11015	CC2D1B	15092	RP11-155O18.6	-18377	NA	ZFYVE9	2	chr1:52335400-52335600	200	47.04393025
1_14105	chr1_52335600	48.33333333	98.38709677	95.71428571	94.52054795	69.23076923	95.83333333	95.16129032	97.4025974	97.18309859	100	52335600	0.965386607	0.969936828	0.956535861	0.956535861	1	chr1:52335501-52335600	RP11-155O18.6	-17886	CC2D1B	30579	ORC1	68787	ZFYVE9	-10915	CC2D1B	14992	RP11-155O18.6	-18277	NA	ZFYVE9	2	chr1:52335400-52335600	200	47.04393025
1_14135	chr1_52562300	97.72727273	92.06349206	93.38842975	92.61744966	97.69230769	96.42857143	94.85294118	73.61111111	97.70992366	95.27027027	52562300	0.914613821	0.891831993	0.870417438	0.870417438	2	chr1:52562201-52562300	RP11-25O10.2	7483	ZCCHC11	-9200	GPX7	-40071	RP11-25O10.2	7027	GPX7	-46751	ZCCHC11	-47523	NA		3	chr1:52562200-52562400	200	17.7261313
1_14135	chr1_52562400	96.22641509	98.03921569	91.80327869	91.42857143	95.3125	96.36363636	94.11764706	86.20689655	95.83333333	100	52562400	0.914613821	0.891831993	0.870417438	0.870417438	1	chr1:52562301-52562400	RP11-25O10.2	7583	ZCCHC11	-9300	GPX7	-39971	RP11-25O10.2	7127	GPX7	-46651	ZCCHC11	-47623	NA		3	chr1:52562200-52562400	200	17.7261313
1_14140	chr1_52609500	97.9020979	96.49122807	93.72937294	94.41340782	96.41693811	83.33333333	96.06557377	97.50778816	97.13114754	96.60493827	52609500	0.833717014	0.900106066	0.818466352	0.818466352	6	chr1:52609401-52609500	GPX7	7129	FAM159A	-23843	RP11-25O10.2	54683	GPX7	449	FAM159A	-47565	RP11-25O10.2	54227	GPX7		10	chr1:52609400-52609600	200	13.48417257
1_14140	chr1_52609600	95.6	96.58119658	95.52238806	94.42379182	92.54385965	83.78378378	96.0591133	95.11111111	96.95431472	96.01769912	52609600	0.833717014	0.900106066	0.818466352	0.818466352	4	chr1:52609501-52609600	GPX7	7229	FAM159A	-23743	RP11-25O10.2	54783	GPX7	549	FAM159A	-47465	RP11-25O10.2	54327	GPX7		10	chr1:52609400-52609600	200	13.48417257
1_14192	chr1_52864800	96.13095238	94.59459459	88.81789137	87.6344086	88.5583524	85.31746032	82.62032086	94.02173913	88.9298893	95.91280654	52864800	0.935528963	0.905320161	0.901749113	0.901749113	7	chr1:52864701-52864800	RP4-631H13.2	16930	ZYG11A	22065	ECHDC2	56926	RP4-631H13.2	16415	ZYG11A	-30191	ECHDC2	31109	NA	ZYG11A	9	chr1:52864700-52864900	200	29.77320302
1_14192	chr1_52864900	93.33333333	96.55172414	73.52941176	66.94915254	70.86614173	69.76744186	48.97959184	92.98245614	72.83950617	93.10344828	52864900	0.935528963	0.905320161	0.901749113	0.901749113	2	chr1:52864801-52864900	RP4-631H13.2	16830	ZYG11A	22165	ECHDC2	56826	RP4-631H13.2	16315	ZYG11A	-30091	ECHDC2	31009	NA	ZYG11A	9	chr1:52864700-52864900	200	29.77320302
1_14215	chr1_52935000	93.55992844	92.85714286	96.07293128	96.89781022	98.20089955	86.71532847	96.11360239	93.8	93.23607427	98.14814815	52935000	0.785697268	0.719625431	0.911087385	0.719625431	11	chr1:52934901-52935000	MIR5095	71	MIR1273G	-5313	MIR1273F	6327	MIR5095	-17	MIR1273G	-5413	MIR1273F	6228	MIR5095	SCP2,MIR5095	16	chr1:52934900-52935100	200	7.238820146
1_14215	chr1_52935100	95.33898305	95.51724138	96.30769231	97.01492537	95.84775087	93.72937294	96.49595687	95.23809524	95.12195122	96.77419355	52935100	0.785697268	0.719625431	0.911087385	0.719625431	5	chr1:52935001-52935100	MIR5095	171	MIR1273G	-5213	MIR1273F	6427	MIR5095	83	MIR1273G	-5313	MIR1273F	6328	MIR5095	SCP2,MIR5095	16	chr1:52934900-52935100	200	7.238820146
1_14216	chr1_52985900	100	97.22222222	5	95.38461538	94.28571429	47.05882353	95	92.1875	96.875	0	52985900	0.966052369	0.960938972	0.982589088	0.960938972	1	chr1:52985801-52985900	SCP2	-29027	MIR1273G	45587	MIR5095	50971	SCP2	-8332	MIR1273G	45487	MIR5095	50883	NA	SCP2	2	chr1:52985800-52986100	300	93.80952381
1_14216	chr1_52986100	83.13253012	83.90804598	4.255319149	86.44067797	93.33333333	65	89.85507246	80.48780488	33.75	0	52986100	0.966052369	0.960938972	0.982589088	0.960938972	1	chr1:52986001-52986100	SCP2	-28827	MIR1273G	45787	MIR5095	51171	SCP2	-8132	MIR1273G	45687	MIR5095	51083	NA	SCP2	2	chr1:52985800-52986100	300	93.80952381
1_14217	chr1_52991500	99.15611814	97.60479042	80.34188034	97.6109215	98.36734694	90.4494382	96.07142857	97.27272727	95.85062241	83.04347826	52991500	0.956465836	0.960657892	0.969489811	0.956465836	6	chr1:52991401-52991500	SCP2	-23427	MIR1273G	51187	MIR5095	56571	SCP2	-2732	MIR1273G	51087	MIR5095	56483	NA	SCP2	9	chr1:52991400-52991600	200	27.08705762
1_14217	chr1_52991600	94.7761194	98	62.5	93.01075269	98.64864865	84.16666667	95.29411765	95.83333333	93.33333333	66.66666667	52991600	0.956465836	0.960657892	0.969489811	0.956465836	3	chr1:52991501-52991600	SCP2	-23327	MIR1273G	51287	MIR5095	56671	SCP2	-2632	MIR1273G	51187	MIR5095	56583	NA	SCP2	9	chr1:52991400-52991600	200	27.08705762
1_14219	chr1_53004900	92.68292683	97.22222222	95.28301887	96.82539683	95.45454545	96.20253165	93.80530973	97.02970297	96.36363636	74.54545455	53004900	0.889834676	0.910305019	0.871625053	0.871625053	2	chr1:53004801-53004900	SCP2	-10027	AL445183.1	50049	PODN	-57151	SCP2	10668	AL445183.1	48723	MIR1273G	64487	NA	SCP2	6	chr1:53004800-53005100	300	28.81379867
1_14219	chr1_53005000	98.03921569	98.24561404	96.66666667	96.82539683	98.33333333	93.18181818	100	95.83333333	95.94594595	49.12280702	53005000	0.889834676	0.910305019	0.871625053	0.871625053	1	chr1:53004901-53005000	SCP2	-9927	AL445183.1	49949	PODN	-57051	SCP2	10768	AL445183.1	48623	MIR1273G	64587	NA	SCP2	6	chr1:53004800-53005100	300	28.81379867
1_14219	chr1_53005100	97.25274725	98.13664596	97.2972973	97.4025974	94.40993789	92.8057554	100	98.25581395	97.19101124	83.69565217	53005100	0.889834676	0.910305019	0.871625053	0.871625053	3	chr1:53005001-53005100	SCP2	-9827	AL445183.1	49849	PODN	-56951	SCP2	10868	AL445183.1	48523	MIR1273G	64687	NA	SCP2	6	chr1:53004800-53005100	300	28.81379867
1_14220	chr1_53020900	84.64912281	85.23206751	89.07103825	93.82239382	90.99099099	95.43378995	86.23188406	93.84615385	75.72815534	28.27004219	53020900	0.797921657	0.779390425	0.993027449	0.779390425	3	chr1:53020801-53020900	SCP2	5927	AL445183.1	34049	PODN	-41151	SCP2	26668	AL445183.1	32723	RP11-334A14.5	49037	NA	SCP2	5	chr1:53020800-53021000	200	76.28260381
1_14220	chr1_53021000	78.98089172	78.88198758	75.38461538	86.81318681	81.92771084	85.40145985	73.73737374	81.81818182	68.42105263	0	53021000	0.797921657	0.779390425	0.993027449	0.779390425	2	chr1:53020901-53021000	SCP2	6027	AL445183.1	33949	PODN	-41051	SCP2	26768	AL445183.1	32623	RP11-334A14.5	48937	NA	SCP2	5	chr1:53020800-53021000	200	76.28260381
1_14221	chr1_53023600	94.64285714	93.50649351	94.33962264	89.85507246	93.06930693	94.11764706	89.23076923	90	97.2972973	78.20512821	53023600	0.826668895	0.797976814	0.828547752	0.797976814	1	chr1:53023501-53023600	SCP2	8627	AL445183.1	31349	PODN	-38451	SCP2	-27303	AL445183.1	30023	RP11-334A14.5	46337	NA	SCP2	2	chr1:53023500-53023700	200	29.68497343
1_14221	chr1_53023700	96.22641509	95.52238806	97.87234043	94.44444444	94.38202247	96.42857143	96.61016949	97.91666667	100	59.72222222	53023700	0.826668895	0.797976814	0.828547752	0.797976814	1	chr1:53023601-53023700	SCP2	8727	AL445183.1	31249	PODN	-38351	SCP2	-27203	AL445183.1	29923	RP11-334A14.5	46237	NA	SCP2	2	chr1:53023500-53023700	200	29.68497343
1_14222	chr1_53029000	100	98.41269841	95.74468085	95.0617284	93.40659341	96.55172414	97.43589744	100	98.68421053	90.38461538	53029000	0.969288935	0.960644145	0.98020116	0.960644145	1	chr1:53028901-53029000	SCP2	14027	AL445183.1	25949	PODN	-33051	SCP2	-21903	AL445183.1	24623	RP11-334A14.5	40937	NA	SCP2	7	chr1:53028900-53029400	500	48.71359562
1_14222	chr1_53029100	95.13888889	92.06349206	93.83561644	94.02985075	93.08176101	94.16058394	91.55844156	96.92307692	90.83969466	75.23809524	53029100	0.969288935	0.960644145	0.98020116	0.960644145	2	chr1:53029001-53029100	SCP2	14127	AL445183.1	25849	PODN	-32951	SCP2	-21803	AL445183.1	24523	RP11-334A14.5	40837	NA	SCP2	7	chr1:53028900-53029400	500	48.71359562
1_14222	chr1_53029200	100	89.23076923	98.41269841	100	91.89189189	95.52238806	92.85714286	98.64864865	96.34146341	4.47761194	53029200	0.969288935	0.960644145	0.98020116	0.960644145	1	chr1:53029101-53029200	SCP2	14227	AL445183.1	25749	PODN	-32851	SCP2	-21703	AL445183.1	24423	RP11-334A14.5	40737	NA	SCP2	7	chr1:53028900-53029400	500	48.71359562
1_14222	chr1_53029300	98.52941176	92.85714286	96.22641509	94.54545455	95.0617284	94.91525424	95.40229885	96.62921348	96.84210526	0	53029300	0.969288935	0.960644145	0.98020116	0.960644145	1	chr1:53029201-53029300	SCP2	14327	AL445183.1	25649	PODN	-32751	SCP2	-21603	AL445183.1	24323	RP11-334A14.5	40637	NA	SCP2	7	chr1:53028900-53029400	500	48.71359562
1_14222	chr1_53029400	86.08695652	92.56198347	85.07462687	93.63636364	86.66666667	96.875	91.15646259	86.09271523	86.2745098	66.08695652	53029400	0.969288935	0.960644145	0.98020116	0.960644145	2	chr1:53029301-53029400	SCP2	14427	AL445183.1	25549	PODN	-32651	SCP2	-21503	AL445183.1	24223	RP11-334A14.5	40537	NA	SCP2	7	chr1:53028900-53029400	500	48.71359562
1_14223	chr1_53029800	85.9375	79.36507937	64.17910448	88.57142857	71.59090909	72.72727273	69.11764706	79.22077922	83.33333333	0	53029800	0.973041891	0.947476048	0.963018491	0.947476048	1	chr1:53029701-53029800	SCP2	14827	AL445183.1	25149	PODN	-32251	SCP2	-21103	AL445183.1	23823	RP11-334A14.5	40137	NA	SCP2	7	chr1:53029700-53030000	300	54.32350013
1_14223	chr1_53030000	98.02631579	96.33333333	99.07692308	96.16252822	96.15384615	94.09722222	95.94936709	95.84352078	98.30985915	76.08695652	53030000	0.973041891	0.947476048	0.963018491	0.947476048	6	chr1:53029901-53030000	SCP2	15027	AL445183.1	24949	PODN	-32051	SCP2	-20903	AL445183.1	23623	RP11-334A14.5	39937	NA	SCP2	7	chr1:53029700-53030000	300	54.32350013
1_14225	chr1_53044200	98.26589595	96.86098655	76.42276423	97.10144928	95.15418502	97.10982659	95.51569507	95	97.26027397	80.7106599	53044200	0.757809259	0.718854809	0.916730104	0.718854809	3	chr1:53044101-53044200	AL445183.1	10749	PODN	-17851	SCP2	29227	SCP2	-6703	AL445183.1	9423	RP11-334A14.5	25737	NA	SCP2	5	chr1:53044100-53044300	200	12.61950635
1_14225	chr1_53044300	93.58974359	94.81481481	91.97530864	94.08602151	93.87755102	96.52173913	95.18072289	94.66666667	96.37681159	92.8057554	53044300	0.757809259	0.718854809	0.916730104	0.718854809	2	chr1:53044201-53044300	AL445183.1	10649	PODN	-17751	SCP2	29327	SCP2	-6603	AL445183.1	9323	RP11-334A14.5	25637	NA	SCP2	5	chr1:53044100-53044300	200	12.61950635
1_14227	chr1_53048100	68.47826087	66.66666667	46.51162791	66.66666667	65.88235294	59.75609756	70.52631579	70	72.46376812	59.30232558	53048100	0.936129658	0.924171283	0.968300757	0.924171283	1	chr1:53048001-53048100	AL445183.1	6849	PODN	-13951	SCP2	33127	SCP2	-2803	AL445183.1	5523	RP11-334A14.5	21837	NA	SCP2	3	chr1:53048000-53048400	400	38.53443978
1_14227	chr1_53048200	95.89041096	93.82716049	82.85714286	92.30769231	90.58823529	89.39393939	92.59259259	98.79518072	98.41269841	96.38554217	53048200	0.936129658	0.924171283	0.968300757	0.924171283	1	chr1:53048101-53048200	AL445183.1	6749	PODN	-13851	SCP2	33227	SCP2	-2703	AL445183.1	5423	RP11-334A14.5	21737	NA	SCP2	3	chr1:53048000-53048400	400	38.53443978
1_14227	chr1_53048400	84.12698413	88.88888889	8.955223881	88.05970149	85.52631579	31.42857143	76.5625	84.41558442	83.05084746	81.57894737	53048400	0.936129658	0.924171283	0.968300757	0.924171283	1	chr1:53048301-53048400	AL445183.1	6549	PODN	-13651	SCP2	33427	SCP2	-2503	AL445183.1	5223	RP11-334A14.5	21537	NA	SCP2	3	chr1:53048000-53048400	400	38.53443978
1_14228	chr1_53053400	97.02970297	96.34146341	92.30769231	96.38554217	96.80851064	94.66666667	94.68085106	98.66666667	97.36842105	94.25287356	53053400	0.956626011	0.961926467	0.974248521	0.956626011	1	chr1:53053301-53053400	AL445183.1	1549	PODN	-8651	SCP2	38427	AL445183.1	223	SCP2	1697	RP11-334A14.5	16537	AL445183.1,SCP2		3	chr1:53053300-53053600	300	26.383155
1_14228	chr1_53053600	97.63779528	95.56962025	49.59349593	97.2972973	95.23809524	73.55371901	94.36619718	91.89189189	97.11538462	52.7607362	53053600	0.956626011	0.961926467	0.974248521	0.956626011	2	chr1:53053501-53053600	AL445183.1	1349	PODN	-8451	SCP2	38627	AL445183.1	23	SCP2	1897	RP11-334A14.5	16337	AL445183.1,SCP2		3	chr1:53053300-53053600	300	26.383155
1_14229	chr1_53053800	96	96	51.32743363	98.7012987	97.63313609	79.86111111	96.98795181	93.28358209	98.98989899	98.17073171	53053800	0.964308331	0.988815791	0.977136513	0.964308331	2	chr1:53053701-53053800	AL445183.1	1149	PODN	-8251	SCP2	38827	AL445183.1	-177	SCP2	2097	RP11-334A14.5	16137	AL445183.1,SCP2	AL445183.1	6	chr1:53053700-53053900	200	47.23517958
1_14229	chr1_53053900	96.96969697	95.60117302	50.20080321	97.2972973	97.04142012	77.74193548	96.93593315	95.5017301	95.89041096	83.79120879	53053900	0.964308331	0.988815791	0.977136513	0.964308331	4	chr1:53053801-53053900	AL445183.1	1049	PODN	-8151	SCP2	38927	AL445183.1	-277	SCP2	2197	RP11-334A14.5	16037	AL445183.1,SCP2	AL445183.1	6	chr1:53053700-53053900	200	47.23517958
1_14243	chr1_53097100	72.38095238	70.20408163	96.49681529	83.26359833	82.74336283	84.70149254	70.92511013	77.35042735	69.31216931	84.45595855	53097100	0.968026129	0.970892832	0.990047136	0.968026129	4	chr1:53097001-53097100	RP11-334A14.8	-17475	PODN	34888	AL445183.1	-42151	SLC1A7	-9917	PODN	11598	RP11-334A14.8	-21509	NA	SLC1A7	11	chr1:53097000-53097300	300	26.64450693
1_14243	chr1_53097200	66.24203822	66.48648649	94.83568075	77.07006369	80.92783505	80.50314465	65	67.72151899	64.53900709	81.16883117	53097200	0.968026129	0.970892832	0.990047136	0.968026129	3	chr1:53097101-53097200	RP11-334A14.8	-17375	PODN	34988	AL445183.1	-42251	SLC1A7	-10017	PODN	11698	RP11-334A14.8	-21409	NA	SLC1A7	11	chr1:53097000-53097300	300	26.64450693
1_14243	chr1_53097300	73.52941176	73.93162393	96.53979239	84.72222222	83.74233129	81.95876289	74.13127413	71.80851064	74.08759124	83.72093023	53097300	0.968026129	0.970892832	0.990047136	0.968026129	4	chr1:53097201-53097300	RP11-334A14.8	-17275	PODN	35088	AL445183.1	-42351	SLC1A7	-10117	PODN	11798	RP11-334A14.8	-21309	NA	SLC1A7	11	chr1:53097000-53097300	300	26.64450693
1_14245	chr1_53103200	86.57718121	91.80327869	74.61538462	69.93006993	71.42857143	93.16239316	90.625	93.46405229	92.85714286	75.57251908	53103200	0.852673227	0.849603041	0.902534728	0.849603041	3	chr1:53103101-53103200	RP11-334A14.8	-11375	SLC1A7	39377	PODN	40988	SLC1A7	4727	RP11-334A14.8	-15409	PODN	17698	NA	SLC1A7	7	chr1:53103100-53103400	300	19.10623668
1_14245	chr1_53103400	96.61016949	95.83333333	79.47019868	80.44164038	82.49158249	94.42060086	97.95918367	90.81967213	92.34449761	78.98550725	53103400	0.852673227	0.849603041	0.902534728	0.849603041	4	chr1:53103301-53103400	RP11-334A14.8	-11175	SLC1A7	39177	PODN	41188	SLC1A7	4527	RP11-334A14.8	-15209	PODN	17898	NA	SLC1A7	7	chr1:53103100-53103400	300	19.10623668
1_14253	chr1_53145800	95.18072289	95.80838323	11.95652174	95.29411765	51.23966942	7.228915663	12.26415094	10.41666667	11.9047619	52.3364486	53145800	0.969536859	0.989904324	0.983871458	0.969536859	2	chr1:53145701-53145800	SLC1A7	-3168	RP11-334A14.8	31225	CPT2	-50628	RP11-334A14.8	27191	SLC1A7	-37873	PODN	60298	NA		5	chr1:53145700-53146000	300	74.67273234
1_14253	chr1_53145900	94.85714286	94.61538462	44.73684211	96.96969697	64.62585034	43.90243902	41.72661871	47.5862069	41.07142857	64.28571429	53145900	0.969536859	0.989904324	0.983871458	0.969536859	2	chr1:53145801-53145900	SLC1A7	-3268	RP11-334A14.8	31325	CPT2	-50528	RP11-334A14.8	27291	SLC1A7	-37973	PODN	60398	NA		5	chr1:53145700-53146000	300	74.67273234
1_14253	chr1_53146000	86.95652174	83.82352941	1.234567901	82.41758242	41.30434783	2.898550725	1.449275362	2.702702703	0	31.57894737	53146000	0.969536859	0.989904324	0.983871458	0.969536859	1	chr1:53145901-53146000	SLC1A7	-3368	RP11-334A14.8	31425	CPT2	-50428	RP11-334A14.8	27391	SLC1A7	-38073	PODN	60498	NA		5	chr1:53145700-53146000	300	74.67273234
1_1427	chr1_2654600	53.40474369	44.69964664	44.18604651	47.38267148	51.70421722	50.26022305	42.69230769	52.71807838	45.62682216	55.34105534	2654600	0.841362705	0.871903919	0.783898568	0.783898568	5	chr1:2654501-2654600	MMEL1	-21610	RP13-436F16.1	22033	FAM213B	67805	RP13-436F16.1	17980	TTC34	-18625	FAM213B	63132	NA	TTC34	12	chr1:2654500-2654900	400	16.95698524
1_1427	chr1_2654700	70.89397089	66.05691057	63.18082789	72.83236994	71.58908507	67.68916155	59.85037406	69.20634921	69.53642384	76.34228188	2654700	0.841362705	0.871903919	0.783898568	0.783898568	2	chr1:2654601-2654700	MMEL1	-21710	RP13-436F16.1	22133	FAM213B	67905	RP13-436F16.1	18080	TTC34	-18725	FAM213B	63232	NA	TTC34	12	chr1:2654500-2654900	400	16.95698524
1_1427	chr1_2654800	57.02364395	50.06711409	45.71948998	63.44339623	62.10892236	65.27607362	49.18330309	61.71693735	56.612529	65.96794081	2654800	0.841362705	0.871903919	0.783898568	0.783898568	3	chr1:2654701-2654800	MMEL1	-21810	RP13-436F16.1	22233	FAM213B	68005	RP13-436F16.1	18180	TTC34	-18825	FAM213B	63332	NA	TTC34	12	chr1:2654500-2654900	400	16.95698524
1_1427	chr1_2654900	44.93554328	29.22077922	30.76923077	49.12790698	54.55882353	48.61337684	37.58099352	45.28619529	34.92537313	54.03225806	2654900	0.841362705	0.871903919	0.783898568	0.783898568	2	chr1:2654801-2654900	MMEL1	-21910	RP13-436F16.1	22333	FAM213B	68105	RP13-436F16.1	18280	TTC34	-18925	FAM213B	63432	NA	TTC34	12	chr1:2654500-2654900	400	16.95698524
1_14278	chr1_53286000	50.39370079	45.53571429	1.960784314	97.19626168	90.32258065	1.136363636	49.07407407	48.64864865	6.18556701	43.15789474	53286000	0.877379383	0.870777263	0.93411153	0.870777263	1	chr1:53285901-53286000	RP4-784A16.2	-2023	RP4-784A16.3	6138	RP4-784A16.1	18066	RP4-784A16.2	-3706	RP4-784A16.3	5790	RP4-784A16.1	17399	RP4-784A16.2	LRP8	4	chr1:53285900-53286100	200	52.14759608
1_14278	chr1_53286100	85.87896254	82.39795918	79.23976608	88.23529412	82.96089385	80	83.43195266	82.81938326	81.6	85.03649635	53286100	0.877379383	0.870777263	0.93411153	0.870777263	3	chr1:53286001-53286100	RP4-784A16.2	-1923	RP4-784A16.3	6038	RP4-784A16.1	18166	RP4-784A16.2	-3606	RP4-784A16.3	5690	RP4-784A16.1	17499	RP4-784A16.2	LRP8	4	chr1:53285900-53286100	200	52.14759608
1_14279	chr1_53299400	47.05882353	45.16129032	45.45454545	71.18644068	63.55932203	54.54545455	59.66386555	59.5505618	50	57.8313253	53299400	0.911552804	0.767575485	0.921433095	0.767575485	1	chr1:53299301-53299400	RP4-784A16.4	-5135	RP4-784A16.3	-7262	RP4-784A16.2	11377	RP4-784A16.3	-7610	RP4-784A16.4	-8062	RP4-784A16.2	9694	NA	LRP8	4	chr1:53299300-53299800	500	42.12045216
1_14279	chr1_53299500	62.5	62.22222222	57.46268657	86.20689655	82.30769231	68.62745098	76.37795276	74.28571429	65.43209877	76.13636364	53299500	0.911552804	0.767575485	0.921433095	0.767575485	1	chr1:53299401-53299500	RP4-784A16.4	-5035	RP4-784A16.3	-7362	RP4-784A16.2	11477	RP4-784A16.3	-7710	RP4-784A16.4	-7962	RP4-784A16.2	9794	NA	LRP8	4	chr1:53299300-53299800	500	42.12045216
1_14279	chr1_53299700	69.74789916	72.22222222	57.55395683	83.63636364	75.6097561	72.32142857	78.125	70.96774194	53.08641975	77.77777778	53299700	0.911552804	0.767575485	0.921433095	0.767575485	1	chr1:53299601-53299700	RP4-784A16.4	-4835	RP4-784A16.3	-7562	RP4-784A16.2	11677	RP4-784A16.4	-7762	RP4-784A16.3	-7910	RP4-784A16.2	9994	NA	LRP8	4	chr1:53299300-53299800	500	42.12045216
1_14279	chr1_53299800	42.62295082	40.36697248	1.550387597	89.47368421	82.90598291	42.37288136	84.25925926	39.13043478	0	52.57731959	53299800	0.911552804	0.767575485	0.921433095	0.767575485	1	chr1:53299701-53299800	RP4-784A16.4	-4735	RP4-784A16.3	-7662	RP4-784A16.2	11777	RP4-784A16.4	-7662	RP4-784A16.3	-8010	RP4-784A16.2	10094	NA	LRP8	4	chr1:53299300-53299800	500	42.12045216
1_14302	chr1_53351700	95.45454545	94.04761905	95.16129032	97.01492537	95.45454545	87.93103448	97.72727273	94.36619718	89.70588235	92.22222222	53351700	0.859797272	0.830064295	0.963021889	0.830064295	1	chr1:53351601-53351700	RP11-117D22.1	-2467	RP11-117D22.2	16545	RP4-784A16.5	23468	RP11-117D22.1	-3213	RP11-117D22.2	14967	RP4-784A16.5	15191	RP11-117D22.1		2	chr1:53351600-53351900	300	45.62382445
1_14302	chr1_53351900	85.05747126	1.886792453	50	40.96385542	45.97701149	1.333333333	53	42.70833333	4.12371134	3.296703297	53351900	0.859797272	0.830064295	0.963021889	0.830064295	1	chr1:53351801-53351900	RP11-117D22.1	-2667	RP11-117D22.2	16345	RP4-784A16.5	23668	RP11-117D22.1	-3413	RP11-117D22.2	14767	RP4-784A16.5	15391	NA		2	chr1:53351600-53351900	300	45.62382445
1_14427	chr1_53863200	95.65217391	93.85964912	94.30894309	93.10344828	69.30693069	90.90909091	94.44444444	51.89873418	66.20689655	70.86614173	53863200	0.959496866	0.957997777	0.952515354	0.952515354	2	chr1:53863101-53863200	NDC1	-24340	YIPF1	26579	DIO1	-30986	YIPF1	-11468	DIO1	-46799	HSPB11	53373	NA	YIPF1	4	chr1:53863100-53863400	300	34.46459378
1_14427	chr1_53863400	82.69230769	87.83783784	79.59183673	82.31292517	75.18796992	86.7768595	86.56716418	60.86956522	75.6302521	73.22834646	53863400	0.959496866	0.957997777	0.952515354	0.952515354	2	chr1:53863301-53863400	NDC1	-24540	YIPF1	26379	DIO1	-30786	YIPF1	-11668	DIO1	-46599	HSPB11	53173	NA	YIPF1	4	chr1:53863100-53863400	300	34.46459378
1_14429	chr1_53867900	90.44117647	86.09271523	89.51612903	87.5	84.89208633	82.17054264	90.47619048	79.87012987	80.48780488	82.91139241	53867900	0.895810693	0.862017135	0.926929771	0.862017135	2	chr1:53867801-53867900	YIPF1	21879	DIO1	-26286	NDC1	-29040	YIPF1	-16168	DIO1	-42099	HSPB11	48673	NA	YIPF1	3	chr1:53867800-53868000	200	54.26511514
1_14429	chr1_53868000	97.95918367	92.30769231	97.82608696	93.5483871	48.27586207	96.66666667	97.22222222	0	48.8372093	46.47887324	53868000	0.895810693	0.862017135	0.926929771	0.862017135	1	chr1:53867901-53868000	YIPF1	21779	DIO1	-26186	NDC1	-29140	YIPF1	-16268	DIO1	-41999	HSPB11	48573	NA	YIPF1	3	chr1:53867800-53868000	200	54.26511514
1_14449	chr1_53990400	97.94520548	83.5443038	95.7957958	87.68656716	93.75	97.08029197	89.74358974	95.87020649	96.72131148	95.75163399	53990400	0.933698747	0.893030227	0.856856808	0.856856808	5	chr1:53990301-53990400	LDLRAD1	27730	LRRC42	44048	HSPB11	-44471	LDLRAD1	16898	LRRC42	22232	TMEM59	36280	NA		7	chr1:53990300-53990500	200	18.40906672
1_14449	chr1_53990500	96.33027523	73.91304348	95.45454545	73.1884058	95.0310559	94.48818898	75.97402597	96.45390071	94.73684211	96.8503937	53990500	0.933698747	0.893030227	0.856856808	0.856856808	2	chr1:53990401-53990500	LDLRAD1	27630	LRRC42	44148	RP4-758J24.6	44380	LDLRAD1	16798	LRRC42	22332	TMEM59	36180	NA		7	chr1:53990300-53990500	200	18.40906672
1_14451	chr1_53995600	80.18867925	84.31372549	66.46341463	96.93877551	63.59223301	86.50306748	86.57718121	97.20670391	95.6284153	97.76536313	53995600	0.874179283	0.929145211	0.88837117	0.874179283	3	chr1:53995501-53995600	LDLRAD1	22530	RP4-758J24.6	39280	LRRC42	49248	LDLRAD1	11698	LRRC42	27432	TMEM59	31080	NA		5	chr1:53995500-53995700	200	19.57285201
1_14451	chr1_53995700	85.71428571	84.44444444	80.39215686	89.0625	84.2519685	85.96491228	85.32110092	86.89655172	90.08264463	85.71428571	53995700	0.874179283	0.929145211	0.88837117	0.874179283	2	chr1:53995601-53995700	LDLRAD1	22430	RP4-758J24.6	39180	TMEM59	49242	LDLRAD1	11598	LRRC42	27532	TMEM59	30980	NA		5	chr1:53995500-53995700	200	19.57285201
1_14454	chr1_54003000	77.31092437	56.17977528	59.49367089	72.09302326	54.45544554	72.56637168	55.91397849	88.35616438	94.02985075	93.05555556	54003000	0.978613405	0.979750198	0.982788679	0.978613405	2	chr1:54002901-54003000	LDLRAD1	15130	RP4-758J24.6	31880	TMEM59	41942	LDLRAD1	4298	TMEM59	23680	RP4-758J24.6	30125	NA		4	chr1:54002900-54003100	200	45.04814277
1_14454	chr1_54003100	61.06870229	41.48148148	43.60902256	67.9245283	47.88732394	71.54471545	45.86466165	95.97315436	89.65517241	94.70198675	54003100	0.978613405	0.979750198	0.982788679	0.978613405	2	chr1:54003001-54003100	LDLRAD1	15030	RP4-758J24.6	31780	TMEM59	41842	LDLRAD1	4198	TMEM59	23580	RP4-758J24.6	30025	NA		4	chr1:54002900-54003100	200	45.04814277
1_14463	chr1_54034700	80.59701493	95.4954955	78.74396135	78.94736842	79.46768061	79.81220657	95.94594595	65.81818182	82.62411348	92.17687075	54034700	0.749384631	0.808673726	0.90070271	0.749384631	4	chr1:54034601-54034700	RP4-758J24.6	180	TMEM59	10242	LDLRAD1	-16514	RP4-758J24.6	-1575	TMEM59	-2735	MIR4781	-19454	RP4-758J24.6	RP4-758J24.6,TMEM59	7	chr1:54034600-54034800	200	22.61897599
1_14463	chr1_54034800	91.44385027	91.17647059	87.85714286	82.69230769	87.89473684	87.34939759	94.79768786	79.6875	93.11926606	88.42975207	54034800	0.749384631	0.808673726	0.90070271	0.749384631	3	chr1:54034701-54034800	RP4-758J24.6	80	TMEM59	10142	LDLRAD1	-16614	RP4-758J24.6	-1675	TMEM59	-2835	MIR4781	-19354	RP4-758J24.6	RP4-758J24.6,TMEM59	7	chr1:54034600-54034800	200	22.61897599
1_14549	chr1_54306700	93.33333333	82.24299065	78.90625	87.1657754	87.1559633	89.17525773	89.68609865	84.80392157	86.66666667	89.07103825	54306700	0.879715558	0.850577176	0.949031397	0.850577176	2	chr1:54306601-54306700	RP5-997D24.3	21296	SSBP3-AS1	70261	SSBP3	98804	RP5-997D24.3	19329	SSBP3-AS1	67637	SSBP3	-79781	NA	SSBP3	6	chr1:54306600-54306800	200	22.00313272
1_14549	chr1_54306800	95.35864979	82.27513228	65.77946768	94.30693069	92.59259259	94.13489736	95.21829522	94.4598338	92.33128834	94.25587467	54306800	0.879715558	0.850577176	0.949031397	0.850577176	4	chr1:54306701-54306800	RP5-997D24.3	21396	SSBP3-AS1	70361	SSBP3	98704	RP5-997D24.3	19429	SSBP3-AS1	67737	SSBP3	-79881	NA	SSBP3	6	chr1:54306600-54306800	200	22.00313272
1_1459	chr1_2812400	81.92771084	77.72727273	86.7219917	86.91983122	86.17511521	87.33031674	81.28654971	85.29411765	77.24867725	82.51121076	2812400	0.764085985	0.814956275	0.748652961	0.748652961	3	chr1:2812301-2812400	RP11-740P5.2	292	RP11-740P5.3	2598	TTC34	-22645	RP11-740P5.2	-551	RP11-740P5.3	2031	RP13-436F16.1	175780	RP11-740P5.3,RP11-740P5.2	RP11-740P5.2	5	chr1:2812300-2812500	200	18.84530139
1_1459	chr1_2812500	92.76315789	67.9389313	95.33333333	93.91891892	94.375	96.02649007	93.2038835	96.62921348	72.88135593	92.17391304	2812500	0.764085985	0.814956275	0.748652961	0.748652961	2	chr1:2812401-2812500	RP11-740P5.2	192	RP11-740P5.3	2498	TTC34	-22745	RP11-740P5.2	-651	RP11-740P5.3	1931	RP13-436F16.1	175880	RP11-740P5.3,RP11-740P5.2	RP11-740P5.2	5	chr1:2812300-2812500	200	18.84530139
1_14602	chr1_54419800	80.4964539	90.95477387	88.97338403	96.19771863	87.17948718	96.12403101	80.3986711	83.79310345	82.7027027	89.42731278	54419800	0.746463558	0.746830702	0.824330038	0.746463558	6	chr1:54419701-54419800	RP4-705F19.1	3545	SSBP3	-13381	AC099796.2	61766	RP4-705F19.1	-1060	AC099796.2	61703	AC099796.1	-84970	RP4-705F19.1	RP4-705F19.1	10	chr1:54419700-54419900	200	20.81088952
1_14602	chr1_54419900	70.68965517	77.66990291	84.17721519	96.61016949	84.05797101	89.74358974	78.84615385	80.74074074	82.05128205	84.15841584	54419900	0.746463558	0.746830702	0.824330038	0.746463558	4	chr1:54419801-54419900	RP4-705F19.1	3645	SSBP3	-13481	AC099796.2	61666	RP4-705F19.1	-960	AC099796.2	61603	AC099796.1	-84870	RP4-705F19.1	RP4-705F19.1	10	chr1:54419700-54419900	200	20.81088952
1_14603	chr1_54422400	1.136363636	48.21428571	53.94736842	95.16129032	51.66666667	96.82539683	9.230769231	53.65853659	39.70588235	44.56521739	54422400	0.973906887	0.949950403	0.909513244	0.909513244	1	chr1:54422301-54422400	RP4-705F19.1	6145	SSBP3	-15981	AC099796.2	59166	RP4-705F19.1	1540	AC099796.2	59103	AC099796.1	-82370	RP4-705F19.1		2	chr1:54422300-54422500	200	95.56196933
1_14603	chr1_54422500	1.408450704	46.47887324	37.87878788	98.50746269	48.4375	90.56603774	4.347826087	55.69620253	34.61538462	56.94444444	54422500	0.973906887	0.949950403	0.909513244	0.909513244	1	chr1:54422401-54422500	RP4-705F19.1	6245	SSBP3	-16081	AC099796.2	59066	RP4-705F19.1	1640	AC099796.2	59003	AC099796.1	-82270	RP4-705F19.1		2	chr1:54422300-54422500	200	95.56196933
1_14608	chr1_54454000	71.60493827	80.68965517	76.92307692	91.47727273	83.72093023	86.30136986	72.15909091	70.23809524	76.62337662	83.05084746	54454000	0.96160125	0.939590581	0.979140248	0.939590581	3	chr1:54453901-54454000	AC099796.2	27566	RP4-705F19.1	37745	SSBP3	-47581	AC099796.2	27503	RP4-705F19.1	33140	AC099796.1	-50770	NA		10	chr1:54453900-54454200	300	24.56978854
1_14608	chr1_54454100	77.77777778	87.01298701	90.29850746	96.41025641	89.34911243	94.96855346	78.69822485	77.95698925	77.43902439	89.0052356	54454100	0.96160125	0.939590581	0.979140248	0.939590581	4	chr1:54454001-54454100	AC099796.2	27466	RP4-705F19.1	37845	SSBP3	-47681	AC099796.2	27403	RP4-705F19.1	33240	AC099796.1	-50670	NA		10	chr1:54453900-54454200	300	24.56978854
1_14608	chr1_54454200	62.96296296	83.96946565	81.25	93.16770186	83.07692308	94.73684211	56.48854962	63.97058824	62.18487395	82.1656051	54454200	0.96160125	0.939590581	0.979140248	0.939590581	3	chr1:54454101-54454200	AC099796.2	27366	RP4-705F19.1	37945	SSBP3	-47781	AC099796.2	27303	RP4-705F19.1	33340	AC099796.1	-50570	NA		10	chr1:54453900-54454200	300	24.56978854
1_14613	chr1_54486500	1.369863014	53.03030303	97.18309859	50.87719298	44.44444444	93.87755102	1.724137931	41.81818182	1.818181818	3.174603175	54486500	0.929357401	0.786622895	0.726711761	0.726711761	1	chr1:54486401-54486500	AC099796.2	-4934	AC099796.1	-18167	RP5-866L20.1	30759	AC099796.2	-4997	AC099796.1	-18270	RP5-866L20.1	29911	NA		2	chr1:54486400-54486700	300	56.95411039
1_14613	chr1_54486700	42.02898551	46.25	48.86363636	43.05555556	43.37349398	57.69230769	35.9375	47.54098361	38.88888889	49.18032787	54486700	0.929357401	0.786622895	0.726711761	0.726711761	1	chr1:54486601-54486700	AC099796.2	-5134	AC099796.1	-17967	RP5-866L20.1	30559	AC099796.2	-5197	AC099796.1	-18070	RP5-866L20.1	29711	NA		2	chr1:54486400-54486700	300	56.95411039
1_14621	chr1_54505200	92.20183486	91.12426036	91.22807018	95.69892473	95.09803922	68.10344828	94.77124183	94.62365591	93.19727891	91.57894737	54505200	0.972585927	0.921828863	0.973858171	0.921828863	3	chr1:54505101-54505200	AC099796.1	533	RP5-866L20.1	12059	AC099796.2	-23634	AC099796.1	430	RP5-866L20.1	11211	AC099796.2	-23697	AC099796.1		6	chr1:54505100-54505300	200	28.24986316
1_14621	chr1_54505300	96.63461538	92.74611399	93.14285714	89.37198068	91.54228856	64.28571429	94.11764706	92.30769231	94.96855346	89.58333333	54505300	0.972585927	0.921828863	0.973858171	0.921828863	3	chr1:54505201-54505300	AC099796.1	633	RP5-866L20.1	11959	AC099796.2	-23734	AC099796.1	530	RP5-866L20.1	11111	AC099796.2	-23797	AC099796.1		6	chr1:54505100-54505300	200	28.24986316
1_14622	chr1_54524700	89.0625	77.55102041	79.48717949	80	95.23809524	88.67924528	92.64705882	62.5	92.10526316	93.84615385	54524700	0.827748137	0.846257779	0.732979142	0.732979142	1	chr1:54524601-54524700	RP5-866L20.1	-7441	AC099796.1	20033	ACOT11	-23527	RP5-866L20.1	-8289	AC099796.1	19930	AC099796.2	-43197	NA		3	chr1:54524600-54524900	300	30.4337535
1_14622	chr1_54524900	98.63013699	93.6	97.93814433	96.12903226	98.52941176	91.07142857	93.85964912	70.4	95.77464789	95.83333333	54524900	0.827748137	0.846257779	0.732979142	0.732979142	2	chr1:54524801-54524900	RP5-866L20.1	-7641	AC099796.1	20233	ACOT11	-23327	RP5-866L20.1	-8489	AC099796.1	20130	AC099796.2	-43397	NA		3	chr1:54524600-54524900	300	30.4337535
1_14629	chr1_54543500	0	0	77.55102041	0	1.754385965	2.5	0	2.857142857	0	0	54543500	0.951868896	0.960692567	0.971633681	0.951868896	1	chr1:54543401-54543500	ACOT11	-4727	RP5-866L20.1	-26241	AC099796.1	38833	RP5-866L20.1	-27089	AC099796.1	38730	AC099796.2	-61997	NA		2	chr1:54543400-54543600	200	43.7755102
1_14629	chr1_54543600	94.66666667	93.5483871	100	95.34883721	93.5483871	87.5	92.30769231	94.28571429	92.30769231	92.75362319	54543600	0.951868896	0.960692567	0.971633681	0.951868896	1	chr1:54543501-54543600	ACOT11	-4627	RP5-866L20.1	-26341	AC099796.1	38933	RP5-866L20.1	-27189	AC099796.1	38830	AC099796.2	-62097	NA		2	chr1:54543400-54543600	200	43.7755102
1_14632	chr1_54545800	96	92.20779221	94.62365591	93.97590361	91.76470588	93.90243902	96.34146341	96.66666667	88.15789474	95.58823529	54545800	0.759411972	0.727932429	0.741944774	0.727932429	1	chr1:54545701-54545800	ACOT11	-2427	RP5-866L20.1	-28541	AC099796.1	41133	RP5-866L20.1	-29389	AC099796.1	41030	FAM151A	63381	ACOT11		3	chr1:54545700-54545900	200	18.3886733
1_14632	chr1_54545900	90.22556391	88.52459016	88.28125	83.33333333	81.97674419	87.94326241	87.80487805	81.9047619	61.29032258	88.65979381	54545900	0.759411972	0.727932429	0.741944774	0.727932429	2	chr1:54545801-54545900	ACOT11	-2327	RP5-866L20.1	-28641	AC099796.1	41233	RP5-866L20.1	-29489	AC099796.1	41130	FAM151A	63281	ACOT11		3	chr1:54545700-54545900	200	18.3886733
1_14669	chr1_54625800	51.37614679	91.66666667	95.04132231	92.24806202	94.16058394	47.25274725	98.11320755	94.57364341	96.45390071	71.77419355	54625800	0.958900734	0.94227746	0.977921978	0.94227746	2	chr1:54625701-54625800	FAM151A	-2244	RP11-240D10.4	2638	MROH7	-15953	RP11-240D10.4	-4324	ACOT11	-13392	FAM151A	-16619	FAM151A	ACOT11,RP11-240D10.4	8	chr1:54625700-54625900	200	31.94724528
1_14669	chr1_54625900	79.72972973	96.95652174	94.57364341	95.78059072	96.31147541	84.53038674	96.88715953	97.265625	96.47887324	92.40506329	54625900	0.958900734	0.94227746	0.977921978	0.94227746	6	chr1:54625801-54625900	FAM151A	-2344	RP11-240D10.4	2538	MROH7	-15853	RP11-240D10.4	-4424	ACOT11	-13292	FAM151A	-16719	FAM151A	ACOT11,RP11-240D10.4	8	chr1:54625700-54625900	200	31.94724528
1_14673	chr1_54635300	92.42424242	75.72815534	88.99082569	89.93288591	91.42857143	82.20338983	95.89041096	92.64705882	90.84507042	93.02325581	54635300	0.881974079	0.772037238	0.784803619	0.772037238	2	chr1:54635201-54635300	MROH7	-6453	MROH7-TTC4	-6499	RP11-240D10.4	-6862	ACOT11	-3892	RP11-240D10.4	-13824	FAM151A	-26119	NA	ACOT11	4	chr1:54635200-54635400	200	21.24573882
1_14673	chr1_54635400	97.60479042	75.73529412	94.59459459	98.61111111	97.22222222	93.12977099	98.06451613	97.63313609	97.41935484	97.18309859	54635400	0.881974079	0.772037238	0.784803619	0.772037238	2	chr1:54635301-54635400	MROH7	-6353	MROH7-TTC4	-6399	RP11-240D10.4	-6962	ACOT11	-3792	RP11-240D10.4	-13924	FAM151A	-26219	NA	ACOT11	4	chr1:54635200-54635400	200	21.24573882
1_14674	chr1_54636300	97.95918367	97.01492537	94.44444444	95.52238806	95.29411765	43.28358209	97.36842105	96	98.11320755	98.66666667	54636300	0.959347878	0.88593857	0.926851188	0.88593857	1	chr1:54636201-54636300	MROH7	-5453	MROH7-TTC4	-5499	RP11-240D10.4	-7862	ACOT11	-2892	RP11-240D10.4	-14824	FAM151A	-27119	NA	ACOT11	2	chr1:54636200-54636400	200	35.69758915
1_14674	chr1_54636400	98.14814815	93.65079365	93.93939394	94.66666667	89.58333333	81.42857143	96.51162791	92.59259259	90.32258065	93.24324324	54636400	0.959347878	0.88593857	0.926851188	0.88593857	1	chr1:54636301-54636400	MROH7	-5353	MROH7-TTC4	-5399	RP11-240D10.4	-7962	ACOT11	-2792	RP11-240D10.4	-14924	FAM151A	-27219	NA	ACOT11	2	chr1:54636200-54636400	200	35.69758915
1_14681	chr1_54675900	61.5	94.29824561	92.85714286	94.84536082	76.30057803	64.58333333	97.20930233	92.75362319	94.9044586	96.89440994	54675900	0.947186287	0.92157888	0.909452069	0.909452069	3	chr1:54675801-54675900	MROH7	34079	MROH7-TTC4	34101	TTC4	-39921	MROH7	-24308	ACOT11	36708	RP11-240D10.4	-54424	NA	MROH7,MROH7-TTC4	7	chr1:54675800-54676000	200	28.88473071
1_14681	chr1_54676000	73.22404372	92.30769231	94.47513812	93.50649351	84.68899522	69.27710843	94.42060086	95.37572254	92.16589862	94.27312775	54676000	0.947186287	0.92157888	0.909452069	0.909452069	4	chr1:54675901-54676000	MROH7	34179	MROH7-TTC4	34201	TTC4	-39821	MROH7	-24208	ACOT11	36808	RP11-240D10.4	-54524	NA	MROH7,MROH7-TTC4	7	chr1:54675800-54676000	200	28.88473071
1_14687	chr1_54699500	75.88235294	89.50437318	94.73684211	96.37462236	87.88927336	93.70860927	95.23809524	91.72932331	94.61538462	93.12977099	54699500	0.953386855	0.876309151	0.887453843	0.876309151	5	chr1:54699401-54699500	TTC4	-16321	MROH7	57679	MROH7-TTC4	57701	MROH7	-708	MROH7-TTC4	-42731	TTC4	-43157	MROH7	MROH7,MROH7-TTC4	7	chr1:54699400-54699600	200	35.55014416
1_14687	chr1_54699600	45.13274336	86.11111111	91.09589041	90.83969466	68.45637584	90	95.08196721	86.59793814	97.5	95.93495935	54699600	0.953386855	0.876309151	0.887453843	0.876309151	2	chr1:54699501-54699600	TTC4	-16221	MROH7	57779	MROH7-TTC4	57801	MROH7	-608	MROH7-TTC4	-42631	TTC4	-43057	MROH7	MROH7,MROH7-TTC4	7	chr1:54699400-54699600	200	35.55014416
1_14716	chr1_54845100	67.39130435	91.74311927	63.01369863	95.65217391	69.62025316	23.68421053	27.77777778	64.1509434	61.97183099	98.71794872	54845100	0.948726665	0.898338954	0.888652178	0.888652178	2	chr1:54845001-54845100	LEXM	38999	RP11-67L3.5	-41774	DHCR24	42076	LEXM	2848	DHCR24	4532	RP11-67L3.5	-42901	NA		4	chr1:54845000-54845200	200	63.10229862
1_14716	chr1_54845200	62.30769231	87.5	56.69291339	93.63057325	60.17699115	39.39393939	40.47619048	72.26890756	58.41584158	84.12698413	54845200	0.948726665	0.898338954	0.888652178	0.888652178	2	chr1:54845101-54845200	LEXM	39099	RP11-67L3.5	-41674	DHCR24	41976	LEXM	2948	DHCR24	4432	RP11-67L3.5	-42801	NA		4	chr1:54845000-54845200	200	63.10229862
1_14717	chr1_54847400	59.35828877	88.43537415	59.47712418	67.08860759	62.92682927	41.37931034	41.05960265	42.67515924	64.96350365	63.79310345	54847400	0.954217891	0.931532787	0.961596304	0.931532787	2	chr1:54847301-54847400	RP11-67L3.5	-39474	DHCR24	39776	RP11-67L3.4	-40162	DHCR24	2232	LEXM	5148	RP11-67L3.5	-40601	DHCR24		3	chr1:54847300-54847500	200	65.80311961
1_14717	chr1_54847500	33.33333333	85.39325843	45.20547945	40.65934066	44.08602151	1.470588235	1.162790698	1.030927835	46.15384615	44.18604651	54847500	0.954217891	0.931532787	0.961596304	0.931532787	1	chr1:54847401-54847500	RP11-67L3.5	-39374	DHCR24	39676	RP11-67L3.4	-40062	DHCR24	2132	LEXM	5248	RP11-67L3.5	-40501	DHCR24		3	chr1:54847300-54847500	200	65.80311961
1_14723	chr1_54860800	93.81663113	89.03654485	96.88715953	94.45676275	93.32023576	97.79411765	96.56992084	90.52924791	94.34628975	96.54320988	54860800	0.964587131	0.736312002	0.786550922	0.736312002	7	chr1:54860701-54860800	RP11-67L3.5	-26074	DHCR24	26376	RP11-67L3.4	-26762	DHCR24	-11166	LEXM	18548	RP11-67L3.5	-27201	NA	DHCR24	15	chr1:54860700-54861000	300	25.91784844
1_14723	chr1_54860900	74.43609023	50	95.215311	81.04575163	72.2972973	93.63057325	92.94871795	74.04580153	77.77777778	79.31034483	54860900	0.964587131	0.736312002	0.786550922	0.736312002	3	chr1:54860801-54860900	RP11-67L3.5	-25974	DHCR24	26276	RP11-67L3.4	-26662	DHCR24	-11266	LEXM	18648	RP11-67L3.5	-27101	NA	DHCR24	15	chr1:54860700-54861000	300	25.91784844
1_14723	chr1_54861000	84.7826087	68.30601093	92.99363057	90.625	80.71748879	90.66666667	92.04545455	90.96385542	84.81012658	94.76744186	54861000	0.964587131	0.736312002	0.786550922	0.736312002	5	chr1:54860901-54861000	RP11-67L3.5	-25874	DHCR24	26176	RP11-67L3.4	-26562	DHCR24	-11366	LEXM	18748	RP11-67L3.5	-27001	NA	DHCR24	15	chr1:54860700-54861000	300	25.91784844
1_14733	chr1_54902400	92.17391304	91.58878505	91.20879121	90	94.54545455	93.15068493	93.75	89.53488372	91.4893617	89.21568627	54902400	0.912398499	0.863049101	0.926536971	0.863049101	2	chr1:54902301-54902400	RP11-67L3.4	14673	DHCR24	-15182	RP11-67L3.5	15526	RP11-67L3.4	13550	RP11-67L3.5	14399	DHCR24	-52766	NA		3	chr1:54902300-54902500	200	35.99821747
1_14733	chr1_54902500	98.27586207	90.56603774	96	39.0625	100	97.61904762	86.84210526	44.64285714	100	33.33333333	54902500	0.912398499	0.863049101	0.926536971	0.863049101	1	chr1:54902401-54902500	RP11-67L3.4	14773	DHCR24	-15282	RP11-67L3.5	15626	RP11-67L3.4	13650	RP11-67L3.5	14499	DHCR24	-52866	NA		3	chr1:54902300-54902500	200	35.99821747
1_14735	chr1_54911300	72.4	82.69230769	87.63157895	66.78571429	76.11241218	55.88235294	61.32075472	69.78193146	69.48529412	78.06451613	54911300	0.808834611	0.800702971	0.733979308	0.733979308	5	chr1:54911201-54911300	RP11-67L3.4	23573	DHCR24	-24082	RP11-67L3.5	24426	RP11-67L3.4	22450	RP11-67L3.5	23299	DHCR24	-61666	NA		9	chr1:54911200-54911400	200	21.57293386
1_14735	chr1_54911400	96.3800905	98.68421053	97.93510324	91.66666667	92.72727273	86.53846154	90.20771513	93.98734177	95.5017301	91.84397163	54911400	0.808834611	0.800702971	0.733979308	0.733979308	4	chr1:54911301-54911400	RP11-67L3.4	23673	DHCR24	-24182	RP11-67L3.5	24526	RP11-67L3.4	22550	RP11-67L3.5	23399	DHCR24	-61766	NA		9	chr1:54911200-54911400	200	21.57293386
1_14740	chr1_54923000	58.24175824	62.5	42.02898551	50.61728395	36.04651163	40	32.92682927	55.81395349	63.93442623	59.7826087	54923000	0.855602118	0.814819589	0.827979628	0.814819589	1	chr1:54922901-54923000	RP11-67L3.4	35273	DHCR24	-35782	RP11-67L3.5	36126	RP11-67L3.4	34150	RP11-67L3.5	34999	RP11-12C17.2	57949	NA		3	chr1:54922900-54923100	200	28.08729912
1_14740	chr1_54923100	56.02409639	53.79746835	50.66666667	57.85123967	32.82442748	39.62264151	46.93877551	60.71428571	61.11111111	54.05405405	54923100	0.855602118	0.814819589	0.827979628	0.814819589	2	chr1:54923001-54923100	RP11-67L3.4	35373	DHCR24	-35882	RP11-67L3.5	36226	RP11-67L3.4	34250	RP11-67L3.5	35099	RP11-12C17.2	57849	NA		3	chr1:54922900-54923100	200	28.08729912
1_14742	chr1_54942400	91.66666667	97.2972973	87.23404255	89.65517241	86.66666667	96.42857143	93.33333333	92.85714286	80.32786885	94.64285714	54942400	0.916775711	0.928297042	0.957375739	0.916775711	1	chr1:54942301-54942400	TMEM61	-38391	RP11-12C17.2	49874	RP11-67L3.4	54673	RP11-12C17.2	38549	TMEM61	-49893	RP11-67L3.4	53550	NA		2	chr1:54942300-54942500	200	35.1799197
1_14742	chr1_54942500	91.66666667	95.89041096	89.61038961	46.42857143	86.74698795	96.05263158	90.69767442	92.47311828	42.5	91.08910891	54942500	0.916775711	0.928297042	0.957375739	0.916775711	1	chr1:54942401-54942500	TMEM61	-38291	RP11-12C17.2	49774	RP11-67L3.4	54773	RP11-12C17.2	38449	TMEM61	-49793	RP11-67L3.4	53650	NA		2	chr1:54942300-54942500	200	35.1799197
1_14747	chr1_54979400	3.846153846	52.45901639	1.851851852	94.17475728	3.603603604	52.3255814	50.70422535	4.705882353	0	4.285714286	54979400	0.995150818	0.981722338	0.971414415	0.971414415	1	chr1:54979301-54979400	TMEM61	-1391	RP11-12C17.2	12874	BSND	-19532	RP11-12C17.2	1549	TMEM61	-12893	BSND	-31483	TMEM61,RP11-12C17.2		2	chr1:54979300-54979500	200	89.2869638
1_14747	chr1_54979500	5.063291139	54.41176471	9.803921569	92.85714286	4.854368932	48.7804878	53.52112676	5.882352941	13.63636364	9.87654321	54979500	0.995150818	0.981722338	0.971414415	0.971414415	1	chr1:54979401-54979500	TMEM61	-1291	RP11-12C17.2	12774	BSND	-19432	RP11-12C17.2	1449	TMEM61	-12793	BSND	-31383	TMEM61,RP11-12C17.2		2	chr1:54979300-54979500	200	89.2869638
1_14755	chr1_54990800	50	69.14285714	49.64539007	69.1943128	49.78813559	47.77448071	50.95890411	48.97959184	47.60147601	49.10394265	54990800	0.968785242	0.942569949	0.953088289	0.942569949	4	chr1:54990701-54990800	RP11-12C17.2	1474	BSND	-8132	TMEM61	10009	TMEM61	-1493	RP11-12C17.2	-9851	BSND	-20083	TMEM61,RP11-12C17.2	TMEM61,RP11-12C17.2	5	chr1:54990700-54990900	200	49.58952184
1_14755	chr1_54990900	1.01010101	32.53012048	3.157894737	77.5862069	33.62831858	0	1.063829787	42.85714286	0	1.408450704	54990900	0.968785242	0.942569949	0.953088289	0.942569949	1	chr1:54990801-54990900	RP11-12C17.2	1374	BSND	-8032	TMEM61	10109	TMEM61	-1393	RP11-12C17.2	-9951	BSND	-19983	TMEM61,RP11-12C17.2	TMEM61,RP11-12C17.2	5	chr1:54990700-54990900	200	49.58952184
1_14762	chr1_55013200	94.14634146	92.39766082	95.71428571	92.34693878	74.86910995	93.75	95.5801105	94.08284024	94.15584416	93.03797468	55013200	0.778574428	0.917954443	0.844458689	0.778574428	2	chr1:55013101-55013200	BSND	14268	RP11-12C17.2	-20926	PCSK9	-26347	BSND	2317	TMEM61	20907	RP11-12C17.2	-32251	BSND		4	chr1:55013100-55013300	200	12.91682784
1_14762	chr1_55013300	97.19101124	94.9044586	95.20958084	96.7032967	92.92929293	94.47513812	98.05194805	96.77419355	96.66666667	95.94594595	55013300	0.778574428	0.917954443	0.844458689	0.778574428	2	chr1:55013201-55013300	BSND	14368	RP11-12C17.2	-21026	PCSK9	-26247	BSND	2417	TMEM61	21007	RP11-12C17.2	-32351	BSND		4	chr1:55013100-55013300	200	12.91682784
1_14763	chr1_55014200	88.4057971	86.48648649	93.58974359	93.75	86.66666667	91.37931034	93.15068493	87.71929825	90.90909091	80.59701493	55014200	0.889084617	0.907520503	0.965141341	0.889084617	1	chr1:55014101-55014200	BSND	15268	RP11-12C17.2	-21926	PCSK9	-25347	BSND	3317	TMEM61	21907	RP11-12C17.2	-33251	NA		4	chr1:55014100-55014300	200	24.39880218
1_14763	chr1_55014300	60.07751938	76.20967742	80.06993007	93.87755102	64.36363636	76.20967742	92.03187251	61.88118812	92.81767956	58.23293173	55014300	0.889084617	0.907520503	0.965141341	0.889084617	3	chr1:55014201-55014300	BSND	15368	RP11-12C17.2	-22026	PCSK9	-25247	BSND	3417	TMEM61	22007	RP11-12C17.2	-33351	NA		4	chr1:55014100-55014300	200	24.39880218
1_14772	chr1_55033200	83.23699422	81.66666667	46.21212121	64.60674157	43.04635762	60.8974359	62.85714286	76	77.77777778	45.12820513	55033200	0.96241971	0.925107417	0.941599555	0.925107417	2	chr1:55033101-55033200	PCSK9	-6347	BSND	34268	RP11-12C17.2	-40926	BSND	22317	PCSK9	-31652	USP24	33158	NA		4	chr1:55033100-55033300	200	45.1292142
1_14772	chr1_55033300	59.76331361	69.01408451	25.53191489	33.13953488	23.80952381	43.24324324	42.4	66.02564103	53.63636364	15.29411765	55033300	0.96241971	0.925107417	0.941599555	0.925107417	2	chr1:55033201-55033300	PCSK9	-6247	BSND	34368	RP11-12C17.2	-41026	BSND	22417	PCSK9	-31552	USP24	33058	NA		4	chr1:55033100-55033300	200	45.1292142
1_1478	chr1_2857000	54.07407407	44.92753623	35.88235294	59.7826087	54.43037975	67.90123457	48.54368932	59.25925926	59.375	73.24840764	2857000	0.910285108	0.903423955	0.847380878	0.847380878	3	chr1:2856901-2857000	RP11-740P5.3	-42002	RP11-740P5.2	-44308	TTC34	-67245	RP11-740P5.3	-42569	RP11-740P5.2	-45151	ACTRT2	-165903	NA		6	chr1:2856900-2857100	200	28.54554138
1_1478	chr1_2857100	79.19463087	64.66666667	56.81818182	75.24752475	60.20942408	79.67032967	65.64885496	75.81699346	63.15789474	76.54320988	2857100	0.910285108	0.903423955	0.847380878	0.847380878	3	chr1:2857001-2857100	RP11-740P5.3	-42102	RP11-740P5.2	-44408	TTC34	-67345	RP11-740P5.3	-42669	RP11-740P5.2	-45251	ACTRT2	-165803	NA		6	chr1:2856900-2857100	200	28.54554138
1_14787	chr1_55064000	76.60818713	30.23255814	68.42105263	59.7826087	69.23076923	76.43312102	61.53846154	80.45112782	68	74.52229299	55064000	0.798913292	0.961603875	0.757456806	0.757456806	2	chr1:55063901-55064000	PCSK9	24453	BSND	65068	RP11-12C17.2	-71726	PCSK9	-852	USP24	2358	BSND	53117	USP24,PCSK9	PCSK9	3	chr1:55063900-55064100	200	31.64361073
1_14787	chr1_55064100	41.02564103	25.64102564	31.70731707	38.29787234	43.87755102	40.74074074	27.77777778	38.70967742	33.33333333	36.50793651	55064100	0.798913292	0.961603875	0.757456806	0.757456806	1	chr1:55064001-55064100	PCSK9	24553	BSND	65168	RP11-12C17.2	-71826	PCSK9	-752	USP24	2258	BSND	53217	USP24,PCSK9	PCSK9	3	chr1:55063900-55064100	200	31.64361073
1_14800	chr1_55157700	49.6350365	68.96551724	68.96551724	74	49.6969697	51.47058824	69.33333333	70.16129032	73.52941176	48.36601307	55157700	0.864204559	0.795287907	0.918438329	0.795287907	2	chr1:55157601-55157700	USP24	57413	RP11-101C11.1	-60160	MIR4422	-67940	MIR4422	-68023	RP11-101C11.1	-76477	USP24	-91342	NA	USP24	4	chr1:55157600-55157800	200	14.39956876
1_14800	chr1_55157800	96.42857143	97.18309859	96.875	97.69230769	95.13888889	93.49593496	95.71428571	99.07407407	98.96907216	95.33333333	55157800	0.864204559	0.795287907	0.918438329	0.795287907	2	chr1:55157701-55157800	USP24	57313	RP11-101C11.1	-60060	MIR4422	-67840	MIR4422	-67923	RP11-101C11.1	-76377	USP24	-91442	NA	USP24	4	chr1:55157600-55157800	200	14.39956876
1_14820	chr1_55228800	47.32824427	92.85714286	76.43312102	49.0797546	48.55072464	47.45762712	72.83236994	69.73684211	70.79646018	46.42857143	55228800	0.98995543	0.963043227	0.971821771	0.963043227	2	chr1:55228701-55228800	MIR4422	3160	RP11-101C11.1	10940	USP24	-13687	MIR4422	3077	RP11-101C11.1	-5377	RN7SKP291	147725	NA	RP11-101C11.1	3	chr1:55228700-55228900	200	43.48455598
1_14820	chr1_55228900	0	40.54054054	53.42465753	0	1.449275362	1.612903226	4.651162791	44.44444444	36.84210526	0	55228900	0.98995543	0.963043227	0.971821771	0.963043227	1	chr1:55228801-55228900	MIR4422	3260	RP11-101C11.1	11040	USP24	-13787	MIR4422	3177	RP11-101C11.1	-5277	RN7SKP291	147625	NA	RP11-101C11.1	3	chr1:55228700-55228900	200	43.48455598
1_14857	chr1_55438000	1.19047619	43.56435644	1.694915254	3.03030303	0	38.88888889	0	0.806451613	0	41.9047619	55438000	0.982092287	0.98859221	0.970240826	0.970240826	1	chr1:55437901-55438000	RNU6-830P	39487	Y_RNA	46972	RN7SKP291	-61148	RNU6-830P	39380	Y_RNA	46870	RN7SKP291	-61475	NA		2	chr1:55437900-55438100	200	50.75945095
1_14857	chr1_55438100	0	57.95454545	1.351351351	1.176470588	0	52.11267606	0	0	47.61904762	47.22222222	55438100	0.982092287	0.98859221	0.970240826	0.970240826	1	chr1:55438001-55438100	RNU6-830P	39587	Y_RNA	46872	RN7SKP291	-61248	RNU6-830P	39480	Y_RNA	46770	RN7SKP291	-61575	NA		2	chr1:55437900-55438100	200	50.75945095
1_14861	chr1_55470700	96.27906977	99.59016393	83.26693227	98.00796813	96.72131148	96.53679654	96	83.04347826	97.37991266	81.65938865	55470700	0.951238861	0.921397713	0.90874088	0.90874088	3	chr1:55470601-55470700	Y_RNA	14272	RNU6-830P	72187	RN7SKP291	-93848	Y_RNA	14170	RNU6-830P	72080	RN7SKP291	-94175	NA		6	chr1:55470600-55470800	200	17.95672849
1_14861	chr1_55470800	98.42105263	98.30508475	78.71485944	95.3307393	94.8	96.05263158	96.3562753	82.69230769	97.6635514	83.80952381	55470800	0.951238861	0.921397713	0.90874088	0.90874088	3	chr1:55470701-55470800	Y_RNA	14172	RNU6-830P	72287	RN7SKP291	-93948	Y_RNA	14070	RNU6-830P	72180	RN7SKP291	-94275	NA		6	chr1:55470600-55470800	200	17.95672849
1_14868	chr1_55525200	82.85714286	81.7679558	86.63101604	82.77777778	84	89.08045977	80.09049774	82.87037037	90.625	70.90909091	55525200	0.776004247	0.711381802	0.766404023	0.711381802	2	chr1:55525101-55525200	Y_RNA	-40228	RP11-90C4.1	-55836	RNU6-830P	126687	Y_RNA	-40330	RNU6-830P	126580	RN7SKP291	-148675	NA		4	chr1:55525100-55525300	200	21.83515283
1_14868	chr1_55525300	93.05555556	96.17834395	97.59615385	97	99.47643979	95.53072626	95.58823529	95.90909091	96.91358025	72.95918367	55525300	0.776004247	0.711381802	0.766404023	0.711381802	2	chr1:55525201-55525300	Y_RNA	-40328	RP11-90C4.1	-55736	RNU6-830P	126787	Y_RNA	-40430	RNU6-830P	126680	RN7SKP291	-148775	NA		4	chr1:55525100-55525300	200	21.83515283
1_14877	chr1_55583300	95	94.94949495	94.08284024	90.10416667	92.73743017	94.44444444	95.69892473	92.22222222	93.20987654	96.64804469	55583300	0.959238007	0.857376316	0.820693864	0.820693864	2	chr1:55583201-55583300	RP11-90C4.1	2240	Y_RNA	-98328	RNU6-830P	184787	Y_RNA	-98430	RP11-90C4.1	-151702	RNU6-830P	184680	RP11-90C4.1	RP11-90C4.1	4	chr1:55583200-55583400	200	22.39328945
1_14877	chr1_55583400	81.11888112	85.22727273	93.02325581	56.96202532	84.90566038	95.8041958	96.15384615	80.98159509	82.23684211	85.71428571	55583400	0.959238007	0.857376316	0.820693864	0.820693864	2	chr1:55583301-55583400	RP11-90C4.1	2340	Y_RNA	-98428	RNU6-830P	184887	Y_RNA	-98530	RP11-90C4.1	-151602	RNU6-830P	184780	RP11-90C4.1	RP11-90C4.1	4	chr1:55583200-55583400	200	22.39328945
1_14878	chr1_55587800	90.36144578	91.66666667	93.82716049	92.85714286	41.22807018	50.72463768	87.09677419	93	47.72727273	95.45454545	55587800	0.98706682	0.946995031	0.956943369	0.946995031	1	chr1:55587701-55587800	RP11-90C4.1	6740	Y_RNA	-102828	RNU6-830P	189287	Y_RNA	-102930	RP11-90C4.1	-147202	RNU6-830P	189180	NA	RP11-90C4.1	7	chr1:55587700-55588000	300	31.33631524
1_14878	chr1_55587900	95.73170732	95.39473684	96.81528662	97.31182796	70.4845815	71.00591716	94.08284024	97.25274725	73.00613497	97.48427673	55587900	0.98706682	0.946995031	0.956943369	0.946995031	2	chr1:55587801-55587900	RP11-90C4.1	6840	Y_RNA	-102928	RNU6-830P	189387	Y_RNA	-103030	RP11-90C4.1	-147102	RNU6-830P	189280	NA	RP11-90C4.1	7	chr1:55587700-55588000	300	31.33631524
1_14878	chr1_55588000	97.72727273	94.64285714	95.84415584	96.61016949	84.53865337	82.55451713	96.75	96.31578947	83.80952381	97.32142857	55588000	0.98706682	0.946995031	0.956943369	0.946995031	4	chr1:55587901-55588000	RP11-90C4.1	6940	Y_RNA	-103028	RNU6-830P	189487	Y_RNA	-103130	RP11-90C4.1	-147002	RNU6-830P	189380	NA	RP11-90C4.1	7	chr1:55587700-55588000	300	31.33631524
1_14886	chr1_55654800	91.92546584	96.27329193	90.64748201	95.12195122	94.14893617	90.3030303	85.79881657	94.01197605	89.40397351	96.59090909	55654800	0.821483077	0.834891396	0.895723479	0.821483077	2	chr1:55654701-55654800	RP11-90C4.1	73740	Y_RNA	-169828	RNU6-830P	256287	RP11-90C4.1	-80202	Y_RNA	-169930	RNU6-830P	256180	NA	RP11-90C4.1	3	chr1:55654700-55654900	200	45.04983048
1_14886	chr1_55654900	74.41860465	74.48979592	68.05555556	74.71264368	70	72.4137931	2.173913043	77.41935484	68.60465116	81.48148148	55654900	0.821483077	0.834891396	0.895723479	0.821483077	1	chr1:55654801-55654900	RP11-90C4.1	73840	Y_RNA	-169928	RNU6-830P	256387	RP11-90C4.1	-80102	Y_RNA	-170030	RNU6-830P	256280	NA	RP11-90C4.1	3	chr1:55654700-55654900	200	45.04983048
1_14908	chr1_55882000	95.89041096	92.59259259	90.04524887	90.81081081	91.36363636	92.61083744	95.85253456	94.02985075	88.29787234	94.71544715	55882000	0.796605978	0.763814937	0.847061124	0.763814937	3	chr1:55881901-55882000	RP11-90C4.1	58194	RP11-90C4.2	62963	RP11-90C4.3	-63086	RP11-90C4.1	13752	RP11-90C4.2	33608	RP11-90C4.3	-68119	NA		7	chr1:55881900-55882100	200	16.35226326
1_14908	chr1_55882100	97.54901961	95.51020408	70.68965517	93.20754717	85.81081081	92.72727273	95.73643411	92.65734266	83.09859155	94.83282675	55882100	0.796605978	0.763814937	0.847061124	0.763814937	4	chr1:55882001-55882100	RP11-90C4.1	58294	RP11-90C4.2	62863	RP11-90C4.3	-62986	RP11-90C4.1	13852	RP11-90C4.2	33508	RP11-90C4.3	-68019	NA		7	chr1:55881900-55882100	200	16.35226326
1_14910	chr1_55898900	97.02970297	93.69369369	96.22641509	95.29411765	96.59090909	97.22222222	94.84536082	96.33027523	95.83333333	98.01980198	55898900	0.893488747	0.875604312	0.877006541	0.875604312	1	chr1:55898801-55898900	RP11-90C4.2	46063	RP11-90C4.3	-46186	RP11-90C4.1	75094	RP11-90C4.2	16708	RP11-90C4.1	30652	RP11-90C4.3	-51219	NA		3	chr1:55898800-55899000	200	14.80588814
1_14910	chr1_55899000	98.38709677	73.19148936	97.82608696	94.97487437	97.02380952	98	73.80952381	95.57522124	98.42931937	98.47715736	55899000	0.893488747	0.875604312	0.877006541	0.875604312	2	chr1:55898901-55899000	RP11-90C4.2	45963	RP11-90C4.3	-46086	RP11-90C4.1	75194	RP11-90C4.2	16608	RP11-90C4.1	30752	RP11-90C4.3	-51119	NA		3	chr1:55898800-55899000	200	14.80588814
1_14915	chr1_55943100	100	50	92.06349206	96.72131148	91.66666667	95.91836735	47.69230769	97.36842105	98.38709677	96.875	55943100	0.917539371	0.93767903	0.92113185	0.917539371	1	chr1:55943001-55943100	RP11-90C4.2	1863	RP11-90C4.3	-1986	RP11-90C4.1	119294	RP11-90C4.3	-7019	RP11-90C4.2	-27492	RP11-90C4.1	74852	RP11-90C4.2,RP11-90C4.3	RP11-90C4.2	2	chr1:55943000-55943200	200	33.53089533
1_14915	chr1_55943200	100	87.3015873	96.15384615	91.66666667	93.50649351	95.23809524	85.24590164	93.15068493	92.72727273	100	55943200	0.917539371	0.93767903	0.92113185	0.917539371	1	chr1:55943101-55943200	RP11-90C4.2	1763	RP11-90C4.3	-1886	RP11-90C4.1	119394	RP11-90C4.3	-6919	RP11-90C4.2	-27592	RP11-90C4.1	74952	RP11-90C4.2,RP11-90C4.3	RP11-90C4.2	2	chr1:55943000-55943200	200	33.53089533
1_1494	chr1_2881700	71.1627907	72.60273973	84.71502591	89.97493734	70.38327526	87.79527559	77.39726027	81.81818182	86.36363636	86.5470852	2881700	0.869634313	0.784472882	0.925469287	0.784472882	5	chr1:2881601-2881700	RP11-740P5.3	-66702	RP11-740P5.2	-69008	TTC34	-91945	RP11-740P5.3	-67269	RP11-740P5.2	-69851	ACTRT2	-141203	NA		8	chr1:2881600-2881800	200	30.44948294
1_1494	chr1_2881800	52.12121212	52.17391304	62.29508197	90.17094017	48.86363636	82.80254777	55.45454545	60.30534351	79	62.58064516	2881800	0.869634313	0.784472882	0.925469287	0.784472882	3	chr1:2881701-2881800	RP11-740P5.3	-66802	RP11-740P5.2	-69108	TTC34	-92045	RP11-740P5.3	-67369	RP11-740P5.2	-69951	ACTRT2	-141103	NA		8	chr1:2881600-2881800	200	30.44948294
1_14943	chr1_56319100	0.934579439	57.27272727	94.73684211	100	55.68181818	0	97.4137931	97.8021978	52.7027027	96.96969697	56319100	0.964085105	0.985525552	0.988469106	0.964085105	1	chr1:56319001-56319100	AC119674.1	58318	RP11-504A18.1	-60529	RP4-710M16.2	-95862	AC119674.1	58232	RP11-504A18.1	-70807	RP4-710M16.2	-96866	NA		2	chr1:56319000-56319200	200	52.79302955
1_14943	chr1_56319200	86.23853211	93.39622642	96.51162791	90	91.30434783	87.91208791	94.69026549	91.86046512	90	95.78947368	56319200	0.964085105	0.985525552	0.988469106	0.964085105	1	chr1:56319101-56319200	AC119674.1	58218	RP11-504A18.1	-60629	RP4-710M16.2	-95762	AC119674.1	58132	RP11-504A18.1	-70907	RP4-710M16.2	-96766	NA		2	chr1:56319000-56319200	200	52.79302955
1_14944	chr1_56319500	0.952380952	42.85714286	96.62921348	94.31818182	48.07692308	0	96.77419355	94.79166667	47.82608696	99.07407407	56319500	0.991730242	0.980711617	0.979278763	0.979278763	1	chr1:56319401-56319500	AC119674.1	57918	RP11-504A18.1	-60929	RP4-710M16.2	-95462	AC119674.1	57832	RP11-504A18.1	-71207	RP4-710M16.2	-96466	NA		2	chr1:56319400-56319600	200	98.3162768
1_14944	chr1_56319600	3.06122449	60	97.43589744	97.5	47.56097561	1.388888889	97.87234043	97.89473684	37.5	98.94736842	56319600	0.991730242	0.980711617	0.979278763	0.979278763	1	chr1:56319501-56319600	AC119674.1	57818	RP11-504A18.1	-61029	RP4-710M16.2	-95362	AC119674.1	57732	RP11-504A18.1	-71307	RP4-710M16.2	-96366	NA		2	chr1:56319400-56319600	200	98.3162768
1_14945	chr1_56321900	85.71428571	89.373297	95.24940618	93.23144105	84.79532164	89.1966759	97.63313609	98.70550162	85.76271186	98.00569801	56321900	0.807728834	0.734725861	0.948783643	0.734725861	5	chr1:56321801-56321900	AC119674.1	55518	RP11-504A18.1	-63329	RP4-710M16.2	-93062	AC119674.1	55432	RP11-504A18.1	-73607	RP4-710M16.2	-94066	NA		8	chr1:56321800-56322000	200	22.82518355
1_14945	chr1_56322000	66.37931034	78.46153846	93.2885906	92.039801	78.99159664	67.29559748	99.45054945	99.03846154	85.71428571	94.63087248	56322000	0.807728834	0.734725861	0.948783643	0.734725861	3	chr1:56321901-56322000	AC119674.1	55418	RP11-504A18.1	-63429	RP4-710M16.2	-92962	AC119674.1	55332	RP11-504A18.1	-73707	RP4-710M16.2	-93966	NA		8	chr1:56321800-56322000	200	22.82518355
1_14960	chr1_56441100	71.32616487	74.56445993	71.53465347	74.54545455	82.63473054	79.03225806	73.92739274	72.54901961	83.07086614	70.46153846	56441100	0.823808052	0.72247413	0.877156317	0.72247413	4	chr1:56441001-56441100	RP4-710M16.2	26138	AC119674.1	-63682	PLPP3	138468	RP4-710M16.2	25134	PLPP3	53646	AC119674.1	-63768	NA		7	chr1:56441000-56441200	200	14.76485335
1_14960	chr1_56441200	64.9122807	76.92307692	61.2	80	79.62962963	80.23255814	76.76348548	64.86486486	78.30188679	65.83333333	56441200	0.823808052	0.72247413	0.877156317	0.72247413	3	chr1:56441101-56441200	RP4-710M16.2	26238	AC119674.1	-63782	PLPP3	138368	RP4-710M16.2	25234	PLPP3	53546	AC119674.1	-63868	NA		7	chr1:56441000-56441200	200	14.76485335
1_14961	chr1_56446200	78.7037037	64.73029046	80.33333333	66.15384615	78.83211679	76.74418605	74.70355731	64	77.5862069	97.78597786	56446200	0.917315982	0.942356339	0.940169069	0.917315982	3	chr1:56446101-56446200	RP4-710M16.2	31238	AC119674.1	-68782	PLPP3	133368	RP4-710M16.2	30234	PLPP3	48546	AC119674.1	-68868	NA		5	chr1:56446100-56446400	300	30.82224759
1_14961	chr1_56446400	73.20261438	54.74452555	72.91666667	61.53846154	70.52631579	68.90243902	67.88321168	56.34920635	66.02564103	83.33333333	56446400	0.917315982	0.942356339	0.940169069	0.917315982	2	chr1:56446301-56446400	RP4-710M16.2	31438	AC119674.1	-68982	PLPP3	133168	RP4-710M16.2	30434	PLPP3	48346	AC119674.1	-69068	NA		5	chr1:56446100-56446400	300	30.82224759
1_14980	chr1_56524800	97.6744186	97.8021978	50.74626866	53.19148936	50.44247788	98.5915493	92.85714286	50	98.7654321	97.6744186	56524800	0.908181144	0.891437517	0.952819817	0.891437517	1	chr1:56524701-56524800	PLPP3	54768	RP4-710M16.2	109838	PRKAA2	-120521	PLPP3	-30054	RP4-710M16.2	108834	AC119674.1	-147468	NA	PLPP3	2	chr1:56524700-56524900	200	31.6520676
1_14980	chr1_56524900	88.70967742	83.33333333	82.14285714	74.11764706	81.94444444	84.61538462	85	73.13432836	85.71428571	88.76404494	56524900	0.908181144	0.891437517	0.952819817	0.891437517	1	chr1:56524801-56524900	PLPP3	54668	RP4-710M16.2	109938	PRKAA2	-120421	PLPP3	-30154	RP4-710M16.2	108934	AC119674.1	-147568	NA	PLPP3	2	chr1:56524700-56524900	200	31.6520676
1_15004	chr1_56591900	98.55072464	96.1038961	96.22641509	96.92307692	95.45454545	95.65217391	100	97.84946237	95.71428571	97.10144928	56591900	0.835801116	0.850600824	0.879552505	0.835801116	1	chr1:56591801-56591900	PLPP3	-12332	PRKAA2	-53421	RP4-710M16.2	176938	PLPP3	-97154	PRKAA2	-123434	C1orf168	126903	NA		3	chr1:56591800-56592100	300	17.49142904
1_15004	chr1_56592100	43.51145038	39.53488372	35.23809524	41.40127389	43.18181818	40.94488189	66.44736842	63.97849462	37.27810651	62.41610738	56592100	0.835801116	0.850600824	0.879552505	0.835801116	2	chr1:56592001-56592100	PLPP3	-12532	PRKAA2	-53221	RP4-710M16.2	177138	PLPP3	-97354	PRKAA2	-123234	C1orf168	126703	NA		3	chr1:56591800-56592100	300	17.49142904
1_15013	chr1_56661000	55.03875969	48.125	41.22807018	71.53284672	64.05228758	45.63106796	47.28682171	33.56164384	66.66666667	25	56661000	0.778332651	0.896213775	0.872635052	0.778332651	2	chr1:56660901-56661000	PRKAA2	15613	PLPP3	-81432	C1orf168	158371	PRKAA2	-54334	C1orf168	57803	RP11-378I13.1	162678	NA	PRKAA2	5	chr1:56660900-56661100	200	40.51868509
1_15013	chr1_56661100	73.48837209	62.73584906	58.94736842	81.44329897	78.31325301	67.67676768	67.1641791	45.78313253	81.48148148	46.93877551	56661100	0.778332651	0.896213775	0.872635052	0.778332651	3	chr1:56661001-56661100	PRKAA2	15713	PLPP3	-81532	C1orf168	158271	PRKAA2	-54234	C1orf168	57703	RP11-378I13.1	162578	NA	PRKAA2	5	chr1:56660900-56661100	200	40.51868509
1_15021	chr1_56766700	89.1509434	88.7063655	97.23404255	98.26086957	95.6185567	90.58441558	97.65013055	90.67357513	94.32432432	95.89977221	56766700	0.85407962	0.745755249	0.836381213	0.745755249	6	chr1:56766601-56766700	C1orf168	52671	RP11-378I13.1	60220	C8A	-88105	C1orf168	-47897	PRKAA2	51365	RP11-378I13.1	56978	NA	C1orf168	9	chr1:56766600-56766800	200	15.80011812
1_15021	chr1_56766800	72.09302326	75.19083969	87.4015748	94.58333333	92.26804124	71.34831461	93.90862944	77.98165138	88.10810811	91.03139013	56766800	0.85407962	0.745755249	0.836381213	0.745755249	3	chr1:56766701-56766800	C1orf168	52571	RP11-378I13.1	60120	C8A	-88005	C1orf168	-47997	PRKAA2	51465	RP11-378I13.1	56878	NA	C1orf168	9	chr1:56766600-56766800	200	15.80011812
1_15031	chr1_56914900	97.68786127	95.625	93.63057325	92.61363636	96.38554217	96.15384615	92.1875	94.16058394	93.89312977	87.13450292	56914900	0.80829962	0.777740875	0.93453823	0.777740875	2	chr1:56914801-56914900	RP5-1103B4.3	-48985	C8B	51115	AL161740.1	-51379	C8A	-3321	C8B	14309	AL161740.1	-51462	NA	C8A	3	chr1:56914800-56915000	200	34.92784196
1_15031	chr1_56915000	100	97.59036145	96.7032967	95.78947368	93.33333333	95.19230769	98.57142857	97.56097561	93.75	40.69767442	56915000	0.80829962	0.777740875	0.93453823	0.777740875	1	chr1:56914901-56915000	RP5-1103B4.3	-48885	C8B	51015	AL161740.1	-51279	C8A	-3221	C8B	14209	AL161740.1	-51362	NA	C8A	3	chr1:56914800-56915000	200	34.92784196
1_15036	chr1_56923400	75.75757576	46.875	93.77990431	50	71.875	47.70114943	67.84140969	91.66666667	48.48484848	74.47916667	56923400	0.981151255	0.971270643	0.96671829	0.96671829	2	chr1:56923301-56923400	RP5-1103B4.3	-40485	C8B	42615	AL161740.1	-42879	C8A	5179	C8B	5809	AL161740.1	-42962	NA		3	chr1:56923300-56923500	200	68.7004246
1_15036	chr1_56923500	60.3960396	2.127659574	89.24731183	4.301075269	56.25	3.409090909	42.15686275	94.73684211	1.298701299	55.55555556	56923500	0.981151255	0.971270643	0.96671829	0.96671829	1	chr1:56923401-56923500	RP5-1103B4.3	-40385	C8B	42515	AL161740.1	-42779	C8A	5279	C8B	5709	AL161740.1	-42862	NA		3	chr1:56923300-56923500	200	68.7004246
1_15042	chr1_56982700	96.90721649	92.78350515	96.25	93.87755102	53.63636364	96.80851064	44.11764706	95.4954955	96.2962963	96.46017699	56982700	0.973006426	0.991881229	0.987703954	0.973006426	1	chr1:56982601-56982700	AL161740.1	16421	C8B	-16560	RP5-1103B4.3	18815	DAB1	12077	RP5-1103B4.3	-14057	AL161740.1	16338	NA	RP5-1103B4.3	2	chr1:56982600-56982900	300	48.81013012
1_15042	chr1_56982900	94.50549451	97.89473684	93.25842697	98.85057471	50.41322314	97.36842105	52.43902439	95.29411765	95.16129032	93.25842697	56982900	0.973006426	0.991881229	0.987703954	0.973006426	1	chr1:56982801-56982900	AL161740.1	16621	C8B	-16760	RP5-1103B4.3	19015	DAB1	11877	RP5-1103B4.3	-13857	AL161740.1	16538	NA	RP5-1103B4.3	2	chr1:56982600-56982900	300	48.81013012
1_15044	chr1_56984000	92.22222222	87.37864078	89.88764045	90.90909091	53.125	89.15662651	48.64864865	95.23809524	98.41269841	91.91919192	56984000	0.966329943	0.937682173	0.98292439	0.937682173	1	chr1:56983901-56984000	AL161740.1	17721	C8B	-17860	RP5-1103B4.3	20115	DAB1	10777	RP5-1103B4.3	-12757	AL161740.1	17638	NA	RP5-1103B4.3	2	chr1:56983900-56984100	200	55.03146448
1_15044	chr1_56984100	92.95774648	96.875	89.53488372	88.88888889	46.91358025	90.90909091	34.24657534	95.74468085	94.54545455	96.96969697	56984100	0.966329943	0.937682173	0.98292439	0.937682173	1	chr1:56984001-56984100	AL161740.1	17821	C8B	-17960	RP5-1103B4.3	20215	DAB1	10677	RP5-1103B4.3	-12657	AL161740.1	17738	NA	RP5-1103B4.3	2	chr1:56983900-56984100	200	55.03146448
1_15048	chr1_57014000	90.56603774	96.37681159	94.28571429	85.34482759	90.37037037	92.15686275	47.89915966	95.57522124	90.12345679	87.12871287	57014000	0.965131808	0.967324294	0.974988144	0.965131808	1	chr1:57013901-57014000	AL161740.1	47721	C8B	-47860	RP5-1103B4.3	50115	DAB1	-3306	RP5-1103B4.3	17243	AL161740.1	47638	NA	DAB1	2	chr1:57013900-57014200	300	51.27624791
1_15048	chr1_57014200	97.14285714	96.8503937	95.61403509	95.53571429	91.52542373	97.02970297	43.18181818	98.05825243	97.5	94.84536082	57014200	0.965131808	0.967324294	0.974988144	0.965131808	1	chr1:57014101-57014200	AL161740.1	47921	C8B	-48060	RP5-1103B4.3	50315	DAB1	-3506	RP5-1103B4.3	17443	AL161740.1	47838	NA	DAB1	2	chr1:57013900-57014200	300	51.27624791
1_15051	chr1_57041400	41.50943396	0	93.61702128	48.38709677	46.66666667	47.91666667	42.60869565	41.66666667	57.14285714	57.14285714	57041400	0.983704313	0.967704034	0.946801366	0.946801366	1	chr1:57041301-57041400	AL161740.1	75121	C8B	-75260	RP5-1103B4.3	77515	DAB1	29333	RP5-1103B4.3	44643	AL161740.1	75038	NA	DAB1	2	chr1:57041300-57041500	200	92.97476116
1_15051	chr1_57041500	47.61904762	0.925925926	93.25842697	53.76344086	43.80952381	54.54545455	95.68965517	48.97959184	47.2972973	48.48484848	57041500	0.983704313	0.967704034	0.946801366	0.946801366	1	chr1:57041401-57041500	AL161740.1	75221	C8B	-75360	RP5-1103B4.3	77615	DAB1	29233	RP5-1103B4.3	44743	AL161740.1	75138	NA	DAB1	2	chr1:57041300-57041500	200	92.97476116
1_15057	chr1_57091300	0	50	85.10638298	44.31818182	0	41.46341463	42.57425743	46.31578947	40.625	44.33962264	57091300	0.868913014	0.930382923	0.930683998	0.868913014	1	chr1:57091201-57091300	AL161740.1	125021	C8B	-125160	RP5-1103B4.3	127415	DAB1	-20567	RP5-1103B4.3	94543	AL161740.1	124938	NA	DAB1	3	chr1:57091200-57091400	200	60.47860378
1_15057	chr1_57091400	47.84482759	71.4953271	83.69565217	70.85201794	49.3877551	67.37967914	68.5483871	68.94977169	70.19230769	68.5840708	57091400	0.868913014	0.930382923	0.930683998	0.868913014	2	chr1:57091301-57091400	AL161740.1	125121	C8B	-125260	RP5-1103B4.3	127515	DAB1	-20667	RP5-1103B4.3	94643	AL161740.1	125038	NA	DAB1	3	chr1:57091200-57091400	200	60.47860378
1_15060	chr1_57100500	93.40659341	87.62886598	84.09090909	96.63865546	97.22222222	93.33333333	96.82539683	95.28301887	92.13483146	93.26923077	57100500	0.944149618	0.933351813	0.916061894	0.916061894	1	chr1:57100401-57100500	AL161740.1	134221	C8B	-134360	RP5-1103B4.3	136615	DAB1	-29767	RP5-1103B4.3	103743	AL161740.1	134138	NA	DAB1	4	chr1:57100400-57100800	400	43.749833
1_15060	chr1_57100700	96.875	1.694915254	2	95.3125	40.32258065	98.57142857	87.14285714	96.15384615	42.85714286	43.93939394	57100700	0.944149618	0.933351813	0.916061894	0.916061894	1	chr1:57100601-57100700	AL161740.1	134421	C8B	-134560	RP5-1103B4.3	136815	DAB1	-29967	RP5-1103B4.3	103943	AL161740.1	134338	NA	DAB1	4	chr1:57100400-57100800	400	43.749833
1_15060	chr1_57100800	67.90123457	50.42016807	45.36082474	60.83333333	56.66666667	55.33980583	63	71.26436782	44.57831325	40.77669903	57100800	0.944149618	0.933351813	0.916061894	0.916061894	2	chr1:57100701-57100800	AL161740.1	134521	C8B	-134660	RP5-1103B4.3	136915	DAB1	-30067	RP5-1103B4.3	104043	AL161740.1	134438	NA	DAB1	4	chr1:57100400-57100800	400	43.749833
1_15062	chr1_57110800	3.738317757	4.651162791	91.01123596	3.614457831	2.752293578	0.99009901	5.309734513	53.46534653	5.376344086	5.660377358	57110800	0.9965598	0.991134645	0.993043458	0.991134645	1	chr1:57110701-57110800	AL161740.1	144521	C8B	-144660	RP5-1103B4.3	146915	DAB1	-40067	RP5-1103B4.3	114043	AL161740.1	144438	NA	DAB1	2	chr1:57110700-57110900	200	90.37397699
1_15062	chr1_57110900	3.47826087	0.99009901	92.63157895	1.136363636	1.62601626	1.904761905	0.729927007	51.42857143	1.052631579	0.877192982	57110900	0.9965598	0.991134645	0.993043458	0.991134645	1	chr1:57110801-57110900	AL161740.1	144621	C8B	-144760	RP5-1103B4.3	147015	DAB1	-40167	RP5-1103B4.3	114143	AL161740.1	144538	NA	DAB1	2	chr1:57110700-57110900	200	90.37397699
1_15101	chr1_57357900	69.09090909	0	58.33333333	0	2.173913043	2.857142857	50.79365079	2.5	61.11111111	64.0625	57357900	0.944393133	0.893167619	0.915175814	0.893167619	1	chr1:57357801-57357900	RP6-102O10.1	-28675	DAB1	66157	AL161740.1	391621	RP6-102O10.1	-29550	DAB1	-287167	RP5-1103B4.3	361143	NA	DAB1	4	chr1:57357800-57358000	200	37.28020306
1_15101	chr1_57358000	92.77108434	87.76223776	94.33962264	87.3015873	93.42105263	85.87360595	93.37748344	90.57971014	97.07317073	91.72661871	57358000	0.944393133	0.893167619	0.915175814	0.893167619	3	chr1:57357901-57358000	RP6-102O10.1	-28575	DAB1	66057	AL161740.1	391721	RP6-102O10.1	-29450	DAB1	-287267	RP5-1103B4.3	361243	NA	DAB1	4	chr1:57357800-57358000	200	37.28020306
1_15104	chr1_57368000	93.25842697	98.46153846	97.6744186	93.33333333	98.11320755	96.20253165	92.94117647	98.7804878	96.22641509	95.89041096	57368000	0.947222712	0.928106571	0.980373024	0.928106571	1	chr1:57367901-57368000	RP6-102O10.1	-18575	DAB1	56057	AL137855.1	-389083	RP6-102O10.1	-19450	DAB1	-297267	RP5-1103B4.3	371243	NA	DAB1	2	chr1:57367900-57368200	300	51.29827978
1_15104	chr1_57368200	39.47368421	97.46835443	95.83333333	0	89.53488372	52.05479452	44.15584416	95.89041096	93.75	44.18604651	57368200	0.947222712	0.928106571	0.980373024	0.928106571	1	chr1:57368101-57368200	RP6-102O10.1	-18375	DAB1	55857	AL137855.1	-388883	RP6-102O10.1	-19250	DAB1	-297467	RP5-1103B4.3	371443	NA	DAB1	2	chr1:57367900-57368200	300	51.29827978
1_15121	chr1_57594500	96.875	49.42528736	54.09836066	92	91.46341463	90.16393443	54.66666667	96.20253165	45.76271186	52.05479452	57594500	0.885169217	0.882195386	0.950980556	0.882195386	1	chr1:57594401-57594500	AL137855.1	-162583	DAB1	-170443	RP6-102O10.1	207925	AL137855.1	-162676	RP6-102O10.1	207050	DAB1-AS1	-268715	NA		2	chr1:57594400-57594700	300	28.50938357
1_15121	chr1_57594700	94.04761905	88.15789474	89.28571429	92.92929293	94.50549451	92.95774648	84.90566038	94.73684211	88.15789474	88.7755102	57594700	0.885169217	0.882195386	0.950980556	0.882195386	1	chr1:57594601-57594700	AL137855.1	-162383	DAB1	-170643	RP6-102O10.1	208125	AL137855.1	-162476	RP6-102O10.1	207250	DAB1-AS1	-268515	NA		2	chr1:57594400-57594700	300	28.50938357
1_15123	chr1_57598800	37.90849673	72.36842105	72.46376812	44.44444444	48.80952381	32.2147651	53.7414966	56.97674419	64.61538462	52.2875817	57598800	0.783307154	0.755525353	0.811197509	0.755525353	2	chr1:57598701-57598800	AL137855.1	-158283	DAB1	-174743	RP6-102O10.1	212225	AL137855.1	-158376	RP6-102O10.1	211350	DAB1-AS1	-264415	NA		3	chr1:57598700-57598900	200	24.94468133
1_15123	chr1_57598900	52.77777778	55	57.69230769	50.70422535	52.80898876	48.05194805	54.65116279	56.56565657	52.72727273	56.98924731	57598900	0.783307154	0.755525353	0.811197509	0.755525353	1	chr1:57598801-57598900	AL137855.1	-158183	DAB1	-174843	RP6-102O10.1	212325	AL137855.1	-158276	RP6-102O10.1	211450	DAB1-AS1	-264315	NA		3	chr1:57598700-57598900	200	24.94468133
1_15133	chr1_57655300	93.22033898	94.61883408	90.3030303	91.2195122	94.00921659	96.09375	92.27467811	93.68932039	92.30769231	92.42424242	57655300	0.914041314	0.855125856	0.905514446	0.855125856	2	chr1:57655201-57655300	AL137855.1	-101783	DAB1-AS1	-205231	DAB1	-231243	AL137855.1	-101876	DAB1-AS1	-207915	RP6-102O10.1	267850	NA		3	chr1:57655200-57655500	300	49.67330919
1_15133	chr1_57655500	91.34615385	96.19047619	1.234567901	48.14814815	96.875	92	86.13861386	92.10526316	39.74358974	91.11111111	57655500	0.914041314	0.855125856	0.905514446	0.855125856	1	chr1:57655401-57655500	AL137855.1	-101583	DAB1-AS1	-205031	DAB1	-231443	AL137855.1	-101676	DAB1-AS1	-207715	RP6-102O10.1	268050	NA		3	chr1:57655200-57655500	300	49.67330919
1_15138	chr1_57746100	98.13084112	50.48543689	2.597402597	97.61904762	0	43.28358209	45	94.69026549	52.80898876	48.57142857	57746100	0.969220873	0.954116729	0.993874503	0.954116729	1	chr1:57746001-57746100	AL137855.1	-10983	DAB1-AS1	-114431	RP11-393I23.4	-314038	AL137855.1	-11076	DAB1-AS1	-117115	RP11-393I23.4	-334174	NA		2	chr1:57746000-57746200	200	94.96336996
1_15138	chr1_57746200	84.04255319	46.78899083	1.315789474	92.30769231	0	40	28.88888889	85.57692308	44.32989691	40.74074074	57746200	0.969220873	0.954116729	0.993874503	0.954116729	1	chr1:57746101-57746200	AL137855.1	-10883	DAB1-AS1	-114331	RP11-393I23.4	-313938	AL137855.1	-10976	DAB1-AS1	-117015	RP11-393I23.4	-334074	NA		2	chr1:57746000-57746200	200	94.96336996
1_15143	chr1_57835900	63.69863014	47.13375796	62.87878788	52.07100592	27.7027027	74.11764706	43.80165289	54.4973545	34.83146067	33.33333333	57835900	0.942121813	0.748880617	0.854757799	0.748880617	2	chr1:57835801-57835900	DAB1-AS1	-24631	AL137855.1	78817	RP11-393I23.4	-224238	DAB1-AS1	-27315	AL137855.1	78724	RP11-393I23.4	-244374	NA		3	chr1:57835800-57836000	200	36.41098468
1_15143	chr1_57836000	66.66666667	64.17910448	69.13580247	60	50.56179775	75.28089888	75.71428571	74.71264368	58.73015873	43.24324324	57836000	0.942121813	0.748880617	0.854757799	0.748880617	1	chr1:57835901-57836000	DAB1-AS1	-24531	AL137855.1	78917	RP11-393I23.4	-224138	DAB1-AS1	-27215	AL137855.1	78824	RP11-393I23.4	-244274	NA		3	chr1:57835800-57836000	200	36.41098468
1_15145	chr1_57846800	98.80952381	97.27272727	44	91.66666667	98.92473118	98.73417722	96.93877551	97.8021978	92.75362319	96.22641509	57846800	0.930556468	0.903611134	0.868687044	0.868687044	1	chr1:57846701-57846800	DAB1-AS1	-13731	AL137855.1	89717	RP11-393I23.4	-213338	DAB1-AS1	-16415	AL137855.1	89624	RP11-393I23.4	-233474	NA		5	chr1:57846700-57846900	200	35.11085977
1_15145	chr1_57846900	92.42424242	96.43705463	81.12244898	96.04863222	96.41943734	95.98765432	91.98966408	96.19565217	96.53979239	96.11650485	57846900	0.930556468	0.903611134	0.868687044	0.868687044	4	chr1:57846801-57846900	DAB1-AS1	-13631	AL137855.1	89817	RP11-393I23.4	-213238	DAB1-AS1	-16315	AL137855.1	89724	RP11-393I23.4	-233374	NA		5	chr1:57846700-57846900	200	35.11085977
1_15146	chr1_57859000	62.84153005	58.28220859	77.66497462	46.9273743	31.57894737	34.7826087	27.81065089	58.04597701	28.75816993	63.91752577	57859000	0.950131985	0.940246118	0.835320729	0.835320729	2	chr1:57858901-57859000	DAB1-AS1	-1531	AL137855.1	101917	RP11-393I23.4	-201138	DAB1-AS1	-4215	AL137855.1	101824	RP11-393I23.4	-221274	DAB1-AS1		3	chr1:57858900-57859100	200	41.44644196
1_15146	chr1_57859100	48.80952381	28.39506173	30	25	1.219512195	1.369863014	2.631578947	47.19101124	0	24.13793103	57859100	0.950131985	0.940246118	0.835320729	0.835320729	1	chr1:57859001-57859100	DAB1-AS1	-1431	AL137855.1	102017	RP11-393I23.4	-201038	DAB1-AS1	-4115	AL137855.1	101924	RP11-393I23.4	-221174	DAB1-AS1		3	chr1:57858900-57859100	200	41.44644196
1_15148	chr1_57898700	97.95918367	62.26415094	95.0617284	0	0	95.65217391	70.42253521	96.2962963	2.380952381	98.92473118	57898700	0.966459048	0.98299149	0.985600795	0.966459048	1	chr1:57898601-57898700	DAB1-AS1	35686	AL137855.1	141617	RP11-393I23.4	-161438	DAB1-AS1	17969	AL137855.1	141524	RP11-393I23.4	-181574	NA		6	chr1:57898600-57898900	300	59.18280822
1_15148	chr1_57898900	96.00886918	87.53117207	97.31051345	77.88844622	77.02970297	93.82022472	86.59517426	97.08939709	76.92307692	96.47058824	57898900	0.966459048	0.98299149	0.985600795	0.966459048	5	chr1:57898801-57898900	DAB1-AS1	35886	AL137855.1	141817	RP11-393I23.4	-161238	DAB1-AS1	18169	AL137855.1	141724	RP11-393I23.4	-181374	NA		6	chr1:57898600-57898900	300	59.18280822
1_15158	chr1_57937300	1.282051282	88.05970149	1.333333333	76.38888889	40.90909091	0	45.94594595	42.69662921	74.57627119	37.5	57937300	0.967692067	0.982088383	0.988525544	0.967692067	1	chr1:57937201-57937300	DAB1-AS1	74286	RP11-393I23.4	-122838	AL137855.1	180217	DAB1-AS1	56569	RP11-393I23.4	-142974	AL137855.1	180124	NA		2	chr1:57937200-57937400	200	87.95777867
1_15158	chr1_57937400	3.529411765	89.18918919	0	87.09677419	39.13043478	2.631578947	51.85185185	42.70833333	84.72222222	43.82022472	57937400	0.967692067	0.982088383	0.988525544	0.967692067	1	chr1:57937301-57937400	DAB1-AS1	74386	RP11-393I23.4	-122738	AL137855.1	180317	DAB1-AS1	56669	RP11-393I23.4	-142874	AL137855.1	180224	NA		2	chr1:57937200-57937400	200	87.95777867
1_15159	chr1_57947400	0	84.52380952	0	84.07079646	48.7804878	37.5	40.22988506	40.77669903	90.32258065	40	57947400	0.989045958	0.973952283	0.975236733	0.973952283	1	chr1:57947301-57947400	DAB1-AS1	84386	RP11-393I23.4	-112738	AL137855.1	190317	DAB1-AS1	66669	RP11-393I23.4	-132874	AL137855.1	190224	NA		3	chr1:57947300-57947500	200	92.75960415
1_15159	chr1_57947500	0.67114094	93.97590361	0.67114094	92.39130435	52	1.694915254	49.29577465	50.28901734	95.8677686	48.93617021	57947500	0.989045958	0.973952283	0.975236733	0.973952283	2	chr1:57947401-57947500	DAB1-AS1	84486	RP11-393I23.4	-112638	AL137855.1	190417	DAB1-AS1	66769	RP11-393I23.4	-132774	AL137855.1	190324	NA		3	chr1:57947300-57947500	200	92.75960415
1_15160	chr1_57951600	49.45652174	91.2195122	49.51456311	90.99099099	72.52747253	49.21465969	76.31578947	69.79166667	90.64327485	70.32967033	57951600	0.993895619	0.97545957	0.97481358	0.97481358	2	chr1:57951501-57951600	DAB1-AS1	88586	RP11-393I23.4	-108538	AL137855.1	194517	DAB1-AS1	70869	RP11-393I23.4	-128674	AL137855.1	194424	NA		3	chr1:57951500-57951700	200	69.35711282
1_15160	chr1_57951700	1.19047619	95.95959596	4.545454545	89.88764045	41.66666667	1.923076923	53.62318841	47.36842105	98.71794872	51.51515152	57951700	0.993895619	0.97545957	0.97481358	0.97481358	1	chr1:57951601-57951700	DAB1-AS1	88686	RP11-393I23.4	-108438	AL137855.1	194617	DAB1-AS1	70969	RP11-393I23.4	-128574	AL137855.1	194524	NA		3	chr1:57951500-57951700	200	69.35711282
1_15170	chr1_58039600	73.01587302	67.79661017	92.95774648	70.1754386	72.4137931	91.30434783	75.80645161	0	56.81818182	59.21052632	58039600	0.785318733	0.886574681	0.897693904	0.785318733	1	chr1:58039501-58039600	RP11-393I23.4	-20538	DAB1-AS1	176586	AL137855.1	282517	RP11-393I23.4	-40674	DAB1-AS1	158869	AL137855.1	282424	NA		2	chr1:58039500-58039700	200	51.12862517
1_15170	chr1_58039700	89.02439024	90.66666667	89.33333333	86.36363636	90	92.77108434	91.66666667	81.81818182	84.48275862	91.95402299	58039700	0.785318733	0.886574681	0.897693904	0.785318733	1	chr1:58039601-58039700	RP11-393I23.4	-20438	DAB1-AS1	176686	AL137855.1	282617	RP11-393I23.4	-40574	DAB1-AS1	158969	AL137855.1	282524	NA		2	chr1:58039500-58039700	200	51.12862517
1_15173	chr1_58058400	32.94117647	1.052631579	41.79104478	1.136363636	0	31.16883117	4.597701149	1.030927835	34.32835821	31.31313131	58058400	0.930328326	0.818712252	0.923484401	0.818712252	1	chr1:58058301-58058400	RP11-393I23.4	-1738	DAB1-AS1	195386	AL137855.1	301317	RP11-393I23.4	-21874	DAB1-AS1	177669	AL137855.1	301224	RP11-393I23.4		5	chr1:58058300-58058500	200	30.53285315
1_15173	chr1_58058500	79.13907285	60.39325843	67.87148594	55.98455598	63.50574713	64.28571429	65.61604585	59.22619048	83.85826772	76.25329815	58058500	0.930328326	0.818712252	0.923484401	0.818712252	4	chr1:58058401-58058500	RP11-393I23.4	-1638	DAB1-AS1	195486	AL137855.1	301417	RP11-393I23.4	-21774	DAB1-AS1	177769	AL137855.1	301324	RP11-393I23.4		5	chr1:58058300-58058500	200	30.53285315
1_15182	chr1_58139500	91.89189189	89.06882591	95.79439252	93.87755102	78.54077253	92.40506329	90.20408163	91.80327869	87.12871287	92.14876033	58139500	0.907264664	0.857631563	0.925025872	0.857631563	3	chr1:58139401-58139500	RP11-393I23.4	79362	DAB1-AS1	276486	AL137855.1	382417	RP11-393I23.4	59226	DAB1-AS1	258769	OMA1	341218	NA		6	chr1:58139400-58139700	300	17.58605225
1_15182	chr1_58139700	95.59471366	96.08540925	95.14925373	94.48818898	77.23076923	95	96.74418605	94.75524476	95.21912351	96.72131148	58139700	0.907264664	0.857631563	0.925025872	0.857631563	3	chr1:58139601-58139700	RP11-393I23.4	79562	DAB1-AS1	276686	AL137855.1	382617	RP11-393I23.4	59426	DAB1-AS1	258969	OMA1	341018	NA		6	chr1:58139400-58139700	300	17.58605225
1_1519	chr1_2925800	61.72839506	97.77777778	50.98039216	93.25842697	55.20833333	52.94117647	94.93670886	1.408450704	49.27536232	98.79518072	2925800	0.914429202	0.903724881	0.946831452	0.903724881	1	chr1:2925701-2925800	ACTRT2	-95682	RP11-740P5.3	-110802	RP11-740P5.2	-113108	ACTRT2	-97103	RP11-740P5.3	-111369	RP11-740P5.2	-113951	NA		2	chr1:2925700-2925900	200	54.92623657
1_1519	chr1_2925900	84.46601942	87.64044944	75.96153846	79.33884298	82.25806452	81.81818182	85.55555556	74.15730337	80.37383178	85.9375	2925900	0.914429202	0.903724881	0.946831452	0.903724881	1	chr1:2925801-2925900	ACTRT2	-95582	RP11-740P5.3	-110902	RP11-740P5.2	-113208	ACTRT2	-97003	RP11-740P5.3	-111469	RP11-740P5.2	-114051	NA		2	chr1:2925700-2925900	200	54.92623657
1_15206	chr1_58300900	38.96103896	1.333333333	1.204819277	47.82608696	1.136363636	58.92857143	43.20987654	2.127659574	4.545454545	87.32394366	58300900	0.96065602	0.89354469	0.951827829	0.89354469	1	chr1:58300801-58300900	RP11-393I23.4	240762	OMA1	245900	RN7SL713P	265032	OMA1	179818	RP11-393I23.4	220626	RN7SL713P	264730	NA		2	chr1:58300800-58301100	300	46.81094898
1_15206	chr1_58301100	93.67088608	94.80519481	90.58823529	94.39252336	90.42553191	96.7032967	93.40659341	87.09677419	91.66666667	95.52238806	58301100	0.96065602	0.89354469	0.951827829	0.89354469	1	chr1:58301001-58301100	RP11-393I23.4	240962	OMA1	245700	RN7SL713P	264832	OMA1	179618	RP11-393I23.4	220826	RN7SL713P	264530	NA		2	chr1:58300800-58301100	300	46.81094898
1_1522	chr1_2927800	75.2886836	85.16746411	76.12524462	87.8914405	78.47769029	76.9035533	86.74351585	64.04199475	76.34408602	85.91160221	2927800	0.879386395	0.846511595	0.75654128	0.75654128	5	chr1:2927701-2927800	ACTRT2	-93682	RP11-740P5.3	-112802	RP11-740P5.2	-115108	ACTRT2	-95103	RP11-740P5.3	-113369	RP11-740P5.2	-115951	NA		10	chr1:2927700-2927900	200	23.71023012
1_1522	chr1_2927900	77.53779698	86.61087866	79.40552017	91.30434783	79.90196078	80.95238095	87.94117647	67.73333333	74.41860465	87.46666667	2927900	0.879386395	0.846511595	0.75654128	0.75654128	5	chr1:2927801-2927900	ACTRT2	-93582	RP11-740P5.3	-112902	RP11-740P5.2	-115208	ACTRT2	-95003	RP11-740P5.3	-113469	RP11-740P5.2	-116051	NA		10	chr1:2927700-2927900	200	23.71023012
1_15225	chr1_58410000	63.33333333	33.89830508	1.219512195	26.88172043	38.79310345	29.03225806	61.36363636	28.71287129	69.66292135	32.95454545	58410000	0.850563816	0.761248851	0.760206968	0.760206968	1	chr1:58409901-58410000	OMA1	136800	RN7SL713P	155932	TACSTD2	167773	OMA1	70718	RN7SL713P	155630	TACSTD2	165422	NA		2	chr1:58409900-58410100	200	45.43616314
1_15225	chr1_58410100	58.88888889	56.60377358	40.78947368	43.29896907	50	47.47474747	67.39130435	51.08695652	63.2183908	55.76923077	58410100	0.850563816	0.761248851	0.760206968	0.760206968	1	chr1:58410001-58410100	OMA1	136700	RN7SL713P	155832	TACSTD2	167673	OMA1	70618	RN7SL713P	155530	TACSTD2	165322	NA		2	chr1:58409900-58410100	200	45.43616314
1_15253	chr1_58660300	96.15384615	1.041666667	94.20289855	100	40.50632911	92.20779221	46.15384615	2.222222222	1.351351351	93.47826087	58660300	0.9918797	0.991583259	0.981485681	0.981485681	1	chr1:58660201-58660300	MYSM1	8183	TACSTD2	-82527	RN7SL713P	-94368	MYSM1	-5550	TACSTD2	-84878	RN7SL713P	-94670	NA	MYSM1	4	chr1:58660200-58660500	300	66.31667647
1_15253	chr1_58660500	95.09433962	60.79734219	92.15686275	94.47236181	81.55737705	94.89361702	79.94350282	63.48122867	62.6459144	93.19727891	58660500	0.9918797	0.991583259	0.981485681	0.981485681	3	chr1:58660401-58660500	MYSM1	7983	TACSTD2	-82727	RN7SL713P	-94568	MYSM1	-5750	TACSTD2	-85078	RN7SL713P	-94870	NA	MYSM1	4	chr1:58660200-58660500	300	66.31667647
1_15265	chr1_58764400	3.703703704	35.64356436	27.02702703	27.72277228	1	53.39805825	64	22.98850575	2.06185567	27.27272727	58764400	0.926190564	0.83026358	0.909263862	0.83026358	1	chr1:58764301-58764400	AL136985.1	535	JUN	19927	LINC01135	-20759	AL136985.1	448	JUN	16387	RP11-63G10.3	48407	AL136985.1		2	chr1:58764300-58764500	200	37.76948457
1_15265	chr1_58764500	34.34343434	35.9223301	41.86046512	27.61904762	31.42857143	41.97530864	43.68932039	31.52173913	30.08849558	34.09090909	58764500	0.926190564	0.83026358	0.909263862	0.83026358	1	chr1:58764401-58764500	AL136985.1	435	JUN	19827	LINC01135	-20659	AL136985.1	348	JUN	16287	RP11-63G10.3	48307	AL136985.1		2	chr1:58764300-58764500	200	37.76948457
1_15283	chr1_58866500	66.01941748	95.81589958	97.08029197	96.65427509	97.51552795	96.64179104	97.37991266	97.84172662	80.3030303	96.5034965	58866500	0.97680357	0.966458983	0.980211085	0.966458983	3	chr1:58866401-58866500	RP11-63G10.2	-15246	RP4-794H19.1	37179	RP11-63G10.3	-53158	RP4-794H19.1	16371	RP11-63G10.2	-28053	LINC01135	-33094	NA	LINC01135	4	chr1:58866400-58866600	200	39.87352016
1_15283	chr1_58866600	51	99.03846154	97.91666667	96.42857143	93.57798165	97.43589744	96.66666667	98.92473118	94.36619718	95.78947368	58866600	0.97680357	0.966458983	0.980211085	0.966458983	1	chr1:58866501-58866600	RP11-63G10.2	-15346	RP4-794H19.1	37079	RP11-63G10.3	-53258	RP4-794H19.1	16271	RP11-63G10.2	-28153	LINC01135	-32994	NA	LINC01135	4	chr1:58866400-58866600	200	39.87352016
1_15300	chr1_58931000	40.22988506	94.62365591	90.24390244	95.12195122	41.83673469	91.4893617	47.5	93.68421053	95.29411765	93.68421053	58931000	0.984236969	0.934131533	0.942686337	0.934131533	1	chr1:58930901-58931000	LINC01358	-2642	RP4-794H19.1	-27321	RP11-63G10.2	-79746	LINC01135	31406	RP4-794H19.1	-48129	RP11-63G10.2	-92553	NA		2	chr1:58930900-58931200	300	51.81362868
1_15300	chr1_58931200	39.28571429	79.41176471	72.15189873	76.74418605	28.57142857	80.23255814	33.72093023	78.31325301	76.92307692	79.80769231	58931200	0.984236969	0.934131533	0.942686337	0.934131533	1	chr1:58931101-58931200	LINC01358	-2442	RP4-794H19.1	-27521	RP11-63G10.2	-79946	LINC01135	31606	RP4-794H19.1	-48329	RP11-63G10.2	-92753	LINC01358		2	chr1:58930900-58931200	300	51.81362868
1_15304	chr1_58959700	94.44444444	12.90322581	92.10526316	11.11111111	5.555555556	42.85714286	96	96.61016949	62.5	9.090909091	58959700	0.917726454	0.928288754	0.926850807	0.917726454	1	chr1:58959601-58959700	LINC01358	26058	RP4-794H19.1	-56021	RP11-145M4.1	96349	LINC01135	60106	RP4-794H19.1	-76829	RP11-145M4.1	94696	NA	LINC01358	2	chr1:58959600-58959800	200	51.16773
1_15304	chr1_58959800	80.55555556	70.96774194	84.61538462	74.19354839	75.67567568	80	81.25	86.95652174	84.84848485	81.08108108	58959800	0.917726454	0.928288754	0.926850807	0.917726454	1	chr1:58959701-58959800	LINC01358	26158	RP4-794H19.1	-56121	RP11-145M4.1	96249	LINC01135	60206	RP4-794H19.1	-76929	RP11-145M4.1	94596	NA	LINC01358	2	chr1:58959600-58959800	200	51.16773
1_15320	chr1_59094600	96.97885196	96.2585034	96.80851064	96.61016949	96.06557377	95.91836735	95.06578947	97.6744186	98.29059829	96.42857143	59094600	0.807524507	0.904567791	0.742060415	0.742060415	4	chr1:59094501-59094600	RP11-145M4.2	-16484	LINC01358	-37872	RP11-145M4.1	-38551	LINC01358	5628	HSD52	37335	RP11-145M4.2	-38602	NA	LINC01358	7	chr1:59094500-59094700	200	10.04990441
1_15320	chr1_59094700	95.25862069	95.81395349	94.66666667	93.75	82.30088496	80.21978022	80	97.18309859	96.875	80.6763285	59094700	0.807524507	0.904567791	0.742060415	0.742060415	3	chr1:59094601-59094700	RP11-145M4.2	-16584	LINC01358	-37772	RP11-145M4.1	-38651	LINC01358	5728	HSD52	37235	RP11-145M4.2	-38702	NA	LINC01358	7	chr1:59094500-59094700	200	10.04990441
1_15326	chr1_59137900	92.15686275	64.36170213	89.11564626	91.54228856	88.26815642	86.66666667	44.07894737	91.30434783	71.42857143	63.25301205	59137900	0.930355464	0.925143129	0.962517785	0.925143129	2	chr1:59137801-59137900	LINC01358	5428	HSD52	8975	RP11-145M4.2	-59784	LINC01358	5105	HSD52	-5387	RP11-145M4.2	-81902	NA	HSD52,LINC01358	3	chr1:59137800-59138100	300	67.21356086
1_15326	chr1_59138100	88.57142857	45.45454545	69.04761905	75	67.79661017	44.18604651	2.222222222	75	34.48275862	46.15384615	59138100	0.930355464	0.925143129	0.962517785	0.925143129	1	chr1:59138001-59138100	LINC01358	5628	HSD52	8775	RP11-145M4.2	-59984	LINC01358	5305	HSD52	-5587	RP11-145M4.2	-82102	NA	HSD52,LINC01358	3	chr1:59137800-59138100	300	67.21356086
1_15334	chr1_59206200	96.6442953	95.51282051	96.17834395	95.93908629	66.44736842	95.30201342	98.06451613	95.80838323	99.2248062	95.33333333	59206200	0.972928192	0.961720735	0.964267424	0.961720735	2	chr1:59206101-59206200	HSD52	-7579	LINC01358	73728	RP11-467C18.1	83440	LINC01358	-34355	HSD52	-73687	RP11-467C18.1	83102	NA	LINC01358	4	chr1:59206100-59206300	200	30.36201388
1_15334	chr1_59206300	96.20253165	99.25373134	95.27027027	97.22222222	70.1986755	98.73417722	99.30555556	96.55172414	96.06299213	97.36842105	59206300	0.972928192	0.961720735	0.964267424	0.961720735	2	chr1:59206201-59206300	HSD52	-7679	LINC01358	73828	RP11-467C18.1	83340	LINC01358	-34255	HSD52	-73787	RP11-467C18.1	83002	NA	LINC01358	4	chr1:59206100-59206300	200	30.36201388
1_15342	chr1_59294900	64.93506494	97.05882353	52.27272727	57.60869565	52.85714286	98.5915493	58.18181818	95.4954955	56.16438356	96.3963964	59294900	0.833108219	0.84365031	0.861296705	0.833108219	1	chr1:59294801-59294900	FGGY	-2080	RP11-467C18.1	-5260	HSD52	-96279	RP11-467C18.1	-5598	LINC01358	54345	HSD52	-162387	FGGY		2	chr1:59294800-59295000	200	40.6174583
1_15342	chr1_59295000	76.38888889	99.00990099	63.76811594	64.86486486	63.23529412	98.68421053	61.72839506	96.69421488	66.66666667	98.4	59295000	0.833108219	0.84365031	0.861296705	0.833108219	1	chr1:59294901-59295000	FGGY	-1980	RP11-467C18.1	-5360	HSD52	-96379	RP11-467C18.1	-5698	LINC01358	54445	HSD52	-162487	FGGY		2	chr1:59294800-59295000	200	40.6174583
1_15355	chr1_59385300	44.70588235	87.23404255	38.88888889	43.5483871	38.27160494	96.49122807	37.5	90.90909091	39.3442623	92.59259259	59385300	0.970870589	0.960505208	0.97179773	0.960505208	1	chr1:59385201-59385300	FGGY	75214	RP11-467C18.1	-95660	HSD52	-186679	RP11-467C18.1	-95998	LINC01358	144745	HSD52	-252787	NA	FGGY	2	chr1:59385200-59385500	300	54.87161308
1_15355	chr1_59385500	46.06741573	95.04950495	53.22580645	45.55555556	41.74757282	90.8045977	52.47524752	90.83333333	42.68292683	97.16981132	59385500	0.970870589	0.960505208	0.97179773	0.960505208	1	chr1:59385401-59385500	FGGY	75414	RP11-467C18.1	-95860	HSD52	-186879	RP11-467C18.1	-96198	LINC01358	144945	HSD52	-252987	NA	FGGY	2	chr1:59385200-59385500	300	54.87161308
1_15356	chr1_59386100	96.93877551	98.14814815	46.03174603	96.84210526	97.89473684	97.22222222	95.04132231	96.63865546	96.875	96.3963964	59386100	0.935047148	0.926319735	0.938518491	0.926319735	1	chr1:59386001-59386100	FGGY	76014	RP11-467C18.1	-96460	HSD52	-187479	RP11-467C18.1	-96798	LINC01358	145545	HSD52	-253587	NA	FGGY	2	chr1:59386000-59386200	200	28.9394985
1_15356	chr1_59386200	98.82352941	97.82608696	92.06349206	96.7032967	95.83333333	97.46835443	96.42857143	94.44444444	96.59090909	98.13084112	59386200	0.935047148	0.926319735	0.938518491	0.926319735	1	chr1:59386101-59386200	FGGY	76114	RP11-467C18.1	-96560	HSD52	-187579	RP11-467C18.1	-96898	LINC01358	145645	HSD52	-253687	NA	FGGY	2	chr1:59386000-59386200	200	28.9394985
1_15366	chr1_59472400	87.12871287	86.36363636	94.86404834	91.85667752	86.64383562	95.89041096	93.97163121	89.7810219	93.18181818	94.07665505	59472400	0.964747515	0.946330123	0.931863128	0.931863128	6	chr1:59472301-59472400	FGGY	-81517	RP11-467C18.1	-182760	MIR4711	260896	RP11-467C18.1	-183098	LINC01358	231845	MIR4711	260826	NA	FGGY	16	chr1:59472300-59472500	200	8.205573482
1_15366	chr1_59472500	92.37288136	93.89312977	97.30639731	94.89981785	89.17050691	96.33507853	95	92.15686275	93.89312977	94.59459459	59472500	0.964747515	0.946330123	0.931863128	0.931863128	10	chr1:59472401-59472500	FGGY	-81417	RP11-467C18.1	-182860	MIR4711	260796	RP11-467C18.1	-183198	LINC01358	231945	MIR4711	260726	NA	FGGY	16	chr1:59472300-59472500	200	8.205573482
1_15412	chr1_59790300	98.4375	96.38554217	31.42857143	100	93.05555556	91.30434783	95.12195122	95.91836735	93.65079365	93.42105263	59790300	0.970961992	0.891187242	0.93463326	0.891187242	1	chr1:59790201-59790300	RP4-782L23.2	-1118	HOOK1	-24560	MIR4711	-57004	FGGY	27570	RP4-782L23.2	-35554	MIR4711	-57074	RP4-782L23.2		3	chr1:59790200-59790400	200	51.10667065
1_15412	chr1_59790400	95.65217391	93.08176101	60.44776119	73.59550562	95.18072289	90.625	93.125	94.28571429	90.4	93.5828877	59790400	0.970961992	0.891187242	0.93463326	0.891187242	2	chr1:59790301-59790400	RP4-782L23.2	-1218	HOOK1	-24460	MIR4711	-57104	FGGY	27670	RP4-782L23.2	-35654	MIR4711	-57174	RP4-782L23.2		3	chr1:59790200-59790400	200	51.10667065
1_15421	chr1_59884900	84.41558442	75	33.33333333	45.05494505	77.01149425	80.3030303	76.62337662	80.21978022	88.4057971	79.43925234	59884900	0.864634657	0.86824576	0.919266937	0.864634657	1	chr1:59884801-59884900	CYP2J2	41890	HOOK1	70040	RN7SL475P	90154	CYP2J2	8407	HOOK1	8522	RN7SL475P	89856	NA		4	chr1:59884800-59885000	200	37.52323725
1_15421	chr1_59885000	92.40506329	92.94605809	77.67857143	80.20134228	94.64882943	82.75862069	93.5483871	96.56357388	97.65258216	97.25085911	59885000	0.864634657	0.86824576	0.919266937	0.864634657	3	chr1:59884901-59885000	CYP2J2	41790	HOOK1	70140	RN7SL475P	90054	CYP2J2	8307	HOOK1	8622	RN7SL475P	89756	NA		4	chr1:59884800-59885000	200	37.52323725
1_15422	chr1_59885900	96.02272727	86.39455782	64.82758621	65.56291391	94.11764706	90.56603774	92.30769231	92.39130435	91.73553719	89.21568627	59885900	0.864222254	0.928177033	0.975809077	0.864222254	2	chr1:59885801-59885900	CYP2J2	40890	HOOK1	71040	RN7SL475P	89154	CYP2J2	7407	HOOK1	9522	RN7SL475P	88856	NA		3	chr1:59885800-59886000	200	42.04246194
1_15422	chr1_59886000	90.8045977	93.42105263	52.05479452	37.17948718	91.95402299	84.14634146	84.61538462	89.77272727	95	88.54166667	59886000	0.864222254	0.928177033	0.975809077	0.864222254	1	chr1:59885901-59886000	CYP2J2	40790	HOOK1	71140	RN7SL475P	89054	CYP2J2	7307	HOOK1	9622	RN7SL475P	88756	NA		3	chr1:59885800-59886000	200	42.04246194
1_15432	chr1_59939300	93.98496241	93.95604396	93.47826087	95	93.78531073	95.90643275	92.34693878	95.69892473	93.97590361	94.41340782	59939300	0.889311529	0.855935371	0.968224316	0.855935371	2	chr1:59939201-59939300	CYP2J2	-12510	RN7SL475P	35754	HOOK1	124440	RN7SL475P	35456	CYP2J2	-45993	C1orf87	51093	NA		3	chr1:59939200-59939400	200	49.71520866
1_15432	chr1_59939400	93.15068493	92.66055046	59.64912281	94.66666667	67.44186047	95.23809524	0	96.07843137	95.45454545	90.65420561	59939400	0.889311529	0.855935371	0.968224316	0.855935371	1	chr1:59939301-59939400	CYP2J2	-12610	RN7SL475P	35654	HOOK1	124540	RN7SL475P	35356	CYP2J2	-46093	C1orf87	50993	NA		3	chr1:59939200-59939400	200	49.71520866
1_1544	chr1_3003500	89.0625	60	90.33613445	94.44444444	86.30136986	92.26190476	93.60465116	89.3258427	87.82608696	92.34972678	3003500	0.844980193	0.852654835	0.912671553	0.844980193	3	chr1:3003401-3003500	ACTRT2	-17982	PRDM16	-65667	RP1-163G9.2	130209	ACTRT2	-19403	RP1-163G9.2	129426	RP11-740P5.3	-189069	NA		6	chr1:3003400-3003600	200	26.87307113
1_1544	chr1_3003600	90.8496732	73.51598174	86.38132296	92.81767956	86.95652174	90.49773756	88.43930636	91.97530864	90.27777778	93.91891892	3003600	0.844980193	0.852654835	0.912671553	0.844980193	3	chr1:3003501-3003600	ACTRT2	-17882	PRDM16	-65567	RP1-163G9.2	130109	ACTRT2	-19303	RP1-163G9.2	129326	RP11-740P5.3	-189169	NA		6	chr1:3003400-3003600	200	26.87307113
1_15462	chr1_60107500	93.12714777	78.57142857	96.20253165	97.57785467	95.70815451	95.2	94.73684211	95.32374101	96.96969697	81.03448276	60107500	0.79553957	0.83459404	0.920762475	0.79553957	3	chr1:60107401-60107500	RP11-575B7.3	-7374	C1orf87	-33730	RN7SL475P	-132446	RP11-575B7.3	-42179	C1orf87	-117107	RN7SL475P	-132744	NA		5	chr1:60107400-60107700	300	20.89856189
1_15462	chr1_60107700	96.44970414	77.20930233	96.59863946	100	97.07602339	95.12195122	95.50561798	94.57831325	96.02649007	95.55555556	60107700	0.79553957	0.83459404	0.920762475	0.79553957	2	chr1:60107601-60107700	RP11-575B7.3	-7174	C1orf87	-33930	RN7SL475P	-132646	RP11-575B7.3	-41979	C1orf87	-117307	RN7SL475P	-132944	NA		5	chr1:60107400-60107700	300	20.89856189
1_15468	chr1_60191200	90.58823529	95.14563107	86.66666667	98.88888889	93.25842697	90.58823529	94.73684211	94.89795918	96.15384615	90.32258065	60191200	0.951858294	0.855937481	0.807040296	0.807040296	1	chr1:60191101-60191200	RP11-575B7.3	76326	C1orf87	-117430	RN7SL475P	-216146	RP11-575B7.3	41521	C1orf87	-200807	RN7SL475P	-216444	NA		2	chr1:60191100-60191300	200	36.7097163
1_15468	chr1_60191300	0	44.21052632	1.724137931	62.92134831	0	0	0	0.862068966	45.97701149	0	60191300	0.951858294	0.855937481	0.807040296	0.807040296	1	chr1:60191201-60191300	RP11-575B7.3	76426	C1orf87	-117530	RN7SL475P	-216246	RP11-575B7.3	41621	C1orf87	-200907	RN7SL475P	-216544	NA		2	chr1:60191100-60191300	200	36.7097163
1_15492	chr1_60569900	84	90.56603774	88.63636364	88.04347826	88.29787234	86.9047619	86.60714286	80.55555556	85.50724638	89.42307692	60569900	0.973736607	0.960817299	0.967417914	0.960817299	1	chr1:60569801-60569900	RP11-776H12.1	26306	NFIA	-295358	RP11-436K8.1	298076	RP11-776H12.1	-29651	RP11-436K8.1	90326	AL355795.1	-345288	NA	RP11-776H12.1	2	chr1:60569800-60570000	200	51.93376068
1_15492	chr1_60570000	2.325581395	92.72727273	94.18604651	53.19148936	96	97.5	93.10344828	0	1.282051282	95	60570000	0.973736607	0.960817299	0.967417914	0.960817299	1	chr1:60569901-60570000	RP11-776H12.1	26206	NFIA	-295258	RP11-436K8.1	297976	RP11-776H12.1	-29751	RP11-436K8.1	90226	AL355795.1	-345188	NA	RP11-776H12.1	2	chr1:60569800-60570000	200	51.93376068
1_15493	chr1_60571200	74.22360248	95.45454545	96.85534591	84.02555911	93.93939394	97.65100671	96.84210526	74.03189066	73.33333333	97.799511	60571200	0.994872174	0.993588202	0.993912714	0.993588202	4	chr1:60571101-60571200	RP11-776H12.1	25006	NFIA	-294058	RP11-436K8.1	296776	RP11-776H12.1	-30951	RP11-436K8.1	89026	AL355795.1	-343988	NA	RP11-776H12.1	5	chr1:60571100-60571400	300	60.8930139
1_15493	chr1_60571400	1.136363636	94	93.42105263	40.95238095	93.87755102	97.46835443	91.22807018	0	0	91.83673469	60571400	0.994872174	0.993588202	0.993912714	0.993588202	1	chr1:60571301-60571400	RP11-776H12.1	24806	NFIA	-293858	RP11-436K8.1	296576	RP11-776H12.1	-31151	RP11-436K8.1	88826	AL355795.1	-343788	NA	RP11-776H12.1	5	chr1:60571100-60571400	300	60.8930139
1_15527	chr1_60909400	97.18309859	92.5	96.51162791	93	89.32038835	97.2972973	95.12195122	93.42105263	92.59259259	93.40659341	60909400	0.917821168	0.895888968	0.928911105	0.895888968	1	chr1:60909301-60909400	AL355795.1	-5649	RP11-436K8.1	-41402	NFIA	44142	AL355795.1	-5788	NFIA-AS2	30838	RP4-802A10.1	-215802	NA	NFIA	2	chr1:60909300-60909500	200	29.97163104
1_15527	chr1_60909500	98.80952381	91.89189189	98.64864865	95.95959596	46.72897196	98.66666667	94.11764706	95.69892473	95.94594595	97	60909500	0.917821168	0.895888968	0.928911105	0.895888968	1	chr1:60909401-60909500	AL355795.1	-5549	RP11-436K8.1	-41502	NFIA	44242	AL355795.1	-5688	NFIA-AS2	30738	RP4-802A10.1	-215702	NA	NFIA	2	chr1:60909300-60909500	200	29.97163104
1_15586	chr1_61147600	97.05882353	97.63779528	98.7804878	96.22641509	98.18181818	92.94117647	96.2406015	98.01980198	98.94736842	95.12195122	61147600	0.921563809	0.922013153	0.86505936	0.86505936	1	chr1:61147501-61147600	RP4-802A10.1	22868	NFIA	64847	NFIA-AS1	105884	RP4-802A10.1	22398	NFIA-AS1	101344	NFIA-AS2	-193547	NA	NFIA	2	chr1:61147500-61147700	200	27.07936639
1_15586	chr1_61147700	90.90909091	91.47286822	94.80519481	92.23300971	90	47.42268041	93.33333333	90.65420561	95.57522124	93.85964912	61147700	0.921563809	0.922013153	0.86505936	0.86505936	1	chr1:61147601-61147700	RP4-802A10.1	22968	NFIA	64947	NFIA-AS1	105784	RP4-802A10.1	22498	NFIA-AS1	101244	NFIA-AS2	-193647	NA	NFIA	2	chr1:61147500-61147700	200	27.07936639
1_15604	chr1_61216900	96.42857143	95.90163934	97.44525547	96.45390071	97.13375796	96.7611336	96.69966997	97.54601227	77.43589744	97.70992366	61216900	0.855818083	0.865227337	0.914251065	0.855818083	3	chr1:61216801-61216900	NFIA-AS1	36584	RP4-802A10.1	92168	NFIA	134147	NFIA-AS1	32044	RP4-802A10.1	91698	NFIA	-238587	NA	NFIA	5	chr1:61216800-61217000	200	13.04848185
1_15604	chr1_61217000	98.50746269	98.02631579	96.77419355	97.19101124	97.31182796	99.42857143	98.2300885	97.95918367	92.99363057	98.81656805	61217000	0.855818083	0.865227337	0.914251065	0.855818083	2	chr1:61216901-61217000	NFIA-AS1	36484	RP4-802A10.1	92268	NFIA	134247	NFIA-AS1	31944	RP4-802A10.1	91798	NFIA	-238487	NA	NFIA	5	chr1:61216800-61217000	200	13.04848185
1_15605	chr1_61219600	97.51908397	90	98.19121447	94.15730337	96	96.64268585	97.96334012	97.48110831	96.32352941	97.51131222	61219600	0.810150989	0.877276537	0.879341847	0.810150989	7	chr1:61219501-61219600	NFIA-AS1	33884	RP4-802A10.1	94868	NFIA	136847	NFIA-AS1	29344	RP4-802A10.1	94398	NFIA	-235887	NA	NFIA	15	chr1:61219500-61219700	200	7.74324276
1_15605	chr1_61219700	96.43916914	91.66666667	98.96193772	93.28358209	97.03872437	97.1659919	98.23529412	98.54014599	97.9757085	97.2972973	61219700	0.810150989	0.877276537	0.879341847	0.810150989	8	chr1:61219601-61219700	NFIA-AS1	33784	RP4-802A10.1	94968	NFIA	136947	NFIA-AS1	29244	RP4-802A10.1	94498	NFIA	-235787	NA	NFIA	15	chr1:61219500-61219700	200	7.74324276
1_15640	chr1_61405100	75.32467532	86.92307692	33.8028169	78.57142857	87.20930233	87.64044944	36.22047244	80	46.91358025	54.08163265	61405100	0.873623246	0.96805653	0.93342263	0.873623246	1	chr1:61405001-61405100	NFIA	1025	NFIA-AS1	-151590	AC099791.1	-223930	NFIA	-50387	NFIA-AS1	-156103	AC099791.1	-224021	NFIA	NFIA	3	chr1:61405000-61405200	200	42.80463872
1_15640	chr1_61405200	77.14285714	79.90196078	60.83916084	77.09497207	81.13207547	79.43925234	46.51162791	73.54497354	51.57232704	54.49438202	61405200	0.873623246	0.96805653	0.93342263	0.873623246	2	chr1:61405101-61405200	NFIA	1125	NFIA-AS1	-151690	AC099791.1	-223830	NFIA	-50287	NFIA-AS1	-156203	AC099791.1	-223921	NFIA	NFIA	3	chr1:61405000-61405200	200	42.80463872
1_15645	chr1_61437900	94.44444444	10.14492754	94.68085106	0	89.47368421	98.24561404	87.5	91.66666667	94.59459459	90.90909091	61437900	0.965062132	0.994246145	0.973110906	0.965062132	1	chr1:61437801-61437900	NFIA	33825	NFIA-AS1	-184390	AC099791.1	-191130	NFIA	-17587	NFIA-AS1	-188903	AC099791.1	-191221	NA	NFIA	2	chr1:61437800-61438000	200	53.27905702
1_15645	chr1_61438000	94.82758621	88.15789474	93.5483871	87	95.23809524	95.3125	88.88888889	95.65217391	92.30769231	96.77419355	61438000	0.965062132	0.994246145	0.973110906	0.965062132	1	chr1:61437901-61438000	NFIA	33925	NFIA-AS1	-184490	AC099791.1	-191030	NFIA	-17487	NFIA-AS1	-189003	AC099791.1	-191121	NA	NFIA	2	chr1:61437800-61438000	200	53.27905702
1_15677	chr1_61660300	90.24390244	95.89041096	95.55555556	62.29508197	0	3.846153846	93.33333333	0	56.14035088	62.06896552	61660300	0.984619456	0.977030686	0.973501628	0.973501628	1	chr1:61660201-61660300	AC099791.1	31270	TM2D1	64833	RP11-430G17.3	82124	TM2D1	20745	AC099791.1	31179	RP11-430G17.3	81697	NA		3	chr1:61660200-61660700	500	69.04914887
1_15677	chr1_61660500	81.33333333	86.58536585	80	78.78787879	80.26315789	68.25396825	83.92857143	69.23076923	77.08333333	85.29411765	61660500	0.984619456	0.977030686	0.973501628	0.973501628	1	chr1:61660401-61660500	AC099791.1	31470	TM2D1	64633	RP11-430G17.3	81924	TM2D1	20545	AC099791.1	31379	RP11-430G17.3	81497	NA		3	chr1:61660200-61660700	500	69.04914887
1_15677	chr1_61660700	96.20253165	93.90243902	95.71428571	44.18604651	0	0	97.14285714	0	42.1875	49.29577465	61660700	0.984619456	0.977030686	0.973501628	0.973501628	1	chr1:61660601-61660700	AC099791.1	31670	TM2D1	64433	RP11-430G17.3	81724	TM2D1	20345	AC099791.1	31579	RP11-430G17.3	81297	NA		3	chr1:61660200-61660700	500	69.04914887
1_15678	chr1_61663300	94.96402878	91.93548387	93.68421053	96.75324675	97.2826087	67.10526316	89.44444444	75.65217391	95.71428571	74.45255474	61663300	0.958323936	0.953187114	0.925211349	0.925211349	2	chr1:61663201-61663300	AC099791.1	34270	TM2D1	61833	RP11-430G17.3	79124	TM2D1	17745	AC099791.1	34179	RP11-430G17.3	78697	NA		4	chr1:61663200-61663500	300	41.26076155
1_15678	chr1_61663500	70.58823529	74.63768116	70.83333333	76.42857143	99.3006993	46.95652174	97.6	46.93877551	95.07042254	74.21875	61663500	0.958323936	0.953187114	0.925211349	0.925211349	2	chr1:61663401-61663500	AC099791.1	34470	TM2D1	61633	RP11-430G17.3	78924	TM2D1	17545	AC099791.1	34379	RP11-430G17.3	78497	NA		4	chr1:61663200-61663500	300	41.26076155
1_15685	chr1_61714400	89.54248366	90.58823529	84.39716312	70.98214286	77.12418301	84.51612903	89.01734104	74.34554974	65.71428571	71.62162162	61714400	0.90096615	0.915861629	0.962892651	0.90096615	3	chr1:61714301-61714400	TM2D1	10733	RP11-430G17.3	28024	INADL	-28076	TM2D1	-16892	RP11-430G17.3	27597	AC099791.1	85279	NA	TM2D1	7	chr1:61714300-61714500	200	24.50607195
1_15685	chr1_61714500	95.52238806	97.04142012	96.61016949	85.42510121	87.36842105	98.38709677	94.35028249	86.12244898	72.90322581	82.60869565	61714500	0.90096615	0.915861629	0.962892651	0.90096615	4	chr1:61714401-61714500	TM2D1	10633	RP11-430G17.3	27924	INADL	-27976	TM2D1	-16992	RP11-430G17.3	27497	AC099791.1	85379	NA	TM2D1	7	chr1:61714300-61714500	200	24.50607195
1_15698	chr1_61777500	94.33962264	92.15686275	100	96.875	89.79591837	35.29411765	93.65079365	48.07692308	94.28571429	100	61777500	0.943967714	0.942898968	0.875352666	0.875352666	1	chr1:61777401-61777500	INADL	35007	RP11-430G17.3	-35076	RNU6-414P	-38918	RP11-430G17.3	-35503	RNU6-414P	-39022	RNU6-1177P	-75102	NA	INADL	2	chr1:61777400-61777600	200	36.36204482
1_15698	chr1_61777600	98.50746269	93.44262295	96.82539683	94.82758621	97.95918367	90.19607843	96.77419355	91.80327869	96.1038961	98.21428571	61777600	0.943967714	0.942898968	0.875352666	0.875352666	1	chr1:61777501-61777600	INADL	35107	RP11-430G17.3	-35176	RNU6-414P	-38818	RP11-430G17.3	-35603	RNU6-414P	-38922	RNU6-1177P	-75002	NA	INADL	2	chr1:61777400-61777600	200	36.36204482
1_15701	chr1_61814200	100	100	97.43589744	96.15384615	94.59459459	96.66666667	100	95.12195122	100	100	61814200	0.882329131	0.733976701	0.798804797	0.733976701	1	chr1:61814101-61814200	RNU6-414P	-2218	RNU6-1177P	-38298	INADL	71707	RNU6-414P	-2322	RNU6-1177P	-38402	RP11-430G17.3	-72203	RNU6-414P	INADL	5	chr1:61814100-61814300	200	8.377440813
1_15701	chr1_61814300	95.02762431	95.32163743	87.39130435	97.89473684	87.78280543	88.81987578	98.05194805	86.17511521	97.46835443	94.66666667	61814300	0.882329131	0.733976701	0.798804797	0.733976701	4	chr1:61814201-61814300	RNU6-414P	-2118	RNU6-1177P	-38198	INADL	71807	RNU6-414P	-2222	RNU6-1177P	-38302	RP11-430G17.3	-72303	RNU6-414P	INADL	5	chr1:61814100-61814300	200	8.377440813
1_15708	chr1_61894100	74.4966443	98.36065574	95.37037037	100	98.52941176	94.17475728	95.28301887	97.46835443	75.70093458	100	61894100	0.928824581	0.924551983	0.962454827	0.924551983	2	chr1:61894001-61894100	RNU6-1177P	41602	INADL	-57974	RNU6-414P	77682	INADL	-23976	RNU6-1177P	41498	RNU6-414P	77578	NA	INADL	4	chr1:61894000-61894200	200	35.54635811
1_15708	chr1_61894200	78.5046729	93.5483871	98.14814815	92.59259259	90.24390244	70.93023256	95.55555556	97.33333333	49.20634921	96	61894200	0.928824581	0.924551983	0.962454827	0.924551983	2	chr1:61894101-61894200	RNU6-1177P	41702	INADL	-57874	RNU6-414P	77782	INADL	-23876	RNU6-1177P	41598	RNU6-414P	77678	NA	INADL	4	chr1:61894000-61894200	200	35.54635811
1_15709	chr1_61895400	38.96103896	0	3.278688525	44.44444444	47.2972973	50.64935065	0	1.136363636	82.05128205	1.428571429	61895400	0.96444325	0.948191492	0.988606222	0.948191492	1	chr1:61895301-61895400	RNU6-1177P	42902	INADL	-56674	RNU6-414P	78982	INADL	-22676	RNU6-1177P	42798	RNU6-414P	78878	NA	INADL	2	chr1:61895300-61895500	200	91.02564103
1_15709	chr1_61895500	58	0	2.272727273	57.69230769	64.28571429	69.09090909	0	5.555555556	100	0	61895500	0.96444325	0.948191492	0.988606222	0.948191492	1	chr1:61895401-61895500	RNU6-1177P	43002	INADL	-56574	RNU6-414P	79082	INADL	-22576	RNU6-1177P	42898	RNU6-414P	78978	NA	INADL	2	chr1:61895300-61895500	200	91.02564103
1_15711	chr1_61902200	94.11764706	97.22222222	97.08737864	97.2972973	89.81481481	100	95.6043956	95.2	97.5	94.82758621	61902200	0.724826946	0.863189471	0.776000414	0.724826946	2	chr1:61902101-61902200	RNU6-1177P	49702	INADL	-49874	RNU6-414P	85782	INADL	-15876	RNU6-1177P	49598	RNU6-414P	85678	NA	INADL	3	chr1:61902100-61902300	200	25.98544974
1_15711	chr1_61902300	93.61702128	96.72131148	95.91836735	93.44262295	53.33333333	90.47619048	97.95918367	94.73684211	97.61904762	96.07843137	61902300	0.724826946	0.863189471	0.776000414	0.724826946	1	chr1:61902201-61902300	INADL	-49774	RNU6-1177P	49802	RNU6-414P	85882	INADL	-15776	RNU6-1177P	49698	RNU6-414P	85778	NA	INADL	3	chr1:61902100-61902300	200	25.98544974
1_15726	chr1_61961700	100	98.74213836	47.44525547	96.55172414	69.07894737	98.21428571	74.32432432	50	50.69444444	72.05882353	61961700	0.899885096	0.85762562	0.902175792	0.85762562	2	chr1:61961601-61961700	INADL	9389	RNU6-1177P	109202	RN7SL180P	-110747	INADL	43624	RNU6-1177P	109098	RN7SL180P	-111041	NA	INADL	6	chr1:61961600-61961800	200	27.24281942
1_15726	chr1_61961800	95.47738693	94.91525424	93.90243902	95.72649573	93.56223176	97.61904762	93.5483871	94.23868313	91.94915254	95.57522124	61961800	0.899885096	0.85762562	0.902175792	0.85762562	4	chr1:61961701-61961800	INADL	9489	RNU6-1177P	109302	RN7SL180P	-110647	INADL	43724	RNU6-1177P	109198	RN7SL180P	-110941	NA	INADL	6	chr1:61961600-61961800	200	27.24281942
1_15730	chr1_61977600	96.3190184	81.81818182	94.48818898	98.27586207	95.09202454	85.10638298	95.48022599	96.38554217	96.89922481	91.95402299	61977600	0.927394171	0.897028535	0.785875604	0.785875604	2	chr1:61977501-61977600	INADL	25289	RN7SL180P	-94847	MIR3116-2	-101185	INADL	59524	RN7SL180P	-95141	MIR3116-2	-101259	NA	INADL	3	chr1:61977500-61977700	200	29.12236355
1_15730	chr1_61977700	96.96969697	53.22580645	96.61016949	93.22033898	97.18309859	64	90	92.68292683	92.72727273	96.15384615	61977700	0.927394171	0.897028535	0.785875604	0.785875604	1	chr1:61977601-61977700	INADL	25389	RN7SL180P	-94747	MIR3116-2	-101085	INADL	59624	RN7SL180P	-95041	MIR3116-2	-101159	NA	INADL	3	chr1:61977500-61977700	200	29.12236355
1_15736	chr1_62000100	97.93814433	97.88732394	96.77419355	95.41284404	90.42553191	96.66666667	100	95.09803922	97.56097561	98.26086957	62000100	0.939223902	0.961926097	0.939492388	0.939223902	2	chr1:62000001-62000100	INADL	47789	RN7SL180P	-72347	MIR3116-2	-78685	RN7SL180P	-72641	MIR3116-2	-78759	INADL	82024	NA	INADL	7	chr1:6.2e+07-62000200	200	14.05890216
1_15736	chr1_62000200	98.26086957	97.23320158	83.25123153	96.069869	77.65567766	98.49056604	95.33527697	86.21908127	96.52996845	97.32441472	62000200	0.939223902	0.961926097	0.939492388	0.939223902	5	chr1:62000101-62000200	INADL	47889	RN7SL180P	-72247	MIR3116-2	-78585	RN7SL180P	-72541	MIR3116-2	-78659	INADL	82124	NA	INADL	7	chr1:6.2e+07-62000200	200	14.05890216
1_15777	chr1_62095200	78.84615385	83.23353293	85.13513514	78.98089172	82.71604938	67.25663717	85.51724138	91.25	86.71875	90.36144578	62095200	0.908053126	0.923131617	0.983021406	0.908053126	2	chr1:62095101-62095200	MIR3116-2	16415	RN7SL180P	22753	L1TD1	-99630	MIR3116-2	16341	INADL	-22193	RN7SL180P	22459	NA	INADL	3	chr1:62095100-62095300	200	61.2823957
1_15777	chr1_62095300	46.77419355	45.45454545	86.20689655	38.82352941	43.75	0	50	98.57142857	94.02985075	90.2173913	62095300	0.908053126	0.923131617	0.983021406	0.908053126	1	chr1:62095201-62095300	MIR3116-2	16515	RN7SL180P	22853	L1TD1	-99530	MIR3116-2	16441	INADL	-22093	RN7SL180P	22559	NA	INADL	3	chr1:62095100-62095300	200	61.2823957
1_15795	chr1_62204700	73.21428571	80	88.46153846	85.9375	90	84.61538462	81.63265306	81.53846154	1.639344262	43.24324324	62204700	0.984131503	0.979101403	0.97998656	0.979101403	1	chr1:62204601-62204700	Y_RNA	-6856	L1TD1	9870	KANK4	58724	Y_RNA	-6966	L1TD1	-7628	INADL	26025	NA	L1TD1	2	chr1:62204600-62204900	300	93.4110971
1_15795	chr1_62204900	95.16129032	95.12195122	100	98.03921569	40.35087719	94.28571429	100	100	0	38.33333333	62204900	0.984131503	0.979101403	0.97998656	0.979101403	1	chr1:62204801-62204900	Y_RNA	-6656	L1TD1	10070	KANK4	58524	Y_RNA	-6766	L1TD1	-7428	INADL	26225	NA	L1TD1	2	chr1:62204600-62204900	300	93.4110971
1_15796	chr1_62212300	96.15384615	51.06382979	95.91836735	96.61016949	55.81395349	97.61904762	48.4375	96.36363636	97.05882353	95.08196721	62212300	0.87485726	0.917399819	0.787804383	0.787804383	1	chr1:62212201-62212300	Y_RNA	744	L1TD1	17470	KANK4	51124	L1TD1	-28	Y_RNA	634	KANK4	24678	Y_RNA,L1TD1	L1TD1	3	chr1:62212200-62212400	200	37.15997782
1_15796	chr1_62212400	99.20634921	74.22680412	92.23300971	91.81818182	75	92.17391304	72.60273973	93.28358209	93.98496241	93.28358209	62212400	0.87485726	0.917399819	0.787804383	0.787804383	2	chr1:62212301-62212400	Y_RNA	844	L1TD1	17570	KANK4	51024	L1TD1	72	Y_RNA	734	KANK4	24578	Y_RNA,L1TD1	L1TD1	3	chr1:62212200-62212400	200	37.15997782
1_15797	chr1_62213200	80	36.66666667	95.74468085	72.91666667	53.84615385	88	47.82608696	85.71428571	82	92.98245614	62213200	0.881241799	0.958435108	0.885818536	0.881241799	1	chr1:62213101-62213200	Y_RNA	1644	L1TD1	18370	KANK4	50224	L1TD1	872	Y_RNA	1534	KANK4	23778	Y_RNA,L1TD1		3	chr1:62213100-62213300	200	44.84697811
1_15797	chr1_62213300	86.66666667	54.16666667	84.7826087	77.06422018	87.12871287	81.52173913	66.99029126	83.33333333	84.67741935	80.18018018	62213300	0.881241799	0.958435108	0.885818536	0.881241799	2	chr1:62213201-62213300	Y_RNA	1744	L1TD1	18470	KANK4	50124	L1TD1	972	Y_RNA	1634	KANK4	23678	Y_RNA,L1TD1		3	chr1:62213100-62213300	200	44.84697811
1_15799	chr1_62222700	95.68965517	66.33663366	97.44408946	95.42253521	82.27272727	95.80152672	66.22516556	96.67896679	79.85074627	97.43589744	62222700	0.950909697	0.977534183	0.981353325	0.950909697	5	chr1:62222601-62222700	Y_RNA	11144	L1TD1	27870	KANK4	40724	L1TD1	10372	Y_RNA	11034	KANK4	14278	NA		7	chr1:62222600-62222800	200	18.67691369
1_15799	chr1_62222800	96.61016949	89.65517241	94.25287356	94.39252336	90.8045977	92.85714286	92.95774648	96.66666667	91.46341463	94.30894309	62222800	0.950909697	0.977534183	0.981353325	0.950909697	2	chr1:62222701-62222800	Y_RNA	11244	L1TD1	27970	KANK4	40624	L1TD1	10472	Y_RNA	11134	KANK4	14178	NA		7	chr1:62222600-62222800	200	18.67691369
1_15800	chr1_62224600	100	66.66666667	93.93939394	98.36065574	97.5	100	85.71428571	100	100	95.45454545	62224600	0.783271924	0.798147077	0.920411866	0.783271924	2	chr1:62224501-62224600	Y_RNA	13044	L1TD1	29770	KANK4	38824	L1TD1	12272	KANK4	12378	Y_RNA	12934	NA		6	chr1:62224500-62224700	200	30.65032346
1_15800	chr1_62224700	95.41984733	70.90909091	92.94117647	94.24460432	94.56521739	98.87640449	81.94444444	98.14814815	93.10344828	94.59459459	62224700	0.783271924	0.798147077	0.920411866	0.783271924	4	chr1:62224601-62224700	Y_RNA	13144	L1TD1	29870	KANK4	38724	KANK4	12278	L1TD1	12372	Y_RNA	13034	NA		6	chr1:62224500-62224700	200	30.65032346
1_15804	chr1_62260200	97.72727273	94.11764706	93.26923077	95.61403509	91.74311927	98.68421053	90.65420561	89.28571429	92.22222222	90.09009009	62260200	0.946322496	0.860724208	0.85090686	0.85090686	2	chr1:62260101-62260200	KANK4	3224	RNU6-371P	38056	Y_RNA	48644	KANK4	-22657	RNU6-371P	37948	L1TD1	47872	NA	KANK4	4	chr1:62260100-62260300	200	28.12865625
1_15804	chr1_62260300	97.72727273	92.92035398	76.47058824	73.26732673	71.2962963	94.44444444	73.86363636	67.54385965	67.36842105	49.10714286	62260300	0.946322496	0.860724208	0.85090686	0.85090686	2	chr1:62260201-62260300	KANK4	3124	RNU6-371P	37956	Y_RNA	48744	KANK4	-22757	RNU6-371P	37848	L1TD1	47972	NA	KANK4	4	chr1:62260100-62260300	200	28.12865625
1_15807	chr1_62266400	95.55555556	93.93939394	96.42857143	98.46153846	94.66666667	95.74468085	92	98.03921569	96.72131148	100	62266400	0.956270461	0.940697041	0.955893019	0.940697041	1	chr1:62266301-62266400	KANK4	-2976	RNU6-371P	31856	Y_RNA	54844	KANK4	-28857	RNU6-371P	31748	L1TD1	54072	NA	KANK4	3	chr1:62266300-62266500	200	26.92105263
1_15807	chr1_62266500	97	77.23577236	95.73170732	96.71052632	69.51219512	93.57798165	51	98.05825243	97.34513274	96.84210526	62266500	0.956270461	0.940697041	0.955893019	0.940697041	2	chr1:62266401-62266500	KANK4	-3076	RNU6-371P	31756	Y_RNA	54944	KANK4	-28957	RNU6-371P	31648	L1TD1	54172	NA	KANK4	3	chr1:62266300-62266500	200	26.92105263
1_15813	chr1_62294700	60.68376068	93.16770186	59.5959596	53.27868852	64.70588235	89.54248366	94.21487603	64.0776699	93.12977099	62.74509804	62294700	0.928555468	0.953662857	0.942891474	0.928555468	2	chr1:62294601-62294700	RNU6-371P	3556	KANK4	-21909	Y_RNA	83144	RNU6-371P	3448	KANK4	-57157	L1TD1	82372	NA	KANK4	4	chr1:62294600-62294800	200	24.35010107
1_15813	chr1_62294800	86.30952381	94.87179487	89.26174497	86.06060606	91.71597633	92.12121212	92.94871795	85.29411765	88.80597015	87.82051282	62294800	0.928555468	0.953662857	0.942891474	0.928555468	2	chr1:62294701-62294800	RNU6-371P	3456	KANK4	-22009	Y_RNA	83244	RNU6-371P	3348	KANK4	-57257	L1TD1	82472	NA	KANK4	4	chr1:62294600-62294800	200	24.35010107
1_15817	chr1_62301600	31.81818182	58.07692308	45.52529183	48.11715481	73.19587629	86.63967611	25.53191489	40.59405941	58.65384615	50.96525097	62301600	0.970268333	0.914253062	0.940522511	0.914253062	3	chr1:62301501-62301600	RNU6-371P	-3344	KANK4	17701	Y_RNA	90044	RNU6-371P	-3452	KANK4	-64057	L1TD1	89272	NA	KANK4	7	chr1:62301500-62301700	200	43.51036729
1_15817	chr1_62301700	48.29721362	73.22834646	52.92307692	53.62318841	74.46236559	80.4964539	61.39705882	54.54545455	73.58490566	61.79775281	62301700	0.970268333	0.914253062	0.940522511	0.914253062	4	chr1:62301601-62301700	RNU6-371P	-3444	KANK4	17601	Y_RNA	90144	RNU6-371P	-3552	KANK4	-64157	L1TD1	89372	NA	KANK4	7	chr1:62301500-62301700	200	43.51036729
1_15841	chr1_62507000	98.68421053	96.2962963	97.43589744	98.16513761	91.93548387	99.08256881	93.24324324	98.75	96.07843137	98.75	62507000	0.821164565	0.919666305	0.861563111	0.821164565	2	chr1:62506901-62507000	USP1	70346	ANGPTL3	-90486	RP5-849H19.3	-100765	DOCK7	36725	USP1	55196	ANGPTL3	-99159	NA	DOCK7	3	chr1:62506900-62507100	200	8.631138662
1_15841	chr1_62507100	97.33333333	95.94594595	97.18309859	97.46835443	89.55223881	97.10144928	94.93670886	96.62921348	94.73684211	100	62507100	0.821164565	0.919666305	0.861563111	0.821164565	1	chr1:62507001-62507100	USP1	70446	ANGPTL3	-90386	RP5-849H19.3	-100665	DOCK7	36625	USP1	55296	ANGPTL3	-99059	NA	DOCK7	3	chr1:62506900-62507100	200	8.631138662
1_15858	chr1_62700000	85.59322034	77.77777778	85.96491228	82.5	54.23728814	90.44585987	55.93220339	81.66666667	51.5625	76	62700000	0.866448463	0.889297628	0.92014181	0.866448463	3	chr1:62699901-62700000	RP11-230B22.1	11519	DOCK7	-11632	ATG4C	-84134	RP11-230B22.1	-10694	RP5-849H19.3	90416	ANGPTL3	93841	NA	RP11-230B22.1	4	chr1:62699900-62700100	200	66.06346954
1_15858	chr1_62700100	60.46511628	61.2244898	63.15789474	64.1025641	0	95.91836735	2.380952381	57.69230769	16.66666667	64.28571429	62700100	0.866448463	0.889297628	0.92014181	0.866448463	1	chr1:62700001-62700100	RP11-230B22.1	11619	DOCK7	-11732	ATG4C	-84034	RP11-230B22.1	-10594	RP5-849H19.3	90516	ANGPTL3	93941	NA	RP11-230B22.1	4	chr1:62699900-62700100	200	66.06346954
1_15877	chr1_62823500	90.27777778	98.63013699	53.7037037	48.71794872	96.77419355	98.36065574	52.3255814	47.12643678	93.24324324	47.2972973	62823500	0.904251254	0.852452037	0.874747572	0.852452037	1	chr1:62823401-62823500	ATG4C	39366	RP4-771M4.3	-72508	RP11-230B22.1	135019	ATG4C	-42013	RP4-771M4.3	-78139	RP11-230B22.1	112806	NA	ATG4C	2	chr1:62823400-62823700	300	28.77177538
1_15877	chr1_62823700	77.77777778	77.27272727	70.58823529	77.14285714	76.19047619	76.36363636	71.23287671	71.23287671	79.16666667	71.23287671	62823700	0.904251254	0.852452037	0.874747572	0.852452037	1	chr1:62823601-62823700	ATG4C	39566	RP4-771M4.3	-72308	RP11-230B22.1	135219	ATG4C	-41813	RP4-771M4.3	-77939	RP11-230B22.1	113006	NA	ATG4C	2	chr1:62823400-62823700	300	28.77177538
1_15882	chr1_62903700	95.34883721	88.92405063	90.58171745	92.59259259	79.7979798	76.97594502	95.90163934	83.42245989	93.82239382	84.57300275	62903700	0.789976206	0.859432874	0.86567315	0.789976206	4	chr1:62903601-62903700	RP4-771M4.3	7692	RP11-5P4.1	107568	ATG4C	119566	RP4-771M4.3	2061	ATG4C	38187	RP11-5P4.1	96796	RP4-771M4.3		7	chr1:62903600-62903800	200	15.87133013
1_15882	chr1_62903800	77.41935484	80.7860262	75.09578544	73.18007663	64.1025641	64.04958678	76.5625	58.90410959	78.53403141	64.1509434	62903800	0.789976206	0.859432874	0.86567315	0.789976206	3	chr1:62903701-62903800	RP4-771M4.3	7792	RP11-5P4.1	107468	ATG4C	119666	RP4-771M4.3	2161	ATG4C	38287	RP11-5P4.1	96696	RP4-771M4.3		7	chr1:62903600-62903800	200	15.87133013
1_15885	chr1_62926600	69.31407942	68.18181818	52.71966527	54.11764706	53.56037152	70.75471698	49.56140351	55.39033457	72.77227723	70.14925373	62926600	0.821585304	0.790181768	0.763549219	0.763549219	3	chr1:62926501-62926600	RP4-771M4.3	30592	RP11-5P4.1	84668	RP11-5P4.2	-97606	RP4-771M4.3	24961	ATG4C	61087	RP11-5P4.1	73896	NA		4	chr1:62926500-62926700	200	13.0800541
1_15885	chr1_62926700	92.95774648	95.83333333	91.91919192	94.38202247	93	97.14285714	92.94117647	93.33333333	95.89041096	95.83333333	62926700	0.821585304	0.790181768	0.763549219	0.763549219	1	chr1:62926601-62926700	RP4-771M4.3	30692	RP11-5P4.1	84568	RP11-5P4.2	-97506	RP4-771M4.3	25061	ATG4C	61187	RP11-5P4.1	73796	NA		4	chr1:62926500-62926700	200	13.0800541
1_15887	chr1_62946900	0	92.23300971	1.724137931	93.87755102	46.2962963	0	94.68085106	48.8	38.96103896	45.91836735	62946900	0.962530117	0.985349553	0.983808895	0.962530117	1	chr1:62946801-62946900	RP4-771M4.3	50892	RP11-5P4.1	64368	RP11-5P4.2	-77306	RP4-771M4.3	45261	RP11-5P4.1	53596	RP11-5P4.2	-78758	NA		7	chr1:62946800-62947200	400	66.34234318
1_15887	chr1_62947000	0.99009901	81.81818182	0	84.46601942	45.68965517	1.041666667	88.54166667	41.08527132	40	40.56603774	62947000	0.962530117	0.985349553	0.983808895	0.962530117	1	chr1:62946901-62947000	RP4-771M4.3	50992	RP11-5P4.1	64268	RP11-5P4.2	-77206	RP4-771M4.3	45361	RP11-5P4.1	53496	RP11-5P4.2	-78658	NA		7	chr1:62946800-62947200	400	66.34234318
1_15887	chr1_62947200	79.7979798	93.39933993	78.02690583	94.42508711	84.40860215	81.43459916	95.55555556	84.58498024	86.31178707	86.66666667	62947200	0.962530117	0.985349553	0.983808895	0.962530117	5	chr1:62947101-62947200	RP4-771M4.3	51192	RP11-5P4.1	64068	RP11-5P4.2	-77006	RP4-771M4.3	45561	RP11-5P4.1	53296	RP11-5P4.2	-78458	NA		7	chr1:62946800-62947200	400	66.34234318
1_15888	chr1_62947900	62.56157635	92.73504274	61.92893401	93.18181818	77.13004484	60.89108911	94.79166667	79.16666667	72.04968944	80	62947900	0.958161355	0.876761811	0.900216453	0.876761811	3	chr1:62947801-62947900	RP4-771M4.3	51892	RP11-5P4.1	63368	RP11-5P4.2	-76306	RP4-771M4.3	46261	RP11-5P4.1	52596	RP11-5P4.2	-77758	NA		7	chr1:62947800-62948000	200	30.52822063
1_15888	chr1_62948000	71.11111111	90.60402685	66.14785992	95.951417	78.5942492	69.62457338	93.27731092	82.01438849	78.5	80.54607509	62948000	0.958161355	0.876761811	0.900216453	0.876761811	4	chr1:62947901-62948000	RP4-771M4.3	51992	RP11-5P4.1	63268	RP11-5P4.2	-76206	RP4-771M4.3	46361	RP11-5P4.1	52496	RP11-5P4.2	-77658	NA		7	chr1:62947800-62948000	200	30.52822063
1_15892	chr1_62987900	89.38053097	92.72727273	94.17475728	91.2	92.45283019	91.74311927	93	94.84536082	90.99099099	93.5483871	62987900	0.802290874	0.899569307	0.922007469	0.802290874	2	chr1:62987801-62987900	RP11-5P4.1	23368	RP11-5P4.2	-36306	RP11-5P4.3	91131	RP11-5P4.1	12596	RP11-5P4.2	-37758	RP4-771M4.3	86261	NA		4	chr1:62987800-62988000	200	26.90108141
1_15892	chr1_62988000	49.20634921	71.23287671	98.21428571	74.48275862	92.62295082	94.40559441	72.56637168	93.85964912	72.93233083	98.47328244	62988000	0.802290874	0.899569307	0.922007469	0.802290874	2	chr1:62987901-62988000	RP11-5P4.1	23268	RP11-5P4.2	-36206	RP11-5P4.3	91031	RP11-5P4.1	12496	RP11-5P4.2	-37658	RP4-771M4.3	86361	NA		4	chr1:62987800-62988000	200	26.90108141
1_15897	chr1_63025100	59.61538462	37.03703704	28.26086957	35.96491228	57.6	67.88990826	58.26771654	88.4057971	55.78947368	38.02816901	63025100	0.935904763	0.925769834	0.973243874	0.925769834	2	chr1:63025001-63025100	RP11-5P4.2	894	RP11-5P4.1	-12629	RP11-5P4.3	53931	RP11-5P4.2	-558	RP11-5P4.1	-24604	RP11-5P4.3	52980	RP11-5P4.2	RP11-5P4.2	5	chr1:63025000-63025200	200	47.63935549
1_15897	chr1_63025200	95.93495935	63.51351351	60.21505376	60.66945607	76.32850242	77.99043062	95.61403509	95.34883721	78.89908257	61.56351792	63025200	0.935904763	0.925769834	0.973243874	0.925769834	3	chr1:63025101-63025200	RP11-5P4.2	994	RP11-5P4.1	-12729	RP11-5P4.3	53831	RP11-5P4.2	-458	RP11-5P4.1	-24704	RP11-5P4.3	52880	RP11-5P4.2	RP11-5P4.2	5	chr1:63025000-63025200	200	47.63935549
1_15900	chr1_63048800	81.94444444	80.98159509	78.75	77.71428571	78.48837209	82.05128205	80.11049724	83.5106383	83.56164384	80	63048800	0.856362004	0.844815133	0.832746578	0.832746578	2	chr1:63048701-63048800	RP11-5P4.2	24594	RP11-5P4.3	30231	RP11-5P4.1	-36329	RP11-5P4.2	23142	RP11-5P4.3	29280	RP11-5P4.1	-48304	NA		6	chr1:63048700-63049000	300	11.73762932
1_15900	chr1_63049000	90.1369863	78.27050998	72.34042553	74.92957746	77.12264151	91.92708333	91.51670951	91.05504587	87.32394366	73.15068493	63049000	0.856362004	0.844815133	0.832746578	0.832746578	4	chr1:63048901-63049000	RP11-5P4.2	24794	RP11-5P4.3	30031	RP11-5P4.1	-36529	RP11-5P4.2	23342	RP11-5P4.3	29080	RP11-5P4.1	-48504	NA		6	chr1:63048700-63049000	300	11.73762932
1_15914	chr1_63227600	96.88888889	94.73684211	84.72906404	94.140625	80	82.75862069	67.98029557	93.86792453	93.29608939	95.41984733	63227600	0.973803212	0.915248383	0.955219665	0.915248383	4	chr1:63227501-63227600	RP11-335E6.3	-22319	RNA5SP49	-41150	RP11-335E6.2	88351	RP11-335E6.3	-24171	LINC00466	29421	RNA5SP49	-41265	NA	LINC00466	6	chr1:63227500-63227700	200	27.72933641
1_15914	chr1_63227700	94.11764706	95.59748428	92.38095238	89.3081761	89.62962963	96.2962963	67.56756757	92.68292683	94.53125	92.46575342	63227700	0.973803212	0.915248383	0.955219665	0.915248383	2	chr1:63227601-63227700	RP11-335E6.3	-22219	RNA5SP49	-41250	LINC00466	88286	RP11-335E6.3	-24071	LINC00466	29321	RNA5SP49	-41365	NA	LINC00466	6	chr1:63227500-63227700	200	27.72933641
1_15930	chr1_63352800	54.83870968	97.43589744	2.272727273	0	96.66666667	52.63157895	42.46575342	49.29577465	91.56626506	50	63352800	0.965029537	0.979666314	0.9808632	0.965029537	1	chr1:63352701-63352800	Y_RNA	14538	ALG6	-14789	MIR6068	-25816	Y_RNA	14428	MIR6068	-25876	FOXD3	27674	NA		2	chr1:63352700-63352900	200	89.58333333
1_15930	chr1_63352900	78.46153846	81.73076923	29.09090909	0	71.76470588	41.66666667	35.95505618	72.5	80.68181818	70.12987013	63352900	0.965029537	0.979666314	0.9808632	0.965029537	1	chr1:63352801-63352900	Y_RNA	14638	ALG6	-14689	MIR6068	-25916	Y_RNA	14528	MIR6068	-25976	FOXD3	27774	NA		2	chr1:63352700-63352900	200	89.58333333
1_15936	chr1_63423500	98.33333333	98.48484848	0	95.38461538	97.59036145	52.85714286	40	98.73417722	1.333333333	95.89041096	63423500	0.983941363	0.985071029	0.99309932	0.983941363	1	chr1:63423401-63423500	ALG6	52731	Y_RNA	85238	MIR6068	-96516	ALG6	-13677	ITGB3BP	17272	Y_RNA	85128	NA	ALG6	2	chr1:63423400-63423600	200	53.74198526
1_15936	chr1_63423600	93.22033898	97.05882353	88.05970149	98.57142857	96.15384615	90.76923077	96.77419355	96.15384615	89.33333333	98.73417722	63423600	0.983941363	0.985071029	0.99309932	0.983941363	1	chr1:63423501-63423600	ALG6	52831	Y_RNA	85338	MIR6068	-96616	ALG6	-13577	ITGB3BP	17172	Y_RNA	85228	NA	ALG6	2	chr1:63423400-63423600	200	53.74198526
1_15956	chr1_63614000	31.85840708	38.75	64.93506494	1.111111111	66.66666667	40.4494382	72.07207207	29.47368421	67.08860759	0	63614000	0.943090239	0.945514515	0.957263275	0.943090239	1	chr1:63613901-63614000	PGM1	-9092	RN7SL130P	-41742	DLEU2_1	-64392	EFCAB7	41307	RN7SL130P	-42047	PGM1	-46221	NA	PGM1	2	chr1:63613900-63614100	200	73.92939268
1_15956	chr1_63614100	34.28571429	38.88888889	74.35897436	1.086956522	78.84615385	38.20224719	76.92307692	33.94495413	77.14285714	1.136363636	63614100	0.943090239	0.945514515	0.957263275	0.943090239	1	chr1:63614001-63614100	PGM1	-8992	RN7SL130P	-41642	DLEU2_1	-64492	EFCAB7	41407	RN7SL130P	-41947	PGM1	-46121	NA	PGM1	2	chr1:63613900-63614100	200	73.92939268
1_15962	chr1_63628000	96.93877551	93.69369369	96.49890591	95.79207921	94.41624365	97.63513514	97.09762533	96.15384615	94.96855346	95.30864198	63628000	0.837965218	0.929619679	0.923893144	0.837965218	4	chr1:63627901-63628000	PGM1	4908	RN7SL130P	-27742	DLEU2_1	-78392	RN7SL130P	-28047	PGM1	-32221	EFCAB7	55307	NA	PGM1	7	chr1:63627900-63628400	500	27.30442797
1_15962	chr1_63628200	92.70833333	57.14285714	97.26027397	92.85714286	45.16129032	97.72727273	95.87628866	96.22641509	87.5	95.34883721	63628200	0.837965218	0.929619679	0.923893144	0.837965218	1	chr1:63628101-63628200	PGM1	5108	RN7SL130P	-27542	DLEU2_1	-78592	RN7SL130P	-27847	PGM1	-32021	EFCAB7	55507	NA	PGM1	7	chr1:63627900-63628400	500	27.30442797
1_15962	chr1_63628400	85.92964824	62.77777778	87.57763975	91.12149533	64.39790576	90.52631579	91.44385027	90.36144578	86.15384615	91.34615385	63628400	0.837965218	0.929619679	0.923893144	0.837965218	2	chr1:63628301-63628400	PGM1	5308	RN7SL130P	-27342	DLEU2_1	-78792	RN7SL130P	-27647	PGM1	-31821	EFCAB7	55707	NA	PGM1	7	chr1:63627900-63628400	500	27.30442797
1_15963	chr1_63629400	95.87628866	96.58119658	97.84946237	57.53424658	47.22222222	63.29113924	99.03846154	93.87755102	94.93670886	100	63629400	0.88542609	0.78504244	0.862821307	0.78504244	1	chr1:63629301-63629400	PGM1	6308	RN7SL130P	-26342	DLEU2_1	-79792	RN7SL130P	-26647	PGM1	-30821	EFCAB7	56707	NA	PGM1	4	chr1:63629300-63629500	200	27.51439626
1_15963	chr1_63629500	97.54098361	96.84813754	97.7443609	94.90196078	96.28378378	95.03816794	99.23076923	96.61654135	97.70642202	98.53479853	63629500	0.88542609	0.78504244	0.862821307	0.78504244	3	chr1:63629401-63629500	PGM1	6408	RN7SL130P	-26242	DLEU2_1	-79892	RN7SL130P	-26547	PGM1	-30721	EFCAB7	56807	NA	PGM1	4	chr1:63629300-63629500	200	27.51439626
1_1597	chr1_3089100	95.20547945	95.45454545	95.73170732	45.75835476	98.36065574	97.43589744	96.15384615	93.39933993	95.41284404	96.39889197	3089100	0.967194964	0.957121326	0.98460606	0.957121326	4	chr1:3089001-3089100	PRDM16	19890	RP1-163G9.2	44609	ACTRT2	67618	RP1-163G9.2	43826	ACTRT2	66197	RP11-193J6.1	-119564	NA	PRDM16	9	chr1:3089000-3089200	200	36.47323394
1_1597	chr1_3089200	92.98701299	94.71153846	93.20557491	73.85620915	91.15281501	92.27166276	96.40718563	92.47311828	92.90123457	92.46119734	3089200	0.967194964	0.957121326	0.98460606	0.957121326	5	chr1:3089101-3089200	PRDM16	19990	RP1-163G9.2	44509	ACTRT2	67718	RP1-163G9.2	43726	ACTRT2	66297	RP11-193J6.1	-119464	NA	PRDM16	9	chr1:3089000-3089200	200	36.47323394
1_15975	chr1_63683000	9.677419355	69.81132075	59.57446809	73.46938776	0	56.09756098	0	62.66666667	65.07936508	58.73015873	63683000	0.964211664	0.888476657	0.883437592	0.883437592	1	chr1:63682901-63683000	RN7SL130P	27258	PGM1	59908	ROR1	-91021	PGM1	22755	RN7SL130P	26953	EFCAB7	110307	NA		3	chr1:63682900-63683100	200	46.10969388
1_15975	chr1_63683100	66.35514019	83.8028169	83.46456693	83.33333333	65.35433071	85.45454545	64.58333333	76.76056338	85.18518519	82	63683100	0.964211664	0.888476657	0.883437592	0.883437592	2	chr1:63683001-63683100	RN7SL130P	27358	PGM1	60008	ROR1	-90921	PGM1	22855	RN7SL130P	27053	EFCAB7	110407	NA		3	chr1:63682900-63683100	200	46.10969388
1_15977	chr1_63708100	4.347826087	5.813953488	97.5308642	50.64935065	2.898550725	5.882352941	46.66666667	5.050505051	58.20895522	6.593406593	63708100	0.940128455	0.959743523	0.934965594	0.934965594	1	chr1:63708001-63708100	RN7SL130P	52358	ROR1	-65921	PGM1	85008	PGM1	47855	RN7SL130P	52053	EFCAB7	135407	NA		7	chr1:63708000-63708500	500	44.05236993
1_15977	chr1_63708200	38.78787879	45.51724138	92.85714286	68.83116883	40	36.23188406	69.17808219	42.85714286	72	44.32432432	63708200	0.940128455	0.959743523	0.934965594	0.934965594	2	chr1:63708101-63708200	RN7SL130P	52458	ROR1	-65821	PGM1	85108	PGM1	47955	RN7SL130P	52153	EFCAB7	135507	NA		7	chr1:63708000-63708500	500	44.05236993
1_15977	chr1_63708400	91.015625	91.69960474	96.45390071	92.6056338	85.71428571	89.61038961	97.4248927	87.81362007	94.71544715	91.16465863	63708400	0.940128455	0.959743523	0.934965594	0.934965594	3	chr1:63708301-63708400	RN7SL130P	52658	ROR1	-65621	PGM1	85308	PGM1	48155	RN7SL130P	52353	EFCAB7	135707	NA		7	chr1:63708000-63708500	500	44.05236993
1_15977	chr1_63708500	79.26829268	84.52380952	90.42553191	86.17021277	81.9047619	69.33333333	90.90909091	76.53061224	91.46341463	82	63708500	0.940128455	0.959743523	0.934965594	0.934965594	1	chr1:63708401-63708500	RN7SL130P	52758	ROR1	-65521	PGM1	85408	PGM1	48255	RN7SL130P	52453	EFCAB7	135807	NA		7	chr1:63708000-63708500	500	44.05236993
1_1598	chr1_3091300	92.15686275	90.77490775	93.14641745	95.39007092	89.71631206	89.7338403	94.5	87.5	92.36947791	91.19496855	3091300	0.788260664	0.776118832	0.843474157	0.776118832	3	chr1:3091201-3091300	PRDM16	22090	RP1-163G9.2	42409	ACTRT2	69818	RP1-163G9.2	41626	ACTRT2	68397	RP11-193J6.1	-117364	NA	PRDM16	8	chr1:3091200-3091400	200	14.3057274
1_1598	chr1_3091400	84.42982456	80.47058824	81.71846435	89.95215311	79.22374429	72.90167866	88.69863014	69.23076923	84.92753623	72.61904762	3091400	0.788260664	0.776118832	0.843474157	0.776118832	5	chr1:3091301-3091400	PRDM16	22190	RP1-163G9.2	42309	ACTRT2	69918	RP1-163G9.2	41526	ACTRT2	68497	RP11-193J6.1	-117264	NA	PRDM16	8	chr1:3091200-3091400	200	14.3057274
1_15982	chr1_63758300	1.052631579	0	1.587301587	53.84615385	1.315789474	1.515151515	1.123595506	0.877192982	48.97959184	47.25274725	63758300	0.983940652	0.978593236	0.971632931	0.971632931	1	chr1:63758201-63758300	ROR1	-15721	RN7SL130P	102558	PGM1	135208	PGM1	98055	RN7SL130P	102253	EFCAB7	185607	NA		3	chr1:63758200-63758500	300	39.33236575
1_15982	chr1_63758500	56.33802817	51.28205128	53.17460317	76.10062893	50.84745763	51.90839695	52.43902439	59.39849624	68.42105263	68.78980892	63758500	0.983940652	0.978593236	0.971632931	0.971632931	2	chr1:63758401-63758500	ROR1	-15521	RN7SL130P	102758	PGM1	135408	PGM1	98255	RN7SL130P	102453	EFCAB7	185807	NA		3	chr1:63758200-63758500	300	39.33236575
1_16005	chr1_63806100	69.23076923	92.34693878	94.79166667	91.98113208	95.77464789	48.76847291	94.30051813	96.03524229	94.66666667	92.57425743	63806100	0.988912586	0.986758205	0.991467873	0.986758205	2	chr1:63806001-63806100	ROR1	32058	RN7SL130P	150358	PGM1	183008	PGM1	145855	RN7SL130P	150053	RNU6-809P	222793	NA	ROR1	3	chr1:63806000-63806200	200	65.46514193
1_16005	chr1_63806200	47.25274725	89.8989899	88.29787234	93.40659341	90.6779661	8.411214953	90.29126214	90.43478261	89.41176471	95.53571429	63806200	0.988912586	0.986758205	0.991467873	0.986758205	1	chr1:63806101-63806200	ROR1	32158	RN7SL130P	150458	PGM1	183108	PGM1	145955	RN7SL130P	150153	RNU6-809P	222693	NA	ROR1	3	chr1:63806000-63806200	200	65.46514193
1_16011	chr1_63848300	92.92929293	95.53571429	50.63291139	91.01123596	91.66666667	95.12195122	52.3364486	0.884955752	47.47474747	91.81818182	63848300	0.951876481	0.952573589	0.980049163	0.951876481	1	chr1:63848201-63848300	ROR1	74258	RNU6-809P	180700	RN7SL130P	192558	RNU6-809P	180593	PGM1	188055	RN7SL130P	192253	NA	ROR1	2	chr1:63848200-63848500	300	50.73565945
1_16011	chr1_63848500	92.96875	96.03960396	91.66666667	100	95.95959596	97.33333333	92.78350515	90.0990099	94.69026549	95.61403509	63848500	0.951876481	0.952573589	0.980049163	0.951876481	1	chr1:63848401-63848500	ROR1	74458	RNU6-809P	180500	RN7SL130P	192758	RNU6-809P	180393	PGM1	188255	RN7SL130P	192453	NA	ROR1	2	chr1:63848200-63848500	300	50.73565945
1_16019	chr1_63877400	95.23809524	94.05940594	37.03703704	92.79279279	99.05660377	98.9010989	98.2300885	97.16981132	93.97590361	96.26168224	63877400	0.81512695	0.798372955	0.908874878	0.798372955	1	chr1:63877301-63877400	ROR1	103358	RNU6-809P	151600	Y_RNA	189341	RNU6-809P	151493	Y_RNA	189239	ROR1-AS1	217041	NA	ROR1	3	chr1:63877300-63877500	200	34.46378035
1_16019	chr1_63877500	91.66666667	90.29126214	86.42533937	92.69406393	93.33333333	93.40659341	93.88646288	90.32258065	90.3030303	93.21266968	63877500	0.81512695	0.798372955	0.908874878	0.798372955	2	chr1:63877401-63877500	ROR1	103458	RNU6-809P	151500	Y_RNA	189241	RNU6-809P	151393	Y_RNA	189139	ROR1-AS1	216941	NA	ROR1	3	chr1:63877300-63877500	200	34.46378035
1_16034	chr1_63963700	94.59459459	2.197802198	97.26027397	93.40659341	92.85714286	100	98.7804878	100	43.5483871	90.29126214	63963700	0.869330521	0.825856916	0.941528029	0.825856916	1	chr1:63963601-63963700	ROR1	-45602	RNU6-809P	65300	Y_RNA	103041	RNU6-809P	65193	Y_RNA	102939	ROR1-AS1	130741	NA	ROR1	4	chr1:63963600-63963900	300	52.69931364
1_16034	chr1_63963900	93.27731092	87.79527559	90.8045977	91.73228346	92.05020921	95.39170507	94.48818898	93.33333333	90.16393443	92.19330855	63963900	0.869330521	0.825856916	0.941528029	0.825856916	3	chr1:63963801-63963900	ROR1	-45402	RNU6-809P	65100	Y_RNA	102841	RNU6-809P	64993	Y_RNA	102739	ROR1-AS1	130541	NA	ROR1	4	chr1:63963600-63963900	300	52.69931364
1_16054	chr1_64052700	96.93877551	90.08264463	97.05882353	97.89473684	91.76470588	96.93877551	97.32142857	96.52173913	95	94.7826087	64052700	0.789248747	0.748654052	0.94223651	0.748654052	1	chr1:64052601-64052700	Y_RNA	14041	RNU6-809P	-23700	ROR1	43398	Y_RNA	13939	RNU6-809P	-23807	ROR1-AS1	41741	NA	ROR1	2	chr1:64052600-64052800	200	50.54815218
1_16054	chr1_64052800	86.23853211	0.775193798	81.96721311	94.05940594	75.55555556	74.31192661	84.8	83.01886792	84.41558442	75.45454545	64052800	0.789248747	0.748654052	0.94223651	0.748654052	1	chr1:64052701-64052800	Y_RNA	13941	RNU6-809P	-23800	ROR1	43498	Y_RNA	13839	RNU6-809P	-23907	ROR1-AS1	41641	NA	ROR1	2	chr1:64052600-64052800	200	50.54815218
1_1606	chr1_3098900	92.90780142	91.24087591	93.10344828	86.92810458	93.33333333	95.1048951	95.53571429	89.83050847	45.79439252	95.65217391	3098900	0.883239612	0.922822443	0.966546211	0.883239612	2	chr1:3098801-3098900	PRDM16	29690	RP1-163G9.2	34809	ACTRT2	77418	RP1-163G9.2	34026	ACTRT2	75997	RP11-193J6.1	-109764	NA	PRDM16	6	chr1:3098800-3099000	200	39.96568464
1_1606	chr1_3099000	90.96045198	87.68115942	93.73297003	91.98606272	90.60606061	92.09726444	96.23655914	90.20408163	66.04651163	81.94444444	3099000	0.883239612	0.922822443	0.966546211	0.883239612	4	chr1:3098901-3099000	PRDM16	29790	RP1-163G9.2	34709	ACTRT2	77518	RP1-163G9.2	33926	ACTRT2	76097	RP11-193J6.1	-109664	NA	PRDM16	6	chr1:3098800-3099000	200	39.96568464
1_16061	chr1_64081800	74.11003236	93.91304348	96.3562753	95.68106312	93.80530973	95.84775087	76.10294118	93.56913183	66.47727273	97.73755656	64081800	0.966684297	0.960900138	0.967201031	0.960900138	5	chr1:64081701-64081800	Y_RNA	-15059	ROR1-AS1	30405	RNU6-809P	-52800	ROR1-AS1	12641	Y_RNA	-15161	RNU6-809P	-52907	NA	ROR1	6	chr1:64081700-64082000	300	38.04160284
1_16061	chr1_64082000	37.6344086	88	84.61538462	89.24731183	91.20879121	91.01123596	39.16666667	88.54166667	48.95833333	90.09009009	64082000	0.966684297	0.960900138	0.967201031	0.960900138	1	chr1:64081901-64082000	Y_RNA	-15259	ROR1-AS1	30205	RNU6-809P	-53000	ROR1-AS1	12441	Y_RNA	-15361	RNU6-809P	-53107	NA	ROR1	6	chr1:64081700-64082000	300	38.04160284
1_16063	chr1_64084400	55.55555556	91.50943396	87.5	91.76470588	93.33333333	91.75257732	47.05882353	89.21568627	44.87179487	88.17204301	64084400	0.765523085	0.762289853	0.964939612	0.762289853	1	chr1:64084301-64084400	Y_RNA	-17659	ROR1-AS1	27805	RNU6-809P	-55400	ROR1-AS1	10041	Y_RNA	-17761	RNU6-809P	-55507	NA	ROR1	2	chr1:64084300-64084500	200	44.18615588
1_16063	chr1_64084500	45.63106796	73.1092437	60.52631579	83.14606742	69	70	41.08527132	74.50980392	41.66666667	64	64084500	0.765523085	0.762289853	0.964939612	0.762289853	1	chr1:64084401-64084500	Y_RNA	-17759	ROR1-AS1	27705	RNU6-809P	-55500	ROR1-AS1	9941	Y_RNA	-17861	RNU6-809P	-55607	NA	ROR1	2	chr1:64084300-64084500	200	44.18615588
1_16065	chr1_64089600	77.85714286	79.74683544	97.14285714	98.5	82.01438849	94.33962264	86.06060606	97.42268041	68.18181818	79.76878613	64089600	0.990126474	0.980855737	0.986865985	0.980855737	2	chr1:64089501-64089600	ROR1-AS1	22605	Y_RNA	-22859	RNU6-809P	-60600	ROR1-AS1	4841	Y_RNA	-22961	ROR1	-53785	NA	ROR1	7	chr1:64089500-64089900	400	57.81313898
1_16065	chr1_64089800	1.19047619	47.77777778	100	87.23404255	54.65116279	86.74698795	45.56962025	92.22222222	0	41.58415842	64089800	0.990126474	0.980855737	0.986865985	0.980855737	1	chr1:64089701-64089800	ROR1-AS1	22405	Y_RNA	-23059	RNU6-809P	-60800	ROR1-AS1	4641	Y_RNA	-23161	ROR1	-53585	NA	ROR1	7	chr1:64089500-64089900	400	57.81313898
1_16065	chr1_64089900	53.51170569	76.89873418	96.44970414	94.4598338	76.76470588	93.70860927	72.63157895	94.60227273	51.97132616	75	64089900	0.990126474	0.980855737	0.986865985	0.980855737	4	chr1:64089801-64089900	ROR1-AS1	22305	Y_RNA	-23159	RNU6-809P	-60900	ROR1-AS1	4541	Y_RNA	-23261	ROR1	-53485	NA	ROR1	7	chr1:64089500-64089900	400	57.81313898
1_16066	chr1_64098100	79.45205479	62.65060241	77.45098039	72	74.73684211	67.64705882	77.02702703	71.73913043	79.36507937	72.09302326	64098100	0.753750932	0.84202417	0.757659944	0.753750932	1	chr1:64098001-64098100	ROR1-AS1	14105	Y_RNA	-31359	RNU6-809P	-69100	ROR1-AS1	-3659	Y_RNA	-31461	ROR1	-45285	NA	ROR1-AS1,ROR1	2	chr1:64098000-64098200	200	42.15072619
1_16066	chr1_64098200	67.5	0	62.13592233	1.388888889	35.05154639	22.97297297	36.58536585	32.22222222	64.17910448	33.33333333	64098200	0.753750932	0.84202417	0.757659944	0.753750932	1	chr1:64098101-64098200	ROR1-AS1	14005	Y_RNA	-31459	RNU6-809P	-69200	ROR1-AS1	-3759	Y_RNA	-31561	ROR1	-45185	NA	ROR1-AS1,ROR1	2	chr1:64098000-64098200	200	42.15072619
1_16076	chr1_64187200	97.46835443	65.31791908	92.7184466	94.93670886	92.93478261	71.42857143	90.4494382	88.97637795	88	93.52517986	64187200	0.862366754	0.899358232	0.925688585	0.862366754	2	chr1:64187101-64187200	ROR1-AS1	-15903	UBE2U	-16426	Y_RNA	-120459	ROR1	5702	UBE2U	-57144	ROR1-AS1	-81879	NA		3	chr1:64187100-64187300	200	20.71231445
1_16076	chr1_64187300	96.77419355	87.5	91.34615385	97.82608696	92.22222222	92.85714286	95.71428571	93.84615385	95.45454545	95.23809524	64187300	0.862366754	0.899358232	0.925688585	0.862366754	1	chr1:64187201-64187300	ROR1-AS1	-16003	UBE2U	-16326	Y_RNA	-120559	ROR1	5802	UBE2U	-57044	ROR1-AS1	-81979	NA		3	chr1:64187100-64187300	200	20.71231445
1_16087	chr1_64233300	63.92405063	64.70588235	84.07960199	95.28795812	64.03508772	97.47474747	96.41025641	77.88944724	77.01149425	97.68518519	64233300	0.969150572	0.980905614	0.991996829	0.969150572	3	chr1:64233201-64233300	UBE2U	29494	ROR1-AS1	-62003	RNU7-62P	151159	UBE2U	-11044	ROR1	51802	ROR1-AS1	-127979	NA	UBE2U	5	chr1:64233200-64233400	200	42.88042088
1_16087	chr1_64233400	44.16666667	46.42857143	79.10447761	89.68253968	52.31788079	96.37681159	95.48387097	66.21621622	79.16666667	77.14285714	64233400	0.969150572	0.980905614	0.991996829	0.969150572	2	chr1:64233301-64233400	UBE2U	29594	ROR1-AS1	-62103	RNU7-62P	151059	UBE2U	-10944	ROR1	51902	ROR1-AS1	-128079	NA	UBE2U	5	chr1:64233200-64233400	200	42.88042088
1_16089	chr1_64238800	0	2.5	52.17391304	95.08196721	1.282051282	97.4025974	98.88888889	56.47058824	49.29577465	98.7654321	64238800	0.953025049	0.923075316	0.974353005	0.923075316	1	chr1:64238701-64238800	UBE2U	34994	ROR1-AS1	-67503	RNU7-62P	145659	UBE2U	-5544	ROR1	57302	ROR1-AS1	-133479	NA	UBE2U	2	chr1:64238700-64238900	200	57.75213675
1_16089	chr1_64238900	82.05128205	85.71428571	92.20779221	94.02985075	89.85507246	94.11764706	98.66666667	93.15068493	90.54054054	92.77108434	64238900	0.953025049	0.923075316	0.974353005	0.923075316	1	chr1:64238801-64238900	UBE2U	35094	ROR1-AS1	-67603	RNU7-62P	145559	UBE2U	-5444	ROR1	57402	ROR1-AS1	-133579	NA	UBE2U	2	chr1:64238700-64238900	200	57.75213675
1_16098	chr1_64313700	97.26775956	85.04155125	95.65217391	83.87978142	86.58227848	97.40740741	75.36764706	95.6185567	93.83116883	96.3963964	64313700	0.888956678	0.839541398	0.903983561	0.839541398	5	chr1:64313601-64313700	RNU7-62P	70759	UBE2U	109894	ROR1-AS1	-142403	UBE2U	46332	RNU7-62P	70697	ROR1	132202	NA		10	chr1:64313600-64313800	200	12.96329294
1_16098	chr1_64313800	98.49056604	95.69892473	96.89922481	94.98207885	96.36363636	97.7443609	94.71153846	97.85714286	99.00990099	99.609375	64313800	0.888956678	0.839541398	0.903983561	0.839541398	5	chr1:64313701-64313800	RNU7-62P	70659	UBE2U	109994	ROR1-AS1	-142503	UBE2U	46432	RNU7-62P	70597	ROR1	132302	NA		10	chr1:64313600-64313800	200	12.96329294
1_16099	chr1_64320400	98.35164835	95.23809524	91.72932331	93.15789474	94.41340782	91.13924051	94.63414634	93.04347826	94.11764706	89.32038835	64320400	0.917269324	0.900676081	0.961153737	0.900676081	2	chr1:64320301-64320400	RNU7-62P	64059	UBE2U	116594	ROR1-AS1	-149103	UBE2U	53032	RNU7-62P	63997	ROR1	138902	NA		3	chr1:64320300-64320500	200	39.45759648
1_16099	chr1_64320500	70	69.14893617	30.50847458	40.57971014	75.64102564	0	69.13580247	36.63366337	29.85074627	2.247191011	64320500	0.917269324	0.900676081	0.961153737	0.900676081	1	chr1:64320401-64320500	RNU7-62P	63959	UBE2U	116694	ROR1-AS1	-149203	UBE2U	53132	RNU7-62P	63897	ROR1	139002	NA		3	chr1:64320300-64320500	200	39.45759648
1_16100	chr1_64320700	33.33333333	28.28282828	56.62650602	78.0952381	55.72519084	84.42622951	79.45205479	53.78151261	53.40909091	79.20792079	64320700	0.886064857	0.788619053	0.802141621	0.788619053	2	chr1:64320601-64320700	RNU7-62P	63759	UBE2U	116894	ROR1-AS1	-149403	UBE2U	53332	RNU7-62P	63697	ROR1	139202	NA		3	chr1:64320600-64320800	200	56.45007899
1_16100	chr1_64320800	0	0	36	45.76271186	24.65753425	56.75675676	48.93617021	22.4137931	23.72881356	51.78571429	64320800	0.886064857	0.788619053	0.802141621	0.788619053	1	chr1:64320701-64320800	RNU7-62P	63659	UBE2U	116994	ROR1-AS1	-149503	UBE2U	53432	RNU7-62P	63597	ROR1	139302	NA		3	chr1:64320600-64320800	200	56.45007899
1_16101	chr1_64326200	89.1509434	91.47982063	91.35802469	68.6695279	71.36150235	89.1509434	55.30726257	94.71153846	94.77124183	89.26553672	64326200	0.942953051	0.817804082	0.839856372	0.817804082	3	chr1:64326101-64326200	RNU7-62P	58259	UBE2U	122394	CACHD1	-144591	RNU7-62P	58197	UBE2U	58832	ROR1	144702	NA		4	chr1:64326100-64326400	300	24.15718948
1_16101	chr1_64326400	83.33333333	84.41558442	87.91208791	82.05128205	85.22727273	89.42307692	81.69014085	88.42105263	90.54054054	89.65517241	64326400	0.942953051	0.817804082	0.839856372	0.817804082	1	chr1:64326301-64326400	RNU7-62P	58059	UBE2U	122594	CACHD1	-144391	RNU7-62P	57997	UBE2U	59032	ROR1	144902	NA		4	chr1:64326100-64326400	300	24.15718948
1_16102	chr1_64330400	91.44981413	91.55844156	93.70860927	94.88054608	96.14035088	95.71428571	93.04347826	93.40659341	93.58974359	95.05300353	64330400	0.930949171	0.891153633	0.954990814	0.891153633	4	chr1:64330301-64330400	RNU7-62P	54059	UBE2U	126594	CACHD1	-140391	RNU7-62P	53997	UBE2U	63032	ROR1	148902	NA		9	chr1:64330300-64330500	200	12.02312763
1_16102	chr1_64330500	75.80645161	76.4075067	84.63687151	95.71428571	91.53005464	95.58823529	95.23809524	85.97122302	84.6473029	95.1048951	64330500	0.930949171	0.891153633	0.954990814	0.891153633	5	chr1:64330401-64330500	RNU7-62P	53959	UBE2U	126694	CACHD1	-140291	RNU7-62P	53897	UBE2U	63132	ROR1	149002	NA		9	chr1:64330300-64330500	200	12.02312763
1_16106	chr1_64349900	84.32835821	88.96551724	64.53900709	62.77777778	72.32704403	64.08450704	92.59259259	63.43283582	66.43356643	73.71794872	64349900	0.863896125	0.879253859	0.795576413	0.795576413	2	chr1:64349801-64349900	RNU7-62P	34559	CACHD1	-120891	UBE2U	146094	RNU7-62P	34497	UBE2U	82532	ROR1	168402	NA		5	chr1:64349800-64350000	200	24.490607
1_16106	chr1_64350000	95.72649573	95.61403509	81.08108108	78.76106195	80.8411215	78.18181818	97.92746114	80.90452261	82.84313725	80.92485549	64350000	0.863896125	0.879253859	0.795576413	0.795576413	3	chr1:64349901-64350000	RNU7-62P	34459	CACHD1	-120791	UBE2U	146194	RNU7-62P	34397	UBE2U	82632	ROR1	168502	NA		5	chr1:64349800-64350000	200	24.490607
1_1611	chr1_3104400	75.43859649	76.03305785	75.8974359	82	68.75	77.70700637	75.90361446	78.04878049	70.83333333	69.82758621	3104400	0.711660169	0.870918437	0.890710266	0.711660169	2	chr1:3104301-3104400	RP1-163G9.2	29309	PRDM16	35190	ACTRT2	82918	RP1-163G9.2	28526	ACTRT2	81497	RP11-193J6.1	-104264	NA	PRDM16	5	chr1:3104300-3104500	200	23.48425566
1_1611	chr1_3104500	85.49019608	87.42138365	87.12871287	83.02752294	62.75303644	86.41975309	85.29411765	90.4109589	50.65789474	62.90322581	3104500	0.711660169	0.870918437	0.890710266	0.711660169	3	chr1:3104401-3104500	RP1-163G9.2	29209	PRDM16	35290	ACTRT2	83018	RP1-163G9.2	28426	ACTRT2	81597	RP11-193J6.1	-104164	NA	PRDM16	5	chr1:3104300-3104500	200	23.48425566
1_16110	chr1_64385400	94.07407407	73.41040462	74.24242424	74.48275862	71.77419355	71.31147541	94.64285714	49.7382199	74.80916031	73.91304348	64385400	0.910613796	0.820205554	0.830073803	0.820205554	2	chr1:64385301-64385400	RNU7-62P	-941	CACHD1	-85391	UBE2U	181594	RNU7-62P	-1003	UBE2U	118032	MIR4794	-194523	RNU7-62P		3	chr1:64385300-64385500	200	54.18308785
1_16110	chr1_64385500	58.33333333	22.80701754	30	28.94736842	37.5	25.80645161	63.46153846	0	26.78571429	29.41176471	64385500	0.910613796	0.820205554	0.830073803	0.820205554	1	chr1:64385401-64385500	RNU7-62P	-1041	CACHD1	-85291	UBE2U	181694	RNU7-62P	-1103	UBE2U	118132	MIR4794	-194423	RNU7-62P		3	chr1:64385300-64385500	200	54.18308785
1_16113	chr1_64427800	93.57541899	92.95774648	95.23809524	95.53072626	89.23512748	95.77464789	96.01449275	93.06666667	92.01277955	94.07407407	64427800	0.862665411	0.850285521	0.920878473	0.850285521	5	chr1:64427701-64427800	CACHD1	-42991	RNU7-62P	-43341	MIR4794	-152046	RNU7-62P	-43403	MIR4794	-152123	UBE2U	160432	NA		6	chr1:64427700-64427900	200	39.60862674
1_16113	chr1_64427900	2.5	50	73.21428571	51.72413793	0	54	61.53846154	2.564102564	2.040816327	71.21212121	64427900	0.862665411	0.850285521	0.920878473	0.850285521	1	chr1:64427801-64427900	CACHD1	-42891	RNU7-62P	-43441	MIR4794	-151946	RNU7-62P	-43503	MIR4794	-152023	UBE2U	160532	NA		6	chr1:64427700-64427900	200	39.60862674
1_16153	chr1_64640500	81.77339901	97.56097561	95.87155963	98.8372093	97.73755656	95.06726457	98.4063745	97.14285714	81.25	99.16317992	64640500	0.884694913	0.845537954	0.964267973	0.845537954	3	chr1:64640401-64640500	MIR4794	60654	RAVER2	-104594	CACHD1	169709	CACHD1	-52558	MIR4794	60577	JAK1	192728	NA	CACHD1	5	chr1:64640400-64640600	200	21.32729464
1_16153	chr1_64640600	67.88321168	92.20779221	92.03539823	85.15625	94.57364341	92.07920792	89.52380952	88.37209302	68.75	90.29850746	64640600	0.884694913	0.845537954	0.964267973	0.845537954	2	chr1:64640501-64640600	MIR4794	60754	RAVER2	-104494	CACHD1	169809	CACHD1	-52458	MIR4794	60677	JAK1	192628	NA	CACHD1	5	chr1:64640400-64640600	200	21.32729464
1_16162	chr1_64734400	67.12328767	30.26315789	64.9122807	70.76923077	72.85714286	70.96774194	67.53246753	64.55696203	74.28571429	28.04878049	64734400	0.744802171	0.773470133	0.789725363	0.744802171	1	chr1:64734301-64734400	RAVER2	-10694	MIR4794	154554	JAK1	232104	CACHD1	41342	JAK1	98828	RAVER2	-98829	NA		2	chr1:64734300-64734600	300	26.05552984
1_16162	chr1_64734600	97.26027397	92.64705882	97.36842105	97.36842105	97.18309859	98.50746269	94.44444444	96.77419355	98.18181818	92.30769231	64734600	0.744802171	0.773470133	0.789725363	0.744802171	1	chr1:64734501-64734600	RAVER2	-10494	MIR4794	154754	JAK1	231904	CACHD1	41542	JAK1	98628	RAVER2	-98629	NA		2	chr1:64734300-64734600	300	26.05552984
1_16184	chr1_64860300	90.11627907	63.59223301	87.5	91.66666667	89.41798942	88.60103627	90.20618557	63.15789474	86.02941176	88.33333333	64860300	0.88822257	0.795193961	0.91117992	0.795193961	2	chr1:64860201-64860300	JAK1	106204	RAVER2	115206	LINC01359	131104	RAVER2	27068	JAK1	-27072	LINC01359	111924	NA	JAK1	3	chr1:64860200-64860500	300	16.80377718
1_16184	chr1_64860500	96.84210526	92.85714286	98.57142857	95.83333333	95.12195122	95.83333333	97.46835443	90.90909091	98.64864865	98.63013699	64860500	0.88822257	0.795193961	0.91117992	0.795193961	1	chr1:64860401-64860500	JAK1	106004	RAVER2	115406	LINC01359	130904	RAVER2	27268	JAK1	-27272	LINC01359	111724	NA	JAK1	3	chr1:64860200-64860500	300	16.80377718
1_16202	chr1_64962500	61.05263158	50.90909091	52.66666667	60.75268817	42.07650273	34.83146067	37.95180723	73.4939759	51.38888889	37.64044944	64962500	0.888479828	0.798671585	0.941053878	0.798671585	2	chr1:64962401-64962500	JAK1	4004	LINC01359	28904	RP4-535B20.4	41587	LINC01359	9724	RP4-535B20.4	40969	RNU6-1176P	60467	NA	JAK1	4	chr1:64962400-64962600	200	39.9101374
1_16202	chr1_64962600	62.56684492	63.125	56.17977528	59.88372093	42.39130435	44.11764706	32.02247191	76.30057803	53.47222222	45.96273292	64962600	0.888479828	0.798671585	0.941053878	0.798671585	2	chr1:64962501-64962600	JAK1	3904	LINC01359	28804	RP4-535B20.4	41487	LINC01359	9624	RP4-535B20.4	40869	RNU6-1176P	60367	NA	JAK1	4	chr1:64962400-64962600	200	39.9101374
1_16205	chr1_64963600	81.34328358	94.3019943	77.90262172	83.09352518	96.86520376	93.728223	95.64032698	84.08304498	80.99547511	96.79487179	64963600	0.960760954	0.843966256	0.891781999	0.843966256	3	chr1:64963501-64963600	JAK1	2904	LINC01359	27804	RP4-535B20.4	40487	LINC01359	8624	RP4-535B20.4	39869	RNU6-1176P	59367	NA	JAK1	5	chr1:64963500-64963700	200	23.73042321
1_16205	chr1_64963700	72.25433526	93.2642487	67.30769231	74.46808511	94.73684211	95.05494505	92.0754717	75.43859649	66.44295302	95.87628866	64963700	0.960760954	0.843966256	0.891781999	0.843966256	2	chr1:64963601-64963700	JAK1	2804	LINC01359	27704	RP4-535B20.4	40387	LINC01359	8524	RP4-535B20.4	39769	RNU6-1176P	59267	NA	JAK1	5	chr1:64963500-64963700	200	23.73042321
1_16212	chr1_64994200	96.47058824	56.97674419	96.77419355	95.83333333	96.1038961	100	97.5	98.71794872	96.875	95.18072289	64994200	0.973314667	0.89969179	0.942208954	0.89969179	1	chr1:64994101-64994200	LINC01359	-1188	RP4-535B20.4	9887	JAK1	-27696	LINC01359	-998	RP4-535B20.4	9269	RNU6-1176P	28767	LINC01359	LINC01359	3	chr1:64994100-64994400	300	28.00381347
1_16212	chr1_64994400	97.79005525	84.13793103	95.41284404	98	98.29545455	97.12230216	98.25581395	96.52777778	98.26589595	96.89440994	64994400	0.973314667	0.89969179	0.942208954	0.89969179	2	chr1:64994301-64994400	LINC01359	-1388	RP4-535B20.4	9687	JAK1	-27896	LINC01359	-1198	RP4-535B20.4	9069	RNU6-1176P	28567	LINC01359	LINC01359	3	chr1:64994100-64994400	300	28.00381347
1_16263	chr1_65222000	95	91.66666667	92.11618257	75	91.25	84.18367347	87.01298701	75.96899225	75.0929368	81.5	65222000	0.938409683	0.92551095	0.896839995	0.896839995	4	chr1:65221901-65222000	DNAJC6	-42693	AK4	73798	RP5-1044H5.1	84521	AK4	-4891	RP5-1044H5.1	57455	RP4-535B20.1	-155374	NA	AK4	5	chr1:65221900-65222100	200	52.41928502
1_16263	chr1_65222100	84.93150685	73.68421053	73.4375	1.428571429	76	40.6779661	40.90909091	1.666666667	0	0	65222100	0.938409683	0.92551095	0.896839995	0.896839995	1	chr1:65222001-65222100	DNAJC6	-42593	AK4	73898	RP5-1044H5.1	84421	AK4	-4791	RP5-1044H5.1	57355	RP4-535B20.1	-155474	NA	AK4	5	chr1:65221900-65222100	200	52.41928502
1_16277	chr1_65283100	100	58.5106383	93.15068493	98.57142857	94.28571429	95.08196721	97.33333333	100	96.1038961	94.62365591	65283100	0.820950048	0.909908905	0.871760926	0.820950048	1	chr1:65283001-65283100	DNAJC6	18347	RP5-1044H5.1	23421	RNU2-15P	-132715	RP5-1044H5.1	-3645	AK4	50955	DNAJC6	-132176	NA	RP5-1044H5.1,DNAJC6	2	chr1:65283000-65283300	300	27.49711347
1_16277	chr1_65283300	91.42857143	79.74683544	95.71428571	91.66666667	93.15068493	87.01298701	95.91836735	92.22222222	89.55223881	93.58974359	65283300	0.820950048	0.909908905	0.871760926	0.820950048	1	chr1:65283201-65283300	DNAJC6	18547	RP5-1044H5.1	23221	RNU2-15P	-132515	RP5-1044H5.1	-3845	AK4	51155	DNAJC6	-131976	NA	RP5-1044H5.1,DNAJC6	2	chr1:65283000-65283300	300	27.49711347
1_16287	chr1_65335200	79.37062937	70.12987013	80.72289157	94.26229508	83.56643357	84.16289593	70.53291536	79.53667954	80.27522936	69.80392157	65335200	0.859787199	0.947669481	0.872955009	0.859787199	4	chr1:65335101-65335200	DNAJC6	25656	RP5-1044H5.1	-28679	RNU2-15P	-80615	RP5-1044H5.1	-55745	DNAJC6	-80076	RNU2-15P	-80806	NA	DNAJC6	7	chr1:65335100-65335300	200	24.5377096
1_16287	chr1_65335300	77.35849057	63.63636364	76.88172043	87.67123288	82.27272727	82.73809524	65.2173913	75.42857143	80.50314465	63.05418719	65335300	0.859787199	0.947669481	0.872955009	0.859787199	3	chr1:65335201-65335300	DNAJC6	25756	RP5-1044H5.1	-28779	RNU2-15P	-80515	RP5-1044H5.1	-55845	DNAJC6	-79976	RNU2-15P	-80706	NA	DNAJC6	7	chr1:65335100-65335300	200	24.5377096
1_16295	chr1_65390600	81.3559322	60.9375	72.61146497	72.83950617	56.15384615	55.73770492	55.63909774	59.375	75.3968254	81.86813187	65390600	0.930628451	0.964912708	0.967260133	0.930628451	2	chr1:65390501-65390600	RNU2-15P	-25215	LEPROT	-29986	LEPR	-30051	DNAJC6	-24676	RNU2-15P	-25406	LEPROT	-45407	NA	DNAJC6	5	chr1:65390500-65390800	300	23.8173441
1_16295	chr1_65390800	94.44444444	74.63768116	85.32818533	82.74336283	74.80314961	72.42798354	74.55197133	75	88.57142857	93.17406143	65390800	0.930628451	0.964912708	0.967260133	0.930628451	3	chr1:65390701-65390800	RNU2-15P	-25015	LEPROT	-29786	LEPR	-29851	DNAJC6	-24476	RNU2-15P	-25206	LEPROT	-45207	NA	DNAJC6	5	chr1:65390500-65390800	300	23.8173441
1_16316	chr1_65550200	71.38888889	66.31578947	51.65876777	69.97690531	57.85714286	85.32338308	78.08564232	81.66311301	52.40641711	62.11699164	65550200	0.929751166	0.909748438	0.903131585	0.903131585	7	chr1:65550101-65550200	LEPR	-15345	RP4-630A11.3	63795	LEPROT	129485	RP4-630A11.3	56012	LEPR	-76034	LEPROT	114193	NA	LEPR	35	chr1:65550100-65551000	900	39.65614721
1_16316	chr1_65550300	38.73239437	39.82300885	25	40	22.65625	52.63157895	51.51515152	60.83916084	12.72727273	18.85245902	65550300	0.929751166	0.909748438	0.903131585	0.903131585	3	chr1:65550201-65550300	LEPR	-15245	RP4-630A11.3	63895	LEPROT	129585	RP4-630A11.3	56112	LEPR	-75934	LEPROT	114293	NA	LEPR	35	chr1:65550100-65551000	900	39.65614721
1_16316	chr1_65550400	46.34146341	46.25	47.05882353	57.14285714	40.54054054	75.38461538	52.94117647	63.15789474	26.02739726	50.66666667	65550400	0.929751166	0.909748438	0.903131585	0.903131585	2	chr1:65550301-65550400	LEPR	-15145	RP4-630A11.3	63995	LEPROT	129685	RP4-630A11.3	56212	LEPR	-75834	LEPROT	114393	NA	LEPR	35	chr1:65550100-65551000	900	39.65614721
1_16316	chr1_65550500	32.14285714	24.07407407	37.83783784	35.13513514	20	58.33333333	39.58333333	49.12280702	13.7254902	9.615384615	65550500	0.929751166	0.909748438	0.903131585	0.903131585	1	chr1:65550401-65550500	LEPR	-15045	RP4-630A11.3	64095	LEPROT	129785	RP4-630A11.3	56312	LEPR	-75734	LEPROT	114493	NA	LEPR	35	chr1:65550100-65551000	900	39.65614721
1_16316	chr1_65550600	43.51145038	41.17647059	52.86343612	48.58044164	22.22222222	79.50819672	60	72.66666667	20	22.08201893	65550600	0.929751166	0.909748438	0.903131585	0.903131585	5	chr1:65550501-65550600	LEPR	-14945	RP4-630A11.3	64195	LEPROT	129885	RP4-630A11.3	56412	LEPR	-75634	LEPROT	114593	NA	LEPR	35	chr1:65550100-65551000	900	39.65614721
1_16316	chr1_65550700	61.78861789	74.56140351	68.82591093	67.32954545	43.81270903	89.56834532	71.65354331	85.30183727	41.17647059	43.49030471	65550700	0.929751166	0.909748438	0.903131585	0.903131585	6	chr1:65550601-65550700	LEPR	-14845	RP4-630A11.3	64295	LEPROT	129985	RP4-630A11.3	56512	LEPR	-75534	LEPROT	114693	NA	LEPR	35	chr1:65550100-65551000	900	39.65614721
1_16316	chr1_65550800	57.32484076	77.34375	59.64912281	68.84422111	50.69444444	82.3943662	76.03305785	81.08108108	52.42718447	50	65550800	0.929751166	0.909748438	0.903131585	0.903131585	3	chr1:65550701-65550800	LEPR	-14745	RP4-630A11.3	64395	LEPROT	130085	RP4-630A11.3	56612	LEPR	-75434	LEPROT	114793	NA	LEPR	35	chr1:65550100-65551000	900	39.65614721
1_16316	chr1_65550900	73.19587629	75.15923567	72.28915663	76.21247113	60.19417476	88.30769231	80.88235294	87.98882682	55.14285714	61.47959184	65550900	0.929751166	0.909748438	0.903131585	0.903131585	6	chr1:65550801-65550900	LEPR	-14645	RP4-630A11.3	64495	LEPROT	130185	RP4-630A11.3	56712	LEPR	-75334	LEPROT	114893	NA	LEPR	35	chr1:65550100-65551000	900	39.65614721
1_16316	chr1_65551000	72.72727273	75.47169811	72.36842105	79.72027972	72.17391304	80.67226891	84.41558442	75.32467532	61.58536585	61.36363636	65551000	0.929751166	0.909748438	0.903131585	0.903131585	2	chr1:65550901-65551000	LEPR	-14545	RP4-630A11.3	64595	LEPROT	130285	RP4-630A11.3	56812	LEPR	-75234	LEPROT	114993	NA	LEPR	35	chr1:65550100-65551000	900	39.65614721
1_16323	chr1_65668100	55.47445255	73.28767123	78.08219178	79.01234568	60.11560694	55.24475524	62.96296296	67.24137931	79.08496732	76.47058824	65668100	0.914624414	0.838294677	0.75466492	0.75466492	2	chr1:65668001-65668100	RN7SL854P	93252	LEPR	102555	PDE4B	-124413	LEPR	26541	RN7SL854P	92957	RP4-630A11.3	173912	NA		3	chr1:65668000-65668300	300	31.98348064
1_16323	chr1_65668300	52.45901639	80.32786885	92.75362319	83.60655738	46.75324675	51.72413793	57.97101449	79.3814433	87.3015873	88.73239437	65668300	0.914624414	0.838294677	0.75466492	0.75466492	1	chr1:65668201-65668300	RN7SL854P	93052	LEPR	102755	PDE4B	-124213	LEPR	26741	RN7SL854P	92757	RP4-630A11.3	174112	NA		3	chr1:65668000-65668300	300	31.98348064
1_16329	chr1_65702500	90.20979021	90.75144509	87.5	86.56716418	82.88770053	94.40559441	91.30434783	91.30434783	81.88405797	85.71428571	65702500	0.884310332	0.93001645	0.875580573	0.875580573	2	chr1:65702401-65702500	RN7SL854P	58852	PDE4B	-90013	LEPR	136955	RN7SL854P	58557	LEPR	60941	RP4-630A11.3	208312	NA		4	chr1:65702400-65702600	200	30.74624037
1_16329	chr1_65702600	96.17834395	77.23577236	48.71794872	47.97687861	68.86227545	96.42857143	73.91304348	67.94258373	47.45762712	44.51612903	65702600	0.884310332	0.93001645	0.875580573	0.875580573	2	chr1:65702501-65702600	RN7SL854P	58752	PDE4B	-89913	LEPR	137055	RN7SL854P	58457	LEPR	61041	RP4-630A11.3	208412	NA		4	chr1:65702400-65702600	200	30.74624037
1_16331	chr1_65710900	95.52238806	94.73684211	50.66666667	57.89473684	54.28571429	50.70422535	56	97.64705882	39.21568627	97.2972973	65710900	0.886541204	0.922802665	0.953760703	0.886541204	1	chr1:65710801-65710900	RN7SL854P	50452	PDE4B	-81613	LEPR	145355	RN7SL854P	50157	LEPR	69341	RP4-630A11.3	216712	NA		3	chr1:65710800-65711100	300	39.81078602
1_16331	chr1_65711100	87.40740741	89.47368421	63.15789474	64.84848485	67.88990826	74.35897436	68.59504132	84.96732026	68.51851852	90.05847953	65711100	0.886541204	0.922802665	0.953760703	0.886541204	2	chr1:65711001-65711100	RN7SL854P	50252	PDE4B	-81413	LEPR	145555	RN7SL854P	49957	LEPR	69541	RP4-630A11.3	216912	NA		3	chr1:65710800-65711100	300	39.81078602
1_16334	chr1_65752300	41.02564103	35.10638298	25.97402597	43.42105263	18.51851852	19.40298507	9.722222222	38.70967742	20.3125	43.01075269	65752300	0.899135429	0.937967738	0.877068759	0.877068759	1	chr1:65752201-65752300	RN7SL854P	9052	PDE4B	-40213	LEPR	186755	RN7SL854P	8757	LEPR	110741	RP4-630A11.3	258112	NA		2	chr1:65752200-65752500	300	41.07781027
1_16334	chr1_65752500	87.95180723	90.27777778	34.54545455	91.66666667	37.66233766	57.53424658	43.20987654	83.95061728	39.7260274	83.58208955	65752500	0.899135429	0.937967738	0.877068759	0.877068759	1	chr1:65752401-65752500	RN7SL854P	8852	PDE4B	-40013	LEPR	186955	RN7SL854P	8557	LEPR	110941	RP4-630A11.3	258312	NA		2	chr1:65752200-65752500	300	41.07781027
1_16335	chr1_65752900	92.20779221	89.24731183	50	88.29787234	48.64864865	45.94594595	44.82758621	93.57798165	51.72413793	90.82568807	65752900	0.897667275	0.878840828	0.926636822	0.878840828	1	chr1:65752801-65752900	RN7SL854P	8452	PDE4B	-39613	LEPR	187355	RN7SL854P	8157	LEPR	111341	RP4-630A11.3	258712	NA		2	chr1:65752800-65753000	200	48.30877148
1_16335	chr1_65753000	87.65432099	82.14285714	52.11267606	90.0990099	50.58823529	46.66666667	48.27586207	95.65217391	53.16455696	89.09090909	65753000	0.897667275	0.878840828	0.926636822	0.878840828	1	chr1:65752901-65753000	RN7SL854P	8352	PDE4B	-39513	LEPR	187455	RN7SL854P	8057	LEPR	111441	RP4-630A11.3	258812	NA		2	chr1:65752800-65753000	200	48.30877148
1_16337	chr1_65755100	97.6744186	94.01709402	82.85714286	98.19004525	82.74111675	77.3006135	82.75862069	96.19565217	82.24299065	97.5	65755100	0.772441576	0.766764251	0.870561602	0.766764251	3	chr1:65755001-65755100	RN7SL854P	6252	PDE4B	-37413	LEPR	189555	RN7SL854P	5957	LEPR	113541	RP4-630A11.3	260912	NA		10	chr1:65755000-65755200	200	16.6276875
1_16337	chr1_65755200	95.83333333	92.65402844	84.53608247	94.54926625	84.04761905	84.21052632	84.65753425	96.44549763	81.17154812	97.26651481	65755200	0.772441576	0.766764251	0.870561602	0.766764251	7	chr1:65755101-65755200	RN7SL854P	6152	PDE4B	-37313	LEPR	189655	RN7SL854P	5857	LEPR	113641	RP4-630A11.3	261012	NA		10	chr1:65755000-65755200	200	16.6276875
1_16349	chr1_65819900	91.76470588	94.05940594	96.62921348	94.31818182	96.55172414	95.12195122	96.47058824	96.20253165	96.2962963	89	65819900	0.83258545	0.898714951	0.818789117	0.818789117	1	chr1:65819801-65819900	PDE4B	27387	RN7SL854P	-58548	RP11-397C12.1	230818	RN7SL854P	-58843	LEPR	178341	RP11-397C12.1	222599	NA	PDE4B	3	chr1:65819800-65820000	200	18.16154552
1_16349	chr1_65820000	90.53254438	92.41706161	94	91.4893617	88.11881188	87.5	91.08910891	89.50276243	92.85714286	65.30612245	65820000	0.83258545	0.898714951	0.818789117	0.818789117	2	chr1:65819901-65820000	PDE4B	27487	RN7SL854P	-58648	RP11-397C12.1	230718	RN7SL854P	-58943	LEPR	178441	RP11-397C12.1	222499	NA	PDE4B	3	chr1:65819800-65820000	200	18.16154552
1_16368	chr1_66102300	68.13186813	80.80808081	48.8372093	71.76470588	63.23529412	90	82.35294118	80	65.26315789	90.69767442	66102300	0.886680155	0.803540905	0.885660122	0.803540905	1	chr1:66102201-66102300	RNU4-88P	-7754	RP11-397C12.1	-51582	PDE4B	109879	RNU4-88P	-7840	RP11-397C12.1	-59801	PDE4B	-270438	NA	PDE4B	2	chr1:66102200-66102400	200	65.18310612
1_16368	chr1_66102400	36.66666667	88.54166667	0	1.176470588	39.13043478	53.125	91.66666667	42.59259259	43.01075269	88.50574713	66102400	0.886680155	0.803540905	0.885660122	0.803540905	1	chr1:66102301-66102400	RNU4-88P	-7854	RP11-397C12.1	-51682	PDE4B	109979	RNU4-88P	-7940	RP11-397C12.1	-59901	PDE4B	-270338	NA	PDE4B	2	chr1:66102200-66102400	200	65.18310612
1_16374	chr1_66191600	2.43902439	42.85714286	55.17241379	0	41.25	87.05882353	46.60194175	1.123595506	0	0	66191600	0.970023492	0.970888075	0.967921106	0.967921106	1	chr1:66191501-66191600	RNU4-88P	-97054	PDE4B	-140403	RP11-397C12.1	-140882	RNU4-88P	-97140	RP11-397C12.1	-149101	PDE4B	-181138	NA	PDE4B	4	chr1:66191500-66191700	200	76.30354444
1_16374	chr1_66191700	61.31687243	62.93706294	91.81818182	29.64824121	61	95.19650655	62.85714286	65.18218623	67.04980843	57.77777778	66191700	0.970023492	0.970888075	0.967921106	0.967921106	3	chr1:66191601-66191700	RNU4-88P	-97154	PDE4B	-140303	RP11-397C12.1	-140982	RNU4-88P	-97240	RP11-397C12.1	-149201	PDE4B	-181038	NA	PDE4B	4	chr1:66191500-66191700	200	76.30354444
1_16375	chr1_66203300	92.85714286	91.66666667	48.64864865	95.83333333	47.05882353	4.651162791	45.83333333	96.07843137	98.03921569	93.33333333	66203300	0.981603322	0.91617628	0.93260393	0.91617628	1	chr1:66203201-66203300	RNU4-88P	-108754	PDE4B	-128703	RP11-397C12.1	-152582	RNU4-88P	-108840	RP11-397C12.1	-160801	PDE4B	-169438	NA	PDE4B	2	chr1:66203200-66203400	200	86.99733527
1_16375	chr1_66203400	58.18181818	49.29577465	0	82.8125	51.06382979	0	38.27160494	44.82758621	51.47058824	55.71428571	66203400	0.981603322	0.91617628	0.93260393	0.91617628	1	chr1:66203301-66203400	RNU4-88P	-108854	PDE4B	-128603	RP11-397C12.1	-152682	RNU4-88P	-108940	RP11-397C12.1	-160901	PDE4B	-169338	NA	PDE4B	2	chr1:66203200-66203400	200	86.99733527
1_16390	chr1_66294000	0	99.07407407	2.197802198	1.282051282	43.80952381	46.72897196	96.19047619	3.174603175	2.127659574	44.11764706	66294000	0.991240361	0.997478429	0.990747801	0.990747801	1	chr1:66293901-66294000	PDE4B	-38003	RNU4-88P	-199454	SGIP1	-239382	PDE4B	-78738	RNU4-88P	-199540	RP11-397C12.1	-251501	NA	PDE4B	3	chr1:66293900-66294200	300	73.83794113
1_16390	chr1_66294200	47.33727811	95.93908629	49.47368421	48.8372093	75.14450867	73.46938776	91.74757282	50.5952381	53.67647059	72.18934911	66294200	0.991240361	0.997478429	0.990747801	0.990747801	2	chr1:66294101-66294200	PDE4B	-37803	RNU4-88P	-199654	SGIP1	-239182	PDE4B	-78538	RNU4-88P	-199740	RP11-397C12.1	-251701	NA	PDE4B	3	chr1:66293900-66294200	300	73.83794113
1_16393	chr1_66307000	34.57627119	96.81528662	36.52968037	33.33333333	60.71428571	60.29962547	95.45454545	34.66666667	35.18518519	61.09510086	66307000	0.992673535	0.956468271	0.968078973	0.956468271	3	chr1:66306901-66307000	PDE4B	-25003	RNU4-88P	-212454	SGIP1	-226382	PDE4B	-65738	RNU4-88P	-212540	RP11-397C12.1	-264501	NA	PDE4B	4	chr1:66306900-66307100	200	78.65342285
1_16393	chr1_66307100	0	94.28571429	1.538461538	1.282051282	44.55445545	45.23809524	96.42857143	2.666666667	1.111111111	42.99065421	66307100	0.992673535	0.956468271	0.968078973	0.956468271	1	chr1:66307001-66307100	PDE4B	-24903	RNU4-88P	-212554	SGIP1	-226282	PDE4B	-65638	RNU4-88P	-212640	RP11-397C12.1	-264601	NA	PDE4B	4	chr1:66306900-66307100	200	78.65342285
1_16411	chr1_66396900	97.9338843	97.81818182	81.57894737	97.93103448	95.39877301	93.57798165	81.51260504	97.77777778	94.01197605	95.87628866	66396900	0.720179802	0.798013936	0.832998599	0.720179802	3	chr1:66396801-66396900	PDE4B	42519	SGIP1	-136482	AL139147.1	-231514	PDE4B	22321	AL139147.1	-231625	RP4-598P13.1	268963	NA		4	chr1:66396800-66397000	200	16.28791337
1_16411	chr1_66397000	91.91919192	90.90909091	89.0625	94.56521739	93.1372549	88.63636364	78.48101266	94.79166667	86.84210526	88.65979381	66397000	0.720179802	0.798013936	0.832998599	0.720179802	1	chr1:66396901-66397000	PDE4B	42619	SGIP1	-136382	AL139147.1	-231414	PDE4B	22421	AL139147.1	-231525	RP4-598P13.1	268863	NA		4	chr1:66396800-66397000	200	16.28791337
1_16416	chr1_66484100	3.225806452	96.1038961	87.5	84.21052632	93.33333333	74.19354839	82.45614035	14.63414634	84.09090909	80.76923077	66484100	0.916894918	0.953987309	0.924037594	0.916894918	1	chr1:66484001-66484100	SGIP1	-49282	PDE4B	129719	AL139147.1	-144314	PDE4B	109521	AL139147.1	-144425	RP4-598P13.1	181763	NA		4	chr1:66484000-66484200	200	60.12340104
1_16416	chr1_66484200	67.88990826	95.25862069	94.93670886	90.6779661	89.56521739	92.06349206	90.77669903	66.44736842	88.96551724	88.0952381	66484200	0.916894918	0.953987309	0.924037594	0.916894918	3	chr1:66484101-66484200	SGIP1	-49182	PDE4B	129819	AL139147.1	-144214	PDE4B	109621	AL139147.1	-144325	RP4-598P13.1	181663	NA		4	chr1:66484000-66484200	200	60.12340104
1_16417	chr1_66521000	94.44444444	0.970873786	0	95.65217391	0	44.70588235	95.09803922	48.97959184	0	49.05660377	66521000	0.978722969	0.934120948	0.96510614	0.934120948	1	chr1:66520901-66521000	SGIP1	-12382	AL139147.1	-107414	RP4-598P13.1	156027	AL139147.1	-107525	RP4-598P13.1	144863	PDE4B	146421	NA		2	chr1:66520900-66521100	200	53.3568324
1_16417	chr1_66521100	87.80487805	84	83.09859155	91.54929577	84.69387755	80.23255814	90	89.13043478	80.48780488	85.71428571	66521100	0.978722969	0.934120948	0.96510614	0.934120948	1	chr1:66521001-66521100	SGIP1	-12282	AL139147.1	-107314	RP4-598P13.1	155927	AL139147.1	-107425	RP4-598P13.1	144763	PDE4B	146521	NA		2	chr1:66520900-66521100	200	53.3568324
1_16426	chr1_66567800	87.62886598	77.19298246	75.82417582	84	87.03703704	83.33333333	90	85.57692308	85.91549296	84.82142857	66567800	0.836594176	0.930028938	0.95907467	0.836594176	1	chr1:66567701-66567800	SGIP1	33519	AL139147.1	-60614	RP4-598P13.1	109227	AL139147.1	-60725	RP4-598P13.1	98063	AL354978.1	163166	NA	SGIP1	2	chr1:66567700-66567900	200	54.41697192
1_16426	chr1_66567900	95.6043956	3.571428571	2.564102564	97.91666667	56.09756098	56.25	97.22222222	62.65060241	58.33333333	62.35294118	66567900	0.836594176	0.930028938	0.95907467	0.836594176	1	chr1:66567801-66567900	SGIP1	33619	AL139147.1	-60514	RP4-598P13.1	109127	AL139147.1	-60625	RP4-598P13.1	97963	AL354978.1	163066	NA	SGIP1	2	chr1:66567700-66567900	200	54.41697192
1_16427	chr1_66574900	94.78827362	80.13468013	66.66666667	94.81268012	79.41176471	83.27526132	94.81707317	78.49829352	81.22605364	97.6127321	66574900	0.936122028	0.939893488	0.97612783	0.936122028	3	chr1:66574801-66574900	SGIP1	40619	AL139147.1	-53514	RP4-598P13.1	102127	AL139147.1	-53625	RP4-598P13.1	90963	AL354978.1	156066	NA	SGIP1	4	chr1:66574800-66575000	200	60.82051406
1_16427	chr1_66575000	91.37931034	47.86324786	1.492537313	85.18518519	45.94594595	51.64835165	89.84375	34.25925926	45.71428571	92.1875	66575000	0.936122028	0.939893488	0.97612783	0.936122028	1	chr1:66574901-66575000	SGIP1	40719	AL139147.1	-53414	RP4-598P13.1	102027	AL139147.1	-53525	RP4-598P13.1	90863	AL354978.1	155966	NA	SGIP1	4	chr1:66574800-66575000	200	60.82051406
1_16435	chr1_66615200	91.44981413	69.42446043	92.96482412	61.88679245	69.11196911	62.86764706	92.78350515	91.81034483	91.015625	93.90681004	66615200	0.894416715	0.709156404	0.79830758	0.709156404	3	chr1:66615101-66615200	AL139147.1	-13214	RP4-598P13.1	61827	SGIP1	-79493	AL139147.1	-13325	RP4-598P13.1	50663	AL354978.1	115766	NA	SGIP1	7	chr1:66615100-66615400	300	28.9611281
1_16435	chr1_66615300	82.9787234	67.81609195	98.73417722	65.11627907	74.35897436	65.82278481	82.66666667	91.35802469	90.78947368	80.43478261	66615300	0.894416715	0.709156404	0.79830758	0.709156404	1	chr1:66615201-66615300	AL139147.1	-13114	RP4-598P13.1	61727	SGIP1	-79393	AL139147.1	-13225	RP4-598P13.1	50563	AL354978.1	115666	NA	SGIP1	7	chr1:66615100-66615400	300	28.9611281
1_16435	chr1_66615400	86.57718121	78.32512315	94.69026549	75.49019608	75.95818815	70.81545064	90.4	93.56060606	94.54545455	90.06622517	66615400	0.894416715	0.709156404	0.79830758	0.709156404	3	chr1:66615301-66615400	AL139147.1	-13014	RP4-598P13.1	61627	SGIP1	-79293	AL139147.1	-13125	RP4-598P13.1	50463	AL354978.1	115566	NA	SGIP1	7	chr1:66615100-66615400	300	28.9611281
1_1644	chr1_3144700	81.94444444	90.87947883	91.36212625	81.93146417	92.01388889	80.0623053	93.79310345	94.90740741	96.26168224	95.65217391	3144700	0.903695225	0.929975998	0.85956396	0.85956396	4	chr1:3144601-3144700	RP1-163G9.2	-10991	RP11-193J6.1	-61287	PRDM16	75490	RP1-163G9.2	-11774	RP11-193J6.1	-63964	ACTRT2	121797	NA	PRDM16	8	chr1:3144600-3145000	400	23.90047008
1_1644	chr1_3144800	64.53900709	83.8150289	88.48484848	67.74193548	90.32258065	57.83783784	87.05882353	87.90322581	92.66055046	89.65517241	3144800	0.903695225	0.929975998	0.85956396	0.85956396	2	chr1:3144701-3144800	RP1-163G9.2	-11091	RP11-193J6.1	-61187	PRDM16	75590	RP1-163G9.2	-11874	RP11-193J6.1	-63864	ACTRT2	121897	NA	PRDM16	8	chr1:3144600-3145000	400	23.90047008
1_1644	chr1_3145000	73.58490566	94.32624113	93.42105263	72.54901961	96.35036496	72.72727273	95.41284404	96.21212121	93.40659341	96.15384615	3145000	0.903695225	0.929975998	0.85956396	0.85956396	2	chr1:3144901-3145000	RP1-163G9.2	-11291	RP11-193J6.1	-60987	PRDM16	75790	RP1-163G9.2	-12074	RP11-193J6.1	-63664	ACTRT2	122097	NA	PRDM16	8	chr1:3144600-3145000	400	23.90047008
1_16478	chr1_67006100	96.71052632	98.51485149	96.34146341	95.70552147	95.6043956	96.34146341	97.52475248	91.93548387	98.03921569	97.28506787	67006100	0.913160916	0.858351571	0.875186208	0.858351571	3	chr1:67006001-67006100	SLC35D1	47999	MIER1	75858	WDR78	-81213	SLC35D1	-6769	MIER1	17481	C1orf141	86064	NA	SLC35D1	5	chr1:67006000-67006200	200	17.8405983
1_16478	chr1_67006200	76.8115942	97.43589744	96.26865672	96.875	95.4887218	98.24561404	97.87234043	70.42253521	100	96.59090909	67006200	0.913160916	0.858351571	0.875186208	0.858351571	2	chr1:67006101-67006200	SLC35D1	47899	MIER1	75958	WDR78	-81313	SLC35D1	-6869	MIER1	17581	C1orf141	85964	NA	SLC35D1	5	chr1:67006000-67006200	200	17.8405983
1_16486	chr1_67107800	43.57541899	59.92366412	41.02564103	69.80519481	47.30769231	67.85714286	42.59259259	57.36434109	49.2248062	64.52513966	67107800	0.926434586	0.835573193	0.832858261	0.832858261	5	chr1:67107701-67107800	SNORA31	-5021	RP4-547N15.3	16156	C1orf141	19461	SNORA31	-5156	RP4-547N15.3	13804	C1orf141	-15404	NA	C1orf141	7	chr1:67107700-67107900	200	32.27938728
1_16486	chr1_67107900	49.01960784	54.13533835	35	68.25396825	45.71428571	72.72727273	39.13043478	65.07936508	39.21568627	64.82758621	67107900	0.926434586	0.835573193	0.832858261	0.832858261	2	chr1:67107801-67107900	SNORA31	-5121	RP4-547N15.3	16056	C1orf141	19361	SNORA31	-5256	RP4-547N15.3	13704	C1orf141	-15504	NA	C1orf141	7	chr1:67107700-67107900	200	32.27938728
1_16496	chr1_67253400	83.58208955	94.93670886	92.06349206	95.58823529	73.52941176	72.72727273	96.20253165	93.1372549	96.59090909	96.62921348	67253400	0.85721023	0.819426919	0.951592161	0.819426919	1	chr1:67253301-67253400	AL109843.1	-13873	RNU4ATAC4P	14326	C1orf141	-21548	IL23R	-5848	AL109843.1	-13961	RNU4ATAC4P	14200	NA	IL23R	3	chr1:67253300-67253600	300	48.35726603
1_16496	chr1_67253500	42.85714286	89.74358974	77.41935484	87.83783784	0	0	89.33333333	80.58252427	91.95402299	81.11111111	67253500	0.85721023	0.819426919	0.951592161	0.819426919	1	chr1:67253401-67253500	AL109843.1	-13973	RNU4ATAC4P	14226	C1orf141	-21648	IL23R	-5748	AL109843.1	-14061	RNU4ATAC4P	14100	NA	IL23R	3	chr1:67253300-67253600	300	48.35726603
1_16496	chr1_67253600	59.375	82.35294118	84.05797101	85.50724638	65.78947368	52.45901639	84.72222222	85.98130841	80	85.88235294	67253600	0.85721023	0.819426919	0.951592161	0.819426919	1	chr1:67253501-67253600	AL109843.1	-14073	RNU4ATAC4P	14126	C1orf141	-21748	IL23R	-5648	RNU4ATAC4P	14000	AL109843.1	-14161	NA	IL23R	3	chr1:67253300-67253600	300	48.35726603
1_16522	chr1_67487700	95.23809524	90.74074074	98.36065574	95.77464789	93.82716049	98.11320755	97.4025974	97.5308642	97.10144928	97.10144928	67487700	0.911624893	0.741826578	0.836892335	0.741826578	1	chr1:67487601-67487700	RP11-393N21.2	-34646	RNU6-1031P	-53426	SERBP1	-57285	RP11-393N21.2	-44626	RNU6-1031P	-53533	RNU6-387P	70382	NA		3	chr1:67487600-67487800	200	18.00448331
1_16522	chr1_67487800	94.32624113	68.21705426	96	93.18181818	96.25668449	96.49122807	95.12195122	97.43589744	95.03546099	95.07042254	67487800	0.911624893	0.741826578	0.836892335	0.741826578	2	chr1:67487701-67487800	RP11-393N21.2	-34546	RNU6-1031P	-53326	SERBP1	-57385	RP11-393N21.2	-44526	RNU6-1031P	-53433	RNU6-387P	70482	NA		3	chr1:67487600-67487800	200	18.00448331
1_16531	chr1_67513200	92.06349206	98.36065574	96.22641509	98.66666667	97.5	97.87234043	97.61904762	97.36842105	100	100	67513200	0.936011153	0.976069949	0.946011683	0.936011153	1	chr1:67513101-67513200	RP11-393N21.2	-9146	RNU6-1031P	-27926	SERBP1	-82785	RP11-393N21.2	-19126	RNU6-1031P	-28033	RNU6-387P	95882	NA		3	chr1:67513100-67513400	300	27.65246449
1_16531	chr1_67513400	50	96.49122807	75.49019608	97.14285714	71.77419355	67.44186047	91.34615385	95.68965517	89.79591837	97.36842105	67513400	0.936011153	0.976069949	0.946011683	0.936011153	2	chr1:67513301-67513400	RP11-393N21.2	-8946	RNU6-1031P	-27726	SERBP1	-82985	RP11-393N21.2	-18926	RNU6-1031P	-27833	RNU6-387P	96082	NA		3	chr1:67513100-67513400	300	27.65246449
1_16532	chr1_67513700	97.61904762	93.44262295	50	44.11764706	96.05263158	94.11764706	98.57142857	95	95.83333333	55.84415584	67513700	0.889966468	0.836449353	0.946698785	0.836449353	1	chr1:67513601-67513700	RP11-393N21.2	-8646	RNU6-1031P	-27426	SERBP1	-83285	RP11-393N21.2	-18626	RNU6-1031P	-27533	RNU6-387P	96382	NA		2	chr1:67513600-67513800	200	49.08973253
1_16532	chr1_67513800	88.63636364	93.33333333	38.59649123	46.26865672	88.46153846	83.82352941	87.83783784	72.4137931	86.36363636	43.28358209	67513800	0.889966468	0.836449353	0.946698785	0.836449353	1	chr1:67513701-67513800	RP11-393N21.2	-8546	RNU6-1031P	-27326	SERBP1	-83385	RP11-393N21.2	-18526	RNU6-1031P	-27433	RNU6-387P	96482	NA		2	chr1:67513600-67513800	200	49.08973253
1_16545	chr1_67580600	73.93364929	94.5	66.27906977	95.6937799	94.93087558	96.06741573	68.48484848	73.42995169	68.25396825	69.6969697	67580600	0.982613221	0.960223151	0.942599734	0.942599734	2	chr1:67580501-67580600	RNU6-1031P	39474	RP11-393N21.2	58247	RN7SL392P	76529	RNU6-1031P	39367	RP11-393N21.2	47988	RN7SL392P	76230	NA		3	chr1:67580500-67580700	200	59.30146058
1_16545	chr1_67580700	1.851851852	47.31182796	37.97468354	54.63917526	88.46153846	90.78947368	0	1.01010101	0	2.564102564	67580700	0.982613221	0.960223151	0.942599734	0.942599734	1	chr1:67580601-67580700	RNU6-1031P	39574	RP11-393N21.2	58347	RN7SL392P	76429	RNU6-1031P	39467	RP11-393N21.2	48088	RN7SL392P	76130	NA		3	chr1:67580500-67580700	200	59.30146058
1_16550	chr1_67592600	93.48837209	93.92712551	94.41624365	78.57142857	96.41255605	97.05882353	96.20853081	95.33333333	95.67567568	78.81040892	67592600	0.89779145	0.953985607	0.92803793	0.89779145	3	chr1:67592501-67592600	RNU6-1031P	51474	RN7SL392P	64529	RP11-393N21.2	70247	RNU6-1031P	51367	RP11-393N21.2	59988	RN7SL392P	64230	NA		5	chr1:67592500-67592700	200	33.34856628
1_16550	chr1_67592700	96.45390071	96.6442953	71.90082645	73.72262774	94.87179487	97.11538462	95.4954955	69.14893617	91.07142857	48.66666667	67592700	0.89779145	0.953985607	0.92803793	0.89779145	2	chr1:67592601-67592700	RNU6-1031P	51574	RN7SL392P	64429	RP11-393N21.2	70347	RNU6-1031P	51467	RP11-393N21.2	60088	RN7SL392P	64130	NA		5	chr1:67592500-67592700	200	33.34856628
1_16582	chr1_67783000	98.96907216	52.08333333	100	99.04761905	94.25287356	97.02970297	96.875	98.98989899	96.42857143	100	67783000	0.94470622	0.953818976	0.902618656	0.902618656	1	chr1:67782901-67783000	RNU7-80P	-10347	GNG12-AS1	-49302	GNG12	50467	RNU7-80P	-10408	GNG12	-81535	GADD45A	94662	NA	GNG12	2	chr1:67782900-67783200	300	27.55804245
1_16582	chr1_67783200	93.33333333	89.91596639	95.23809524	95.23809524	96.77419355	93.68421053	93.85964912	97.14285714	96.2962963	97.11538462	67783200	0.94470622	0.953818976	0.902618656	0.902618656	1	chr1:67783101-67783200	RNU7-80P	-10547	GNG12-AS1	-49102	GNG12	50267	RNU7-80P	-10608	GNG12	-81735	GADD45A	94862	NA	GNG12	2	chr1:67782900-67783200	300	27.55804245
1_16603	chr1_67943900	94.19354839	97.61904762	96.32352941	97.9020979	96.81528662	96.85534591	97.38562092	95.27027027	96.57534247	97.5308642	67943900	0.866759476	0.831486401	0.818636683	0.818636683	2	chr1:67943801-67943900	GNG12-AS1	-11504	DIRAS3	106877	GNG12	-110433	GNG12-AS1	-82862	DIRAS3	102061	AL157407.1	-114362	NA	GNG12-AS1	4	chr1:67943800-67944100	300	14.18731209
1_16603	chr1_67944100	69.23076923	94.17989418	84.32835821	82.63888889	82.51748252	84.86842105	88.48484848	70.86614173	76.98412698	81.53846154	67944100	0.866759476	0.831486401	0.818636683	0.818636683	2	chr1:67944001-67944100	GNG12-AS1	-11304	DIRAS3	106677	GNG12	-110633	GNG12-AS1	-82662	DIRAS3	101861	AL157407.1	-114162	NA	GNG12-AS1	4	chr1:67943800-67944100	300	14.18731209
1_16609	chr1_68010800	0	59.49367089	0	0	2.5	2.272727273	0	5.263157895	3.125	0	68010800	0.834661177	0.93983045	0.949847351	0.834661177	1	chr1:68010701-68010800	DIRAS3	39977	AL157407.1	-47376	GNG12-AS1	55396	GNG12-AS1	-15962	DIRAS3	35161	AL157407.1	-47462	NA	GNG12-AS1	3	chr1:68010700-68011200	500	41.91757541
1_16609	chr1_68011000	61.42857143	79.41176471	70.83333333	66.1971831	73.80952381	64.36781609	64.47368421	64.21052632	65.38461538	66.66666667	68011000	0.834661177	0.93983045	0.949847351	0.834661177	1	chr1:68010901-68011000	DIRAS3	39777	AL157407.1	-47176	GNG12-AS1	55596	GNG12-AS1	-15762	DIRAS3	34961	AL157407.1	-47262	NA	GNG12-AS1	3	chr1:68010700-68011200	500	41.91757541
1_16609	chr1_68011200	0	48.27586207	1.315789474	1.098901099	0	0	0	1.652892562	0	1.030927835	68011200	0.834661177	0.93983045	0.949847351	0.834661177	1	chr1:68011101-68011200	DIRAS3	39577	AL157407.1	-46976	GNG12-AS1	55796	GNG12-AS1	-15562	DIRAS3	34761	AL157407.1	-47062	NA	GNG12-AS1	3	chr1:68010700-68011200	500	41.91757541
1_16631	chr1_68165800	77.84431138	90.39548023	77.77777778	91.62995595	87.83783784	90.625	78.02197802	88.55421687	91.17647059	80.72916667	68165800	0.984624774	0.936760557	0.937712951	0.936760557	2	chr1:68165701-68165800	MIR1262	17810	WLS	66723	AL157407.1	107624	MIR1262	17717	WLS	28057	GNG12-AS1	-37187	NA	WLS,GNG12-AS1	3	chr1:68165700-68165900	200	48.40463541
1_16631	chr1_68165900	5.555555556	81.30841121	1.176470588	82.25806452	77.27272727	83.72093023	2.127659574	87.20930233	81.15942029	50	68165900	0.984624774	0.936760557	0.937712951	0.936760557	1	chr1:68165801-68165900	MIR1262	17710	WLS	66623	AL157407.1	107724	MIR1262	17617	WLS	27957	GNG12-AS1	-37087	NA	WLS,GNG12-AS1	3	chr1:68165700-68165900	200	48.40463541
1_16650	chr1_68275600	34.54545455	96.875	0	95.55555556	42.62295082	96.55172414	42.46575342	96.77419355	0	47.56097561	68275600	0.993505576	0.986497863	0.979940207	0.979940207	1	chr1:68275501-68275600	WLS	-43047	MIR1262	-91990	RPE65	174359	GNG12-AS1	72613	WLS	-81743	MIR1262	-92083	NA		3	chr1:68275500-68275900	400	94.27737687
1_16650	chr1_68275800	31.37254902	97.87234043	8.163265306	97.87234043	22.95081967	93.93939394	50	100	2.173913043	45.61403509	68275800	0.993505576	0.986497863	0.979940207	0.979940207	1	chr1:68275701-68275800	WLS	-43247	MIR1262	-92190	RPE65	174159	GNG12-AS1	72813	WLS	-81943	MIR1262	-92283	NA		3	chr1:68275500-68275900	400	94.27737687
1_16650	chr1_68275900	39.68253968	86.79245283	5.084745763	90.47619048	32.85714286	84.44444444	47.16981132	91.80327869	3.571428571	40	68275900	0.993505576	0.986497863	0.979940207	0.979940207	1	chr1:68275801-68275900	WLS	-43347	MIR1262	-92290	RPE65	174059	GNG12-AS1	72913	WLS	-82043	MIR1262	-92383	NA		3	chr1:68275500-68275900	400	94.27737687
1_16660	chr1_68436100	62.19512195	60	68.18181818	98	64.78873239	76	69.8630137	63.93442623	0	53.75	68436100	0.947703123	0.918054237	0.91648714	0.91648714	1	chr1:68436001-68436100	RPE65	13859	RP4-694A7.2	-43028	DEPDC1-AS1	-60575	RPE65	-7279	DEPDC1	38051	RP4-694A7.2	-47439	NA	RPE65	2	chr1:68436000-68436200	200	97.16513761
1_16660	chr1_68436200	51.11111111	43.11926606	56.52173913	96.33027523	54.73684211	50	52.5862069	49.5049505	0	46	68436200	0.947703123	0.918054237	0.91648714	0.91648714	1	chr1:68436101-68436200	RPE65	13759	RP4-694A7.2	-42928	DEPDC1-AS1	-60475	RPE65	-7379	DEPDC1	37951	RP4-694A7.2	-47339	NA	RPE65	2	chr1:68436000-68436200	200	97.16513761
1_16668	chr1_68528900	97	41.22137405	42.5	0	44.23076923	91.15044248	0	45.2173913	89.65517241	37.5	68528900	0.981477017	0.967168453	0.956377639	0.956377639	1	chr1:68528801-68528900	DEPDC1	-31679	DEPDC1-AS1	32225	RP4-694A7.2	49772	DEPDC1-AS1	-9727	RP4-694A7.2	45361	DEPDC1	-54749	NA	DEPDC1-AS1	2	chr1:68528800-68529100	300	88.36915147
1_16668	chr1_68529100	80.76923077	53.39805825	58.66666667	1.030927835	54.21686747	83.33333333	2.02020202	41.02564103	85.8974359	44.03669725	68529100	0.981477017	0.967168453	0.956377639	0.956377639	1	chr1:68529001-68529100	DEPDC1	-31879	DEPDC1-AS1	32425	RP4-694A7.2	49972	DEPDC1-AS1	-9527	RP4-694A7.2	45561	DEPDC1	-54949	NA	DEPDC1-AS1	2	chr1:68528800-68529100	300	88.36915147
1_16669	chr1_68592900	44.44444444	46.59090909	45	82.60869565	45.83333333	50.74626866	75.70093458	79.59183673	1.612903226	73.95833333	68592900	0.843176417	0.837585379	0.941559932	0.837585379	1	chr1:68592801-68592900	DEPDC1	-95679	DEPDC1-AS1	96225	RP4-694A7.2	113772	DEPDC1-AS1	54273	RP4-694A7.2	109361	DEPDC1	-118749	NA		2	chr1:68592800-68593100	300	45.65228114
1_16669	chr1_68593100	93.91304348	93.23308271	94.73684211	96.33027523	95.19230769	93.75	93.96551724	92.68292683	86.02150538	93.91304348	68593100	0.843176417	0.837585379	0.941559932	0.837585379	1	chr1:68593001-68593100	DEPDC1	-95879	DEPDC1-AS1	96425	RP4-694A7.2	113972	DEPDC1-AS1	54473	RP4-694A7.2	109561	DEPDC1	-118949	NA		2	chr1:68592800-68593100	300	45.65228114
1_1667	chr1_3181700	97.76951673	96.7340591	94.27860697	91.74484053	80.14184397	91.37577002	86.97674419	96.2962963	96.86684073	95.85326954	3181700	0.990175466	0.98944572	0.98798226	0.98798226	6	chr1:3181601-3181700	RP11-193J6.1	-24287	RP1-163G9.2	-47991	PRDM16	112490	RP11-193J6.1	-26964	RP1-163G9.2	-48774	RP11-22L13.1	124935	NA	PRDM16	15	chr1:3181600-3182100	500	43.1183788
1_1667	chr1_3181800	95.6	98.65092749	93.96914446	91.40625	52.78969957	83.72093023	82.02898551	97.27520436	96.11398964	93.39285714	3181800	0.990175466	0.98944572	0.98798226	0.98798226	5	chr1:3181701-3181800	RP11-193J6.1	-24187	RP1-163G9.2	-48091	PRDM16	112590	RP11-193J6.1	-26864	RP1-163G9.2	-48874	RP11-22L13.1	124835	NA	PRDM16	15	chr1:3181600-3182100	500	43.1183788
1_1667	chr1_3182000	99.00990099	98.2300885	99.13043478	95.4954955	0	88.23529412	75	96.38554217	97.59036145	98.93617021	3182000	0.990175466	0.98944572	0.98798226	0.98798226	1	chr1:3181901-3182000	RP11-193J6.1	-23987	RP1-163G9.2	-48291	PRDM16	112790	RP11-193J6.1	-26664	RP1-163G9.2	-49074	RP11-22L13.1	124635	NA	PRDM16	15	chr1:3181600-3182100	500	43.1183788
1_1667	chr1_3182100	92.69230769	88.33333333	93.78378378	86.50793651	79.66666667	93.56060606	90.82125604	93.44978166	90	89.89547038	3182100	0.990175466	0.98944572	0.98798226	0.98798226	3	chr1:3182001-3182100	RP11-193J6.1	-23887	RP1-163G9.2	-48391	PRDM16	112890	RP11-193J6.1	-26564	RP1-163G9.2	-49174	RP11-22L13.1	124535	NA	PRDM16	15	chr1:3181600-3182100	500	43.1183788
1_16670	chr1_68600300	23.28767123	38.46153846	25.92592593	58.13953488	23.07692308	27.16049383	51.31578947	55.68181818	6.060606061	51.31578947	68600300	0.878866794	0.881369689	0.864513522	0.864513522	1	chr1:68600201-68600300	DEPDC1	-103079	DEPDC1-AS1	103625	RP4-694A7.2	121172	DEPDC1-AS1	61673	RP4-694A7.2	116761	DEPDC1	-126149	NA		4	chr1:68600200-68600600	400	32.09690821
1_16670	chr1_68600500	18.3908046	27.71084337	26.76056338	30.48780488	20	22.58064516	41.66666667	32.9787234	13.25301205	39.28571429	68600500	0.878866794	0.881369689	0.864513522	0.864513522	1	chr1:68600401-68600500	DEPDC1	-103279	DEPDC1-AS1	103825	RP4-694A7.2	121372	DEPDC1-AS1	61873	RP4-694A7.2	116961	DEPDC1	-126349	NA		4	chr1:68600200-68600600	400	32.09690821
1_16670	chr1_68600600	51.41242938	58.03571429	48.68421053	62.5	51.17647059	51.67785235	63.06306306	66.4893617	40.44117647	62.03208556	68600600	0.878866794	0.881369689	0.864513522	0.864513522	2	chr1:68600501-68600600	DEPDC1	-103379	DEPDC1-AS1	103925	RP4-694A7.2	121472	DEPDC1-AS1	61973	RP4-694A7.2	117061	DEPDC1	-126449	NA		4	chr1:68600200-68600600	400	32.09690821
1_16680	chr1_68749200	60.96491228	63.76146789	69.02173913	60.33755274	81.69014085	77.16894977	64.25531915	68.71794872	80.11049724	82.3255814	68749200	0.896781242	0.91465069	0.95252949	0.896781242	3	chr1:68749101-68749200	DEPDC1	-251979	DEPDC1-AS1	252525	RP4-694A7.2	270072	DEPDC1-AS1	210573	RP4-694A7.2	265661	DEPDC1	-275049	NA		8	chr1:68749100-68749300	200	16.79194388
1_16680	chr1_68749300	71.28463476	75.26595745	70.16129032	72.03166227	83.14350797	80.32786885	73.76623377	76.23762376	84.31372549	83.5078534	68749300	0.896781242	0.91465069	0.95252949	0.896781242	5	chr1:68749201-68749300	DEPDC1	-252079	DEPDC1-AS1	252625	RP4-694A7.2	270172	DEPDC1-AS1	210673	RP4-694A7.2	265761	DEPDC1	-275149	NA		8	chr1:68749100-68749300	200	16.79194388
1_16682	chr1_68755600	88.94230769	88.88888889	88.37209302	92.30769231	91.61290323	94.07894737	89.04761905	88.5106383	92.99065421	92.27272727	68755600	0.929843312	0.822133788	0.86875994	0.822133788	2	chr1:68755501-68755600	DEPDC1	-258379	DEPDC1-AS1	258925	RP4-694A7.2	276472	DEPDC1-AS1	216973	RP4-694A7.2	272061	DEPDC1	-281449	NA		3	chr1:68755500-68755700	200	27.06175584
1_16682	chr1_68755700	2.631578947	2	0	0	30	40	0	0.826446281	49.5049505	48.27586207	68755700	0.929843312	0.822133788	0.86875994	0.822133788	1	chr1:68755601-68755700	DEPDC1	-258479	DEPDC1-AS1	259025	RP4-694A7.2	276572	DEPDC1-AS1	217073	RP4-694A7.2	272161	DEPDC1	-281549	NA		3	chr1:68755500-68755700	200	27.06175584
1_16683	chr1_68784200	92.30769231	93.1372549	94.36619718	90.8045977	86.51685393	90.8045977	92.77108434	92.30769231	85.8974359	92.79279279	68784200	0.750042794	0.815205799	0.864167706	0.750042794	1	chr1:68784101-68784200	RP11-424D14.1	-271697	DEPDC1	-286979	DEPDC1-AS1	287525	DEPDC1-AS1	245573	RP4-694A7.2	300661	DEPDC1	-310049	NA		2	chr1:68784100-68784300	200	25.1646132
1_16683	chr1_68784300	91.30434783	91.08910891	95.34883721	92.5	55.40540541	60.56338028	94.17475728	94.62365591	53.48837209	62.29508197	68784300	0.750042794	0.815205799	0.864167706	0.750042794	1	chr1:68784201-68784300	RP11-424D14.1	-271597	DEPDC1	-287079	DEPDC1-AS1	287625	DEPDC1-AS1	245673	RP4-694A7.2	300761	DEPDC1	-310149	NA		2	chr1:68784100-68784300	200	25.1646132
1_16690	chr1_68899200	94.73684211	96.55172414	97.26027397	95.83333333	98.80952381	52.85714286	97.97979798	99.10714286	52.74725275	46.05263158	68899200	0.887620512	0.994864165	0.900957595	0.887620512	1	chr1:68899101-68899200	RP11-424D14.1	-156697	RP11-74K19.1	350223	DEPDC1	-401979	RP11-424D14.1	-285803	RP11-74K19.1	344171	DEPDC1-AS1	360573	NA		3	chr1:68899100-68899300	200	37.8569467
1_16690	chr1_68899300	98.14814815	95.05494505	97.56097561	96.4028777	97.1291866	72.10884354	96	95.39170507	73.82198953	74.17218543	68899300	0.887620512	0.994864165	0.900957595	0.887620512	2	chr1:68899201-68899300	RP11-424D14.1	-156597	RP11-74K19.1	350123	DEPDC1	-402079	RP11-424D14.1	-285703	RP11-74K19.1	344071	DEPDC1-AS1	360673	NA		3	chr1:68899100-68899300	200	37.8569467
1_16697	chr1_68967100	65.87677725	74.07407407	71.85628743	77.47252747	70.91836735	72.22222222	73.57512953	64.95327103	43.03030303	49.50980392	68967100	0.977754142	0.971287135	0.954799989	0.954799989	2	chr1:68967001-68967100	RP11-424D14.1	-88797	RP11-74K19.1	282323	RP3-380B4.1	-466154	RP11-424D14.1	-217903	RP11-74K19.1	276271	DEPDC1-AS1	428473	NA		3	chr1:68967000-68967200	200	42.8045941
1_16697	chr1_68967200	96.22641509	90	88.88888889	93	95.18072289	94.23076923	91.17647059	93.69369369	45.36082474	35.35353535	68967200	0.977754142	0.971287135	0.954799989	0.954799989	1	chr1:68967101-68967200	RP11-424D14.1	-88697	RP11-74K19.1	282223	RP3-380B4.1	-466054	RP11-424D14.1	-217803	RP11-74K19.1	276171	DEPDC1-AS1	428573	NA		3	chr1:68967000-68967200	200	42.8045941
1_16739	chr1_69637200	91.13300493	91.2195122	70.09345794	91.06145251	86.82926829	65.45454545	86.86131387	94.93670886	70.96774194	59.66386555	69637200	0.919535321	0.90685708	0.919892327	0.90685708	3	chr1:69637101-69637200	LRRC7	68751	RP3-380B4.1	203946	RN7SL538P	-242391	RP3-380B4.1	201791	LRRC7	-237804	RN7SL538P	-242695	NA	LRRC7	4	chr1:69637100-69637300	200	61.57508214
1_16739	chr1_69637300	91.66666667	88.59649123	46.47887324	91.75257732	93.27731092	1.298701299	92.62295082	53.84615385	41	0	69637300	0.919535321	0.90685708	0.919892327	0.90685708	1	chr1:69637201-69637300	LRRC7	68851	RP3-380B4.1	204046	RN7SL538P	-242291	RP3-380B4.1	201891	LRRC7	-237704	RN7SL538P	-242595	NA	LRRC7	4	chr1:69637100-69637300	200	61.57508214
1_16796	chr1_70395800	94.375	81.02189781	95.8677686	98.70967742	98.30508475	100	98.81656805	95.30201342	98.1595092	97.58064516	70395800	0.922502644	0.897741617	0.756939527	0.756939527	4	chr1:70395701-70395800	CTH	-15417	AL158839.1	-29665	Metazoa_SRP	-35095	HHLA3	10461	AL158839.1	-32021	Metazoa_SRP	-35378	NA		5	chr1:70395700-70395900	200	33.29102792
1_16796	chr1_70395900	96.22641509	45	92.68292683	93.87755102	88.63636364	91.89189189	89.36170213	79.06976744	94.44444444	92.85714286	70395900	0.922502644	0.897741617	0.756939527	0.756939527	1	chr1:70395801-70395900	CTH	-15317	AL158839.1	-29765	Metazoa_SRP	-34995	HHLA3	10561	AL158839.1	-32121	Metazoa_SRP	-35278	NA		5	chr1:70395700-70395900	200	33.29102792
1_16797	chr1_70398100	86.41975309	83.33333333	87.93103448	89.74358974	75.64102564	79.36507937	89.77272727	86.41975309	83.56164384	84.28571429	70398100	0.940008652	0.918708678	0.955110758	0.918708678	1	chr1:70398001-70398100	CTH	-13117	AL158839.1	-31965	Metazoa_SRP	-32795	HHLA3	12761	Metazoa_SRP	-33078	AL158839.1	-34321	NA		4	chr1:70398000-70398500	500	24.04818987
1_16797	chr1_70398300	95.52238806	95.71428571	95	98.64864865	90.54054054	95.52238806	98.73417722	94.68085106	93.25842697	95.04950495	70398300	0.940008652	0.918708678	0.955110758	0.918708678	1	chr1:70398201-70398300	CTH	-12917	AL158839.1	-32165	Metazoa_SRP	-32595	HHLA3	12961	Metazoa_SRP	-32878	AL158839.1	-34521	NA		4	chr1:70398000-70398500	500	24.04818987
1_16797	chr1_70398500	90.17857143	73.29192547	96.92307692	95.90163934	45.96774194	95.14563107	91.45299145	95.97315436	72.22222222	95.83333333	70398500	0.940008652	0.918708678	0.955110758	0.918708678	2	chr1:70398401-70398500	CTH	-12717	AL158839.1	-32365	Metazoa_SRP	-32395	HHLA3	13161	Metazoa_SRP	-32678	AL158839.1	-34721	NA		4	chr1:70398000-70398500	500	24.04818987
1_16802	chr1_70416800	96.31578947	94.83870968	96.85534591	95.74468085	67.26190476	77.05882353	97.2972973	96.12903226	77.20207254	97.43589744	70416800	0.956466644	0.94693705	0.968725863	0.94693705	3	chr1:70416701-70416800	CTH	5418	Metazoa_SRP	-14095	RP11-42O15.3	-28270	Metazoa_SRP	-14378	CTH	-22404	RP11-42O15.3	-28736	NA	CTH	5	chr1:70416700-70416900	200	36.84911295
1_16802	chr1_70416900	97.05882353	95.71428571	94.44444444	93.91891892	54.09836066	70.24793388	97.76119403	93.57798165	71.42857143	97.54601227	70416900	0.956466644	0.94693705	0.968725863	0.94693705	2	chr1:70416801-70416900	CTH	5518	Metazoa_SRP	-13995	RP11-42O15.3	-28170	Metazoa_SRP	-14278	CTH	-22304	RP11-42O15.3	-28636	NA	CTH	5	chr1:70416700-70416900	200	36.84911295
1_16809	chr1_70548200	56.66666667	77.05479452	75.41666667	58.82352941	78.21011673	59.13461538	59.75103734	61.5625	60.2739726	54.54545455	70548200	0.911114665	0.898061594	0.967443408	0.898061594	3	chr1:70548101-70548200	RP11-42O15.3	103130	Metazoa_SRP	117305	CTH	136818	RP11-42O15.3	102664	CTH	108349	Metazoa_SRP	117022	NA		5	chr1:70548100-70548300	200	25.94849271
1_16809	chr1_70548300	42.55319149	65.02463054	66.66666667	47.30538922	70.45454545	48.73417722	46.47058824	42.32804233	46.09929078	42.22222222	70548300	0.911114665	0.898061594	0.967443408	0.898061594	2	chr1:70548201-70548300	RP11-42O15.3	103230	Metazoa_SRP	117405	CTH	136918	RP11-42O15.3	102764	CTH	108449	Metazoa_SRP	117122	NA		5	chr1:70548100-70548300	200	25.94849271
1_16814	chr1_70627900	94.20289855	97.97979798	92.85714286	97.75280899	98.13084112	95.57522124	97.16981132	93.75	94.18604651	95.50561798	70627900	0.875007414	0.817571858	0.867659619	0.817571858	1	chr1:70627801-70627900	RP5-952N6.1	-78552	RP11-99H8.1	92389	RP11-42O15.3	182830	RP11-99H8.1	88032	RP5-952N6.1	-158568	RP11-42O15.3	182364	NA		3	chr1:70627800-70628100	300	14.48480128
1_16814	chr1_70628100	33.33333333	55.11363636	32.59259259	49.18032787	54.63414634	36.7816092	32.35294118	30.37383178	35.86206897	40	70628100	0.875007414	0.817571858	0.867659619	0.817571858	2	chr1:70628001-70628100	RP5-952N6.1	-78352	RP11-99H8.1	92189	RP11-42O15.3	183030	RP11-99H8.1	87832	RP5-952N6.1	-158368	RP11-42O15.3	182564	NA		3	chr1:70627800-70628100	300	14.48480128
1_16828	chr1_70903600	90.66666667	32.91139241	79.72972973	78.75	41.53846154	41.25	88.0952381	47.22222222	35.9375	92.30769231	70903600	0.877424929	0.888172941	0.944102343	0.877424929	1	chr1:70903501-70903600	RP3-333A15.1	-43778	RP3-333A15.2	102902	PTGER3	144033	RP3-333A15.1	-47893	PTGER3	48831	RP3-333A15.2	102253	NA	PTGER3	2	chr1:70903500-70903800	300	42.45010651
1_16828	chr1_70903800	89.70588235	74.57627119	96.2962963	93.75	76.47058824	77.77777778	100	78.72340426	68.57142857	97.10144928	70903800	0.877424929	0.888172941	0.944102343	0.877424929	1	chr1:70903701-70903800	RP3-333A15.1	-43578	RP3-333A15.2	102702	PTGER3	143833	RP3-333A15.1	-47693	PTGER3	48631	RP3-333A15.2	102053	NA	PTGER3	2	chr1:70903500-70903800	300	42.45010651
1_16843	chr1_71046100	85.59837728	74.6835443	73.95659432	86.16780045	88.70431894	87.5	75.40229885	84.71953578	87.52327747	78.4184514	71046100	0.822674584	0.775234655	0.960700007	0.775234655	10	chr1:71046001-71046100	PTGER3	1533	ZRANB2-AS1	-2754	MIR186	21616	ZRANB2	17190	ZRANB2-AS1	-20858	MIR186	21530	PTGER3	PTGER3	36	chr1:71046000-71046700	700	30.91837936
1_16843	chr1_71046200	89.10505837	70.16574586	69.4980695	90.625	90.6779661	84.45595855	83.05084746	86.53846154	85.04672897	80.14440433	71046200	0.822674584	0.775234655	0.960700007	0.775234655	6	chr1:71046101-71046200	PTGER3	1433	ZRANB2-AS1	-2654	MIR186	21516	ZRANB2	17090	ZRANB2-AS1	-20758	MIR186	21430	PTGER3	PTGER3	36	chr1:71046000-71046700	700	30.91837936
1_16843	chr1_71046300	83.06188925	53.48837209	65.25821596	83.71040724	83.41013825	79.90196078	79.47598253	83.14176245	71.68949772	69.02356902	71046300	0.822674584	0.775234655	0.960700007	0.775234655	7	chr1:71046201-71046300	PTGER3	1333	ZRANB2-AS1	-2554	MIR186	21416	ZRANB2	16990	ZRANB2-AS1	-20658	MIR186	21330	PTGER3	PTGER3	36	chr1:71046000-71046700	700	30.91837936
1_16843	chr1_71046500	59.765625	17.52988048	42.90322581	62.65560166	56.07843137	59.82142857	44.62151394	57.72058824	48.94736842	30.18181818	71046500	0.822674584	0.775234655	0.960700007	0.775234655	3	chr1:71046401-71046500	PTGER3	1133	ZRANB2-AS1	-2354	MIR186	21216	ZRANB2	16790	ZRANB2-AS1	-20458	MIR186	21130	ZRANB2-AS1,PTGER3	PTGER3	36	chr1:71046000-71046700	700	30.91837936
1_16843	chr1_71046600	35.61643836	14.45783133	25.29182879	58.82352941	35.4368932	39.62962963	22.96296296	40.20408163	32.69230769	21.03174603	71046600	0.822674584	0.775234655	0.960700007	0.775234655	6	chr1:71046501-71046600	PTGER3	1033	ZRANB2-AS1	-2254	MIR186	21116	ZRANB2	16690	ZRANB2-AS1	-20358	MIR186	21030	ZRANB2-AS1,PTGER3	PTGER3	36	chr1:71046000-71046700	700	30.91837936
1_16843	chr1_71046700	32.11678832	20.11494253	28.52112676	53.96825397	47.35294118	38.7012987	32.89036545	48.92966361	41.05263158	25.54517134	71046700	0.822674584	0.775234655	0.960700007	0.775234655	4	chr1:71046601-71046700	PTGER3	933	ZRANB2-AS1	-2154	MIR186	21016	ZRANB2	16590	ZRANB2-AS1	-20258	MIR186	20930	ZRANB2-AS1,PTGER3	PTGER3	36	chr1:71046000-71046700	700	30.91837936
1_16848	chr1_71070900	97.46478873	97.24137931	97.83393502	95.78947368	95.25139665	86.25429553	96.95431472	79.75077882	88.7755102	96.33867277	71070900	0.964489697	0.915269862	0.90269288	0.90269288	4	chr1:71070801-71070900	MIR186	-3184	ZRANB2	10111	ZRANB2-AS2	-10423	MIR186	-3270	ZRANB2-AS1	3716	ZRANB2	-5182	NA	ZRANB2	7	chr1:71070800-71071000	200	10.67450182
1_16848	chr1_71071000	96.53846154	97.91044776	94.82758621	97.11191336	96.62921348	93.91304348	97.27891156	94.05204461	95.19650655	98.06451613	71071000	0.964489697	0.915269862	0.90269288	0.90269288	3	chr1:71070901-71071000	MIR186	-3284	ZRANB2	10011	ZRANB2-AS2	-10323	MIR186	-3370	ZRANB2-AS1	3816	ZRANB2	-5282	NA	ZRANB2	7	chr1:71070800-71071000	200	10.67450182
1_16855	chr1_71118700	94.73684211	88.75	98.11320755	95.38461538	95.94594595	96.34146341	92.55319149	91.95402299	93.90243902	84.09090909	71118700	0.74089544	0.799072718	0.92777298	0.74089544	1	chr1:71118601-71118700	AL360297.1	23368	ZRANB2-AS2	25571	ZRANB2	-37403	AL360297.1	23274	MIR186	-51070	ZRANB2-AS1	51516	NA	ZRANB2-AS2	2	chr1:71118600-71118900	300	26.38274706
1_16855	chr1_71118900	75	46	65.51724138	66.23376623	73.56321839	73.68421053	69.87951807	76.66666667	78.82352941	35.86956522	71118900	0.74089544	0.799072718	0.92777298	0.74089544	1	chr1:71118801-71118900	AL360297.1	23168	ZRANB2-AS2	25771	ZRANB2	-37603	AL360297.1	23074	MIR186	-51270	ZRANB2-AS1	51716	NA	ZRANB2-AS2	2	chr1:71118600-71118900	300	26.38274706
1_16868	chr1_71371500	82.35294118	94.16909621	79.54545455	83.33333333	90.11976048	97.8021978	91.90938511	84.04669261	94.68599034	91.84952978	71371500	0.961441296	0.914811282	0.96023472	0.914811282	6	chr1:71371401-71371500	ZRANB2-AS2	-30346	RP11-82L20.1	-199455	AL360297.1	-229432	NEGR1	24439	ZRANB2-AS2	-36224	RP11-82L20.1	-202058	NA	ZRANB2-AS2	13	chr1:71371400-71371600	200	14.8516139
1_16868	chr1_71371600	84.9009901	97.87985866	84.41558442	84.86956522	89.17975567	95.86206897	89.56158664	82.9787234	90.71618037	91.30434783	71371600	0.961441296	0.914811282	0.96023472	0.914811282	7	chr1:71371501-71371600	ZRANB2-AS2	-30246	RP11-82L20.1	-199355	AL360297.1	-229532	NEGR1	24339	ZRANB2-AS2	-36124	RP11-82L20.1	-201958	NA	ZRANB2-AS2	13	chr1:71371400-71371600	200	14.8516139
1_16883	chr1_71570700	82.95454545	44.76190476	82.19178082	87.91208791	88.04347826	93.50649351	89.70588235	82.66666667	85.71428571	84.21052632	71570700	0.87707422	0.896150155	0.831332505	0.831332505	1	chr1:71570601-71570700	RP11-82L20.1	-255	ZRANB2-AS2	85915	NEGR1-IT1	266312	RP11-82L20.1	-2858	ZRANB2-AS2	80724	NEGR1	-167757	RP11-82L20.1	NEGR1	2	chr1:71570600-71570900	300	29.45587353
1_16883	chr1_71570900	93.91304348	87.61061947	92.40506329	94.84536082	93.5483871	97.77777778	93.15068493	93.61702128	90.65420561	91.74311927	71570900	0.87707422	0.896150155	0.831332505	0.831332505	1	chr1:71570801-71570900	RP11-82L20.1	-55	ZRANB2-AS2	86115	NEGR1-IT1	266112	RP11-82L20.1	-2658	ZRANB2-AS2	80924	NEGR1	-167957	RP11-82L20.1	NEGR1	2	chr1:71570600-71570900	300	29.45587353
1_16889	chr1_71638800	78.40909091	84.09090909	38.38383838	39.04761905	72.72727273	43.29896907	0	74.28571429	35.82089552	0	71638800	0.879647577	0.866786431	0.976420896	0.866786431	1	chr1:71638701-71638800	RP11-82L20.1	67845	ZRANB2-AS2	154015	NEGR1-IT1	198212	RP11-82L20.1	65242	ZRANB2-AS2	148824	NEGR1-IT1	155431	NA	NEGR1	2	chr1:71638700-71638900	200	44.72402597
1_16889	chr1_71638900	96.59090909	96.42857143	95.6043956	91.66666667	96.42857143	92.13483146	93.61702128	95.61403509	94.02985075	91.07142857	71638900	0.879647577	0.866786431	0.976420896	0.866786431	1	chr1:71638801-71638900	RP11-82L20.1	67945	ZRANB2-AS2	154115	NEGR1-IT1	198112	RP11-82L20.1	65342	ZRANB2-AS2	148924	NEGR1-IT1	155331	NA	NEGR1	2	chr1:71638700-71638900	200	44.72402597
1_16890	chr1_71656500	96.44128114	94.01408451	92.53112033	93.21533923	92.70386266	95.16728625	88.2629108	94.20849421	90.68322981	84.3220339	71656500	0.955871623	0.802972846	0.894009304	0.802972846	4	chr1:71656401-71656500	RP11-82L20.1	85545	ZRANB2-AS2	171715	NEGR1-IT1	180512	RP11-82L20.1	82942	NEGR1-IT1	137731	ZRANB2-AS2	166524	NA	NEGR1	11	chr1:71656400-71656600	200	13.94267201
1_16890	chr1_71656600	96.42004773	97.46192893	90.48723898	90.11857708	89.79118329	90.17857143	81.72043011	92.21698113	88.93617021	80.65395095	71656600	0.955871623	0.802972846	0.894009304	0.802972846	7	chr1:71656501-71656600	RP11-82L20.1	85645	ZRANB2-AS2	171815	NEGR1-IT1	180412	RP11-82L20.1	83042	NEGR1-IT1	137631	ZRANB2-AS2	166624	NA	NEGR1	11	chr1:71656400-71656600	200	13.94267201
1_16893	chr1_71681700	88.23529412	92.17391304	86.15384615	88.23529412	91.4893617	81.57894737	82.69230769	89.28571429	89.01098901	76.41509434	71681700	0.912647638	0.910896814	0.955689321	0.910896814	1	chr1:71681601-71681700	RP11-82L20.1	110745	NEGR1-IT1	155312	ZRANB2-AS2	196915	RP11-82L20.1	108142	NEGR1-IT1	112531	ZRANB2-AS2	191724	NA	NEGR1	2	chr1:71681600-71681900	300	49.81877569
1_16893	chr1_71681900	94.66666667	90.72164948	52.23880597	59.75609756	54.54545455	47.5	2.150537634	37.11340206	53.73134328	6.849315068	71681900	0.912647638	0.910896814	0.955689321	0.910896814	1	chr1:71681801-71681900	RP11-82L20.1	110945	NEGR1-IT1	155112	ZRANB2-AS2	197115	RP11-82L20.1	108342	NEGR1-IT1	112331	ZRANB2-AS2	191924	NA	NEGR1	2	chr1:71681600-71681900	300	49.81877569
1_16911	chr1_71976400	81.25	93.98907104	93.10344828	97.23183391	95.38461538	92.27941176	93.75	92.52336449	94.96855346	95.65217391	71976400	0.7473925	0.842993539	0.873335537	0.7473925	3	chr1:71976301-71976400	NEGR1	-41078	NEGR1-IT1	-139388	RP11-82L20.1	405445	NEGR1-IT1	-182169	RP11-82L20.1	402842	ZRANB2-AS2	486424	NA	NEGR1	4	chr1:71976300-71976500	200	32.62536193
1_16911	chr1_71976500	38.94736842	79.80769231	81.57894737	84.04255319	78.31325301	87.09677419	79.67479675	84.25925926	80.80808081	89.79591837	71976500	0.7473925	0.842993539	0.873335537	0.7473925	1	chr1:71976401-71976500	NEGR1	-41178	NEGR1-IT1	-139488	RP11-82L20.1	405545	NEGR1-IT1	-182269	RP11-82L20.1	402942	ZRANB2-AS2	486524	NA	NEGR1	4	chr1:71976300-71976500	200	32.62536193
1_16944	chr1_72522400	45.09803922	38.37209302	44.18604651	50	55.65217391	55.07246377	92.52336449	94.64285714	43.67816092	94.73684211	72522400	0.86679225	0.818594607	0.950837902	0.818594607	1	chr1:72522301-72522400	RNU6-1246P	195369	NEGR1	-239666	RP11-262K1.1	-242630	RNU6-1246P	195262	RP4-660H19.1	226520	RP11-262K1.1	-268882	NA		2	chr1:72522300-72522500	200	30.7326619
1_16944	chr1_72522500	93.40659341	93.75	95.12195122	96.55172414	95.87628866	96.96969697	97.84946237	96.96969697	93.42105263	98.85057471	72522500	0.86679225	0.818594607	0.950837902	0.818594607	1	chr1:72522401-72522500	RNU6-1246P	195269	NEGR1	-239766	RP11-262K1.1	-242530	RNU6-1246P	195162	RP4-660H19.1	226420	RP11-262K1.1	-268782	NA		2	chr1:72522300-72522500	200	30.7326619
1_16971	chr1_72993200	77.23577236	92.34042553	93.05555556	62.3255814	58.26446281	77.16894977	93.60730594	78.86792453	60.50955414	75.89285714	72993200	0.907169927	0.748804219	0.923062336	0.748804219	3	chr1:72993101-72993200	RP11-25L19.1	-13886	RP4-660H19.1	-94060	RN7SKP19	198655	RP11-25L19.1	-14187	RN7SKP19	198403	RP11-262K1.1	201918	NA		6	chr1:72993100-72993300	200	20.68188748
1_16971	chr1_72993300	94.51476793	96.7611336	97.55102041	95.16908213	91.32420091	94.38202247	97.34513274	94.02390438	94.85714286	92.30769231	72993300	0.907169927	0.748804219	0.923062336	0.748804219	3	chr1:72993201-72993300	RP11-25L19.1	-13986	RP4-660H19.1	-94160	RN7SKP19	198555	RP11-25L19.1	-14287	RN7SKP19	198303	RP11-262K1.1	202018	NA		6	chr1:72993100-72993300	200	20.68188748
1_16973	chr1_73013600	98.07692308	92.13483146	96.82539683	97.43589744	98.73417722	100	97.36842105	43.11926606	97.46835443	93.93939394	73013600	0.974223456	0.952941123	0.940531675	0.940531675	1	chr1:73013501-73013600	RP11-25L19.1	-34286	RP4-660H19.1	-114460	RN7SKP19	178255	RP11-25L19.1	-34587	RN7SKP19	178003	RP11-262K1.1	222318	NA		2	chr1:73013500-73013800	300	51.05578334
1_16973	chr1_73013800	90.52631579	89.25619835	91.35802469	86.95652174	95.19230769	91.20879121	92.10526316	48.69565217	90.14084507	90.90909091	73013800	0.974223456	0.952941123	0.940531675	0.940531675	1	chr1:73013701-73013800	RP11-25L19.1	-34486	RP4-660H19.1	-114660	RN7SKP19	178055	RP11-25L19.1	-34787	RN7SKP19	177803	RP11-262K1.1	222518	NA		2	chr1:73013500-73013800	300	51.05578334
1_16975	chr1_73058400	0	0	0	1.923076923	0	2.173913043	0	51.89873418	0	0	73058400	0.925818511	0.927981704	0.97722101	0.925818511	1	chr1:73058301-73058400	RP11-25L19.1	-79086	RN7SKP19	133455	RP4-660H19.1	-159260	RP11-25L19.1	-79387	RN7SKP19	133203	RP11-262K1.1	267118	NA		3	chr1:73058300-73058600	300	41.77856802
1_16975	chr1_73058600	38.4180791	37.36263736	41.00719424	34.7826087	40.58823529	42.52873563	39.64497041	64.80446927	36.98630137	33.14606742	73058600	0.925818511	0.927981704	0.97722101	0.925818511	2	chr1:73058501-73058600	RP11-25L19.1	-79286	RN7SKP19	133255	RP4-660H19.1	-159460	RP11-25L19.1	-79587	RN7SKP19	133003	RP11-262K1.1	267318	NA		3	chr1:73058300-73058600	300	41.77856802
1_16976	chr1_73062100	76.47058824	69.23076923	77.6119403	74.72527473	80.21978022	80.43478261	77.5	85.29411765	80	76.8115942	73062100	0.790107703	0.744027676	0.943085302	0.744027676	1	chr1:73062001-73062100	RP11-25L19.1	-82786	RN7SKP19	129755	RP4-660H19.1	-162960	RP11-25L19.1	-83087	RN7SKP19	129503	RP11-262K1.1	270818	NA		4	chr1:73062000-73062400	400	23.80213582
1_16976	chr1_73062200	44.23076923	43.92523364	50.35460993	43.43434343	46.78362573	46.19565217	47.82608696	70	48.20143885	42.55319149	73062200	0.790107703	0.744027676	0.943085302	0.744027676	2	chr1:73062101-73062200	RP11-25L19.1	-82886	RN7SKP19	129655	RP4-660H19.1	-163060	RP11-25L19.1	-83187	RN7SKP19	129403	RP11-262K1.1	270918	NA		4	chr1:73062000-73062400	400	23.80213582
1_16976	chr1_73062400	3.448275862	0	1	0	0	2.173913043	0	29.26829268	0	0	73062400	0.790107703	0.744027676	0.943085302	0.744027676	1	chr1:73062301-73062400	RP11-25L19.1	-83086	RN7SKP19	129455	RP4-660H19.1	-163260	RP11-25L19.1	-83387	RN7SKP19	129203	RP11-262K1.1	271118	NA		4	chr1:73062000-73062400	400	23.80213582
1_16977	chr1_73063600	47.56097561	84.15841584	85	1.075268817	1	46.91358025	50.90909091	37.96296296	1.265822785	40	73063600	0.912132575	0.924770216	0.956352567	0.912132575	1	chr1:73063501-73063600	RP11-25L19.1	-84286	RN7SKP19	128255	RP4-660H19.1	-164460	RP11-25L19.1	-84587	RN7SKP19	128003	RP11-262K1.1	272318	NA		3	chr1:73063500-73063800	300	53.52683725
1_16977	chr1_73063800	97.76536313	94.18604651	94.06779661	76.08695652	72.72727273	93.52941176	95.87628866	94.56521739	70.74829932	97.71689498	73063800	0.912132575	0.924770216	0.956352567	0.912132575	2	chr1:73063701-73063800	RP11-25L19.1	-84486	RN7SKP19	128055	RP4-660H19.1	-164660	RP11-25L19.1	-84787	RN7SKP19	127803	RP11-262K1.1	272518	NA		3	chr1:73063500-73063800	300	53.52683725
1_16980	chr1_73082000	45.45454545	1.694915254	0	96.875	98.57142857	47.36842105	0	97.18309859	92.75362319	53.33333333	73082000	0.963019776	0.987794648	0.973652602	0.963019776	1	chr1:73081901-73082000	RP11-25L19.1	-102686	RN7SKP19	109855	RP4-660H19.1	-182860	RP11-25L19.1	-102987	RN7SKP19	109603	LINC01360	-256877	NA		2	chr1:73081900-73082100	200	96.50793651
1_16980	chr1_73082100	50.74626866	2.777777778	0	91.35802469	94.44444444	55.40540541	0	94.50549451	95.65217391	54.43037975	73082100	0.963019776	0.987794648	0.973652602	0.963019776	1	chr1:73082001-73082100	RP11-25L19.1	-102786	RN7SKP19	109755	RP4-660H19.1	-182960	RP11-25L19.1	-103087	RN7SKP19	109503	LINC01360	-256777	NA		2	chr1:73081900-73082100	200	96.50793651
1_16981	chr1_73092300	72.22222222	0	3.846153846	93.18181818	93.18181818	67.39130435	4.166666667	75	95.38461538	65.57377049	73092300	0.976713997	0.99032343	0.991192321	0.976713997	1	chr1:73092201-73092300	RN7SKP19	99555	RP11-25L19.1	-112986	RP4-660H19.1	-193160	RN7SKP19	99303	RP11-25L19.1	-113287	LINC01360	-246577	NA		2	chr1:73092200-73092400	200	94.98960499
1_16981	chr1_73092400	41.75824176	0	1.694915254	95.40229885	95.40229885	44.73684211	2.150537634	54.80769231	94.59459459	44.68085106	73092400	0.976713997	0.99032343	0.991192321	0.976713997	1	chr1:73092301-73092400	RN7SKP19	99455	RP11-25L19.1	-113086	RP4-660H19.1	-193260	RN7SKP19	99203	RP11-25L19.1	-113387	LINC01360	-246477	NA		2	chr1:73092200-73092400	200	94.98960499
1_16982	chr1_73094300	36.89320388	1	4.545454545	94.52054795	92.85714286	57.53424658	2.173913043	95.72649573	93.05555556	45.94594595	73094300	0.98958974	0.978254191	0.994889682	0.978254191	1	chr1:73094201-73094300	RN7SKP19	97555	RP11-25L19.1	-114986	RP4-660H19.1	-195160	RN7SKP19	97303	RP11-25L19.1	-115287	LINC01360	-244577	NA		2	chr1:73094200-73094500	300	93.98419132
1_16982	chr1_73094500	44.66019417	1.020408163	1.5625	84.46601942	89.3442623	57.44680851	0.819672131	94.26229508	89.58333333	48.33333333	73094500	0.98958974	0.978254191	0.994889682	0.978254191	1	chr1:73094401-73094500	RN7SKP19	97355	RP11-25L19.1	-115186	RP4-660H19.1	-195360	RN7SKP19	97103	RP11-25L19.1	-115487	LINC01360	-244377	NA		2	chr1:73094200-73094500	300	93.98419132
1_16984	chr1_73129500	70.53140097	48.06629834	41.84397163	96.59863946	93.55932203	70.19230769	35.41666667	93.33333333	92.38095238	70.04830918	73129500	0.926053716	0.959420868	0.959018893	0.926053716	2	chr1:73129401-73129500	RN7SKP19	62355	RP11-25L19.1	-150186	LINC01360	-176669	RN7SKP19	62103	RP11-25L19.1	-150487	LINC01360	-209377	NA		4	chr1:73129400-73129700	300	51.25014725
1_16984	chr1_73129700	75.64766839	54.82233503	55.03355705	96.2406015	94.06779661	78.57142857	54.92227979	95.89552239	93.68421053	78.60465116	73129700	0.926053716	0.959420868	0.959018893	0.926053716	2	chr1:73129601-73129700	RN7SKP19	62155	RP11-25L19.1	-150386	LINC01360	-176469	RN7SKP19	61903	RP11-25L19.1	-150687	LINC01360	-209177	NA		4	chr1:73129400-73129700	300	51.25014725
1_16985	chr1_73148500	91.73553719	92.62295082	91.42857143	96.26865672	93.95973154	92.85714286	92.578125	97.75784753	96.04519774	95.23809524	73148500	0.952999023	0.852580362	0.884706119	0.852580362	3	chr1:73148401-73148500	RN7SKP19	43355	LINC01360	-157669	RP11-25L19.1	-169186	RN7SKP19	43103	RP11-25L19.1	-169487	LINC01360	-190377	NA		8	chr1:73148400-73148600	200	13.50679554
1_16985	chr1_73148600	85.07109005	73.92550143	75.86206897	97.22921914	95.59471366	85.24096386	76.89873418	95.8041958	96.04316547	87.37373737	73148600	0.952999023	0.852580362	0.884706119	0.852580362	5	chr1:73148501-73148600	RN7SKP19	43255	LINC01360	-157569	RP11-25L19.1	-169286	RN7SKP19	43003	RP11-25L19.1	-169587	LINC01360	-190277	NA		8	chr1:73148400-73148600	200	13.50679554
1_16986	chr1_73167600	77.5	4.545454545	0	93.33333333	89.23076923	77.77777778	0	91.02564103	93.75	78.33333333	73167600	0.996946949	0.974990836	0.974683032	0.974683032	1	chr1:73167501-73167600	RN7SKP19	24255	LINC01360	-138569	RP11-25L19.1	-188286	RN7SKP19	24003	LINC01360	-171277	RP11-25L19.1	-188587	NA		2	chr1:73167500-73167800	300	94.69875643
1_16986	chr1_73167800	47.05882353	1.086956522	2.247191011	90.90909091	97.6744186	45.36082474	0.943396226	94.79166667	96.59090909	47.05882353	73167800	0.996946949	0.974990836	0.974683032	0.974683032	1	chr1:73167701-73167800	RN7SKP19	24055	LINC01360	-138369	RP11-25L19.1	-188486	RN7SKP19	23803	LINC01360	-171077	RP11-25L19.1	-188787	NA		2	chr1:73167500-73167800	300	94.69875643
1_16988	chr1_73174200	48.88888889	34.75935829	33.33333333	65.72769953	64.55026455	53.7037037	30.73394495	58.42105263	67.72151899	42.94117647	73174200	0.984210276	0.951793413	0.959926336	0.951793413	2	chr1:73174101-73174200	RN7SKP19	17655	LINC01360	-131969	RP11-25L19.1	-194886	RN7SKP19	17403	LINC01360	-164677	RP11-25L19.1	-195187	NA		3	chr1:73174100-73174300	200	66.38760009
1_16988	chr1_73174300	59.43396226	1.818181818	2.298850575	95.76271186	94.50549451	53.33333333	1.886792453	90.81632653	97.6744186	53.26086957	73174300	0.984210276	0.951793413	0.959926336	0.951793413	1	chr1:73174201-73174300	RN7SKP19	17555	LINC01360	-131869	RP11-25L19.1	-194986	RN7SKP19	17303	LINC01360	-164577	RP11-25L19.1	-195287	NA		3	chr1:73174100-73174300	200	66.38760009
1_17	chr1_630200	70.78651685	50.85714286	56.52173913	62.12121212	45.11278195	7.255520505	51.64835165	56.42857143	44.23076923	39.02439024	630200	0.787561754	0.797592505	0.8492036	0.787561754	1	chr1:630101-630200	AC114498.1	-695	RP5-857K21.4	-1190	MIR6723	2213	AC114498.1	-758	MIR6723	2124	RP5-857K21.4	-2824	AC114498.1,RP5-857K21.4,MIR6723	RP5-857K21.4	10	chr1:630100-630700	600	49.58614684
1_17	chr1_630300	58.66666667	53.7993921	48.2300885	48.44720497	42.12328767	0.756591517	47.47191011	43.60902256	41.70854271	25.29411765	630300	0.787561754	0.797592505	0.8492036	0.787561754	2	chr1:630201-630300	AC114498.1	-595	RP5-857K21.4	-1290	MIR6723	2113	AC114498.1	-658	MIR6723	2024	RP5-857K21.4	-2924	AC114498.1,RP5-857K21.4,MIR6723	RP5-857K21.4	10	chr1:630100-630700	600	49.58614684
1_17	chr1_630400	57.5	47.69230769	51.02040816	51.85185185	34.02061856	0.531810124	52.55474453	39.39393939	38.46153846	33.84615385	630400	0.787561754	0.797592505	0.8492036	0.787561754	1	chr1:630301-630400	AC114498.1	-495	RP5-857K21.4	-1390	MIR6723	2013	AC114498.1	-558	MIR6723	1924	RP5-857K21.4	-3024	AC114498.1,RP5-857K21.4,MIR6723	RP5-857K21.4	10	chr1:630100-630700	600	49.58614684
1_17	chr1_630500	69.81981982	58.82352941	50.41322314	64.95726496	42.47104247	0.956443955	65.70605187	57.34767025	61.11111111	44.11764706	630500	0.787561754	0.797592505	0.8492036	0.787561754	3	chr1:630401-630500	AC114498.1	-395	RP5-857K21.4	-1490	MIR6723	1913	AC114498.1	-458	MIR6723	1824	RP5-857K21.4	-3124	AC114498.1,RP5-857K21.4,MIR6723	RP5-857K21.4	10	chr1:630100-630700	600	49.58614684
1_17	chr1_630600	64.39790576	62.25806452	54.54545455	62.93103448	54.71698113	41.60583942	66.00660066	65.18518519	51.44508671	48.20143885	630600	0.787561754	0.797592505	0.8492036	0.787561754	2	chr1:630501-630600	AC114498.1	-295	RP5-857K21.4	-1590	MIR6723	1813	AC114498.1	-358	MIR6723	1724	RP5-857K21.4	-3224	AC114498.1,RP5-857K21.4,MIR6723	RP5-857K21.4	10	chr1:630100-630700	600	49.58614684
1_17	chr1_630700	62.63736264	51.74825175	44.18604651	46.875	44.73684211	35.18518519	55.10204082	46.35761589	49.45054945	44.30379747	630700	0.787561754	0.797592505	0.8492036	0.787561754	1	chr1:630601-630700	AC114498.1	-195	RP5-857K21.4	-1690	MIR6723	1713	AC114498.1	-258	MIR6723	1624	RP5-857K21.4	-3324	AC114498.1,RP5-857K21.4,MIR6723	RP5-857K21.4	10	chr1:630100-630700	600	49.58614684
1_17004	chr1_73300400	44.55958549	95	73.10344828	45.94594595	72.78106509	68.05555556	94.14414414	94.88372093	44.19889503	73.55769231	73300400	0.942464171	0.942142795	0.967130213	0.942142795	2	chr1:73300301-73300400	LINC01360	-5769	RN7SKP19	-108545	RP11-25L19.1	-321086	LINC01360	-38477	RN7SKP19	-108797	RP11-25L19.1	-321387	NA		4	chr1:73300300-73300500	200	36.22269854
1_17004	chr1_73300500	56.55172414	70.58823529	72.67080745	57.48031496	66	69.92481203	78.49462366	78.67298578	65.83333333	67.07317073	73300500	0.942464171	0.942142795	0.967130213	0.942142795	2	chr1:73300401-73300500	LINC01360	-5669	RN7SKP19	-108645	RP11-25L19.1	-321186	LINC01360	-38377	RN7SKP19	-108897	RP11-25L19.1	-321487	NA		4	chr1:73300300-73300500	200	36.22269854
1_17005	chr1_73301900	66.66666667	57.73195876	56.57894737	58.97435897	58.62068966	63.51351351	53.76344086	51.92307692	71.83098592	58.53658537	73301900	0.927250944	0.926175825	0.942339162	0.926175825	1	chr1:73301801-73301900	LINC01360	-4269	RN7SKP19	-110045	RP11-25L19.1	-322586	LINC01360	-36977	RN7SKP19	-110297	RP11-25L19.1	-322887	NA		2	chr1:73301800-73302000	200	54.61595569
1_17005	chr1_73302000	86.25	0	2.5	74.28571429	44.73684211	37.5	0	1.086956522	90.4109589	33.76623377	73302000	0.927250944	0.926175825	0.942339162	0.926175825	1	chr1:73301901-73302000	LINC01360	-4169	RN7SKP19	-110145	RP11-25L19.1	-322686	LINC01360	-36877	RN7SKP19	-110397	RP11-25L19.1	-322987	NA		2	chr1:73301800-73302000	200	54.61595569
1_17022	chr1_73549400	85.88235294	2.941176471	49.23076923	85.52631579	88.50574713	87.27272727	41.93548387	89.01098901	93.22033898	88.31168831	73549400	0.865531522	0.880398062	0.927230946	0.865531522	1	chr1:73549301-73549400	RP4-788P17.1	-85815	RNA5SP50	200223	LINC01360	243231	RP4-788P17.1	-160181	RNA5SP50	200116	LINC01360	210523	NA		2	chr1:73549300-73549500	200	53.81680002
1_17022	chr1_73549500	72.72727273	68.85245902	74.6031746	77.33333333	85.88235294	82.75862069	75	89.13043478	86.20689655	77.46478873	73549500	0.865531522	0.880398062	0.927230946	0.865531522	1	chr1:73549401-73549500	RP4-788P17.1	-85715	RNA5SP50	200123	LINC01360	243331	RP4-788P17.1	-160081	RNA5SP50	200016	LINC01360	210623	NA		2	chr1:73549300-73549500	200	53.81680002
1_17028	chr1_73697100	88.26530612	95.8	90.15544041	96.59763314	91.59836066	96.22266402	85.28827038	89.55512573	97.22222222	85.13800425	73697100	0.750052492	0.742181957	0.886058557	0.742181957	8	chr1:73697001-73697100	RP4-788P17.1	-12267	RNA5SP50	52523	RNU4ATAC8P	-186613	RP4-788P17.1	-12481	RNA5SP50	52416	RNU4ATAC8P	-186722	NA	RP4-788P17.1	13	chr1:73697000-73697200	200	8.691078046
1_17028	chr1_73697200	97.35849057	97.65886288	97.37704918	97.44318182	96.84210526	98.43260188	95.41284404	95.66666667	99.08675799	93.78881988	73697200	0.750052492	0.742181957	0.886058557	0.742181957	5	chr1:73697101-73697200	RP4-788P17.1	-12167	RNA5SP50	52423	RNU4ATAC8P	-186513	RP4-788P17.1	-12381	RNA5SP50	52316	RNU4ATAC8P	-186622	NA	RP4-788P17.1	13	chr1:73697000-73697200	200	8.691078046
1_17031	chr1_73754900	0	0	0	54.12844037	0	46.42857143	0	1.587301587	52.63157895	0	73754900	0.97265835	0.903181652	0.955775722	0.903181652	1	chr1:73754801-73754900	RNA5SP50	-5277	RP4-788P17.1	45533	RNU4ATAC8P	-128813	RNA5SP50	-5384	RP4-788P17.1	39686	RNU4ATAC8P	-128922	NA		2	chr1:73754800-73755000	200	32.79198299
1_17031	chr1_73755000	91.57894737	91	85.86956522	97.16981132	90.76923077	97.5308642	90.98360656	91.37931034	92.04545455	85.71428571	73755000	0.97265835	0.903181652	0.955775722	0.903181652	1	chr1:73754901-73755000	RNA5SP50	-5377	RP4-788P17.1	45633	RNU4ATAC8P	-128713	RNA5SP50	-5484	RP4-788P17.1	39786	RNU4ATAC8P	-128822	NA		2	chr1:73754800-73755000	200	32.79198299
1_17037	chr1_73939400	50	0.81300813	44.28571429	91.8699187	40	43.03797468	0	0	0	1	73939400	0.980419671	0.973676542	0.982332317	0.973676542	1	chr1:73939301-73939400	RNU4ATAC8P	55687	RNA5SP50	-189777	RP4-788P17.1	230033	RNU4ATAC8P	55578	LRRIQ3	86614	RNA5SP50	-189884	NA		2	chr1:73939300-73939500	200	94.08621985
1_17037	chr1_73939500	52.08333333	4.504504505	49.35064935	97.4789916	42.30769231	57.14285714	2.34375	2.702702703	1.176470588	2.803738318	73939500	0.980419671	0.973676542	0.982332317	0.973676542	1	chr1:73939401-73939500	RNU4ATAC8P	55787	RNA5SP50	-189877	RP4-788P17.1	230133	RNU4ATAC8P	55678	LRRIQ3	86514	RNA5SP50	-189984	NA		2	chr1:73939300-73939500	200	94.08621985
1_17051	chr1_74203300	94.23076923	56.89655172	94.87179487	1.680672269	96.19047619	44.18604651	93.6	35.23809524	0	0.877192982	74203300	0.987400704	0.985371916	0.997322746	0.985371916	1	chr1:74203201-74203300	FPGT	5034	FPGT-TNNI3K	5037	LRRIQ3	-5113	FPGT	-1191	LRRIQ3	-23394	FPGT-TNNI3K	-37383	FPGT	FPGT-TNNI3K,FPGT	2	chr1:74203200-74203400	200	96.00956839
1_17051	chr1_74203400	98.92473118	50.81967213	97.4025974	0	95.28301887	56.57894737	99.21259843	37.64705882	1.136363636	0.775193798	74203400	0.987400704	0.985371916	0.997322746	0.985371916	1	chr1:74203301-74203400	FPGT	5134	FPGT-TNNI3K	5137	LRRIQ3	-5213	FPGT	-1091	LRRIQ3	-23494	FPGT-TNNI3K	-37283	FPGT	FPGT-TNNI3K,FPGT	2	chr1:74203200-74203400	200	96.00956839
1_17063	chr1_74443300	97.22222222	97.26027397	95.65217391	92.30769231	94.02985075	98.85057471	96.2962963	96.875	98.61111111	94.62365591	74443300	0.879681046	0.885447851	0.950432306	0.879681046	1	chr1:74443201-74443300	RP4-650F12.2	-24894	RP11-439H8.4	-64498	LRRC53	69314	FPGT-TNNI3K	-21625	RP4-650F12.2	-25824	LRRC53	26577	NA	FPGT-TNNI3K,TNNI3K	2	chr1:74443200-74443500	300	31.58633657
1_17063	chr1_74443500	89.15662651	90.32258065	92.85714286	38.63636364	51.51515152	93.42105263	94.50549451	88.11881188	95.50561798	87.62886598	74443500	0.879681046	0.885447851	0.950432306	0.879681046	1	chr1:74443401-74443500	RP4-650F12.2	-24694	RP11-439H8.4	-64698	LRRC53	69114	FPGT-TNNI3K	-21425	RP4-650F12.2	-25624	LRRC53	26377	NA	FPGT-TNNI3K,TNNI3K	2	chr1:74443200-74443500	300	31.58633657
1_17104	chr1_74824700	0	50.90909091	50.70422535	96.51162791	94.89795918	54.08163265	50.45045045	35.64356436	58.0952381	51.06382979	74824700	0.883566553	0.795510185	0.923394669	0.795510185	1	chr1:74824601-74824700	CRYZ	-91292	TYW3	91454	RP11-17E13.2	-125367	TYW3	58026	CRYZ	-118729	RP11-17E13.2	-125932	NA		2	chr1:74824600-74824800	200	53.47898584
1_17104	chr1_74824800	84.61538462	91.96428571	90.47619048	95.0617284	94.11764706	94.73684211	88.23529412	90.09009009	91.34615385	95.6043956	74824800	0.883566553	0.795510185	0.923394669	0.795510185	1	chr1:74824701-74824800	CRYZ	-91392	TYW3	91554	RP11-17E13.2	-125467	TYW3	58126	CRYZ	-118829	RP11-17E13.2	-126032	NA		2	chr1:74824600-74824800	200	53.47898584
1_17108	chr1_74941800	95.40229885	95.95959596	89.51612903	95.3125	96.77419355	64.28571429	91.20879121	91.41104294	94.06779661	74.79674797	74941800	0.852621754	0.855283652	0.936278247	0.852621754	2	chr1:74941701-74941800	RP11-93N20.1	-21513	RP11-510C10.4	182127	LHX8	-186633	RP11-93N20.1	-23318	TYW3	175126	RP11-510C10.4	180717	NA		5	chr1:74941700-74941900	200	25.55829228
1_17108	chr1_74941900	100	91.66666667	92.68292683	96.62162162	94.19354839	80	93.61702128	94.73684211	92.95774648	92.75362319	74941900	0.852621754	0.855283652	0.936278247	0.852621754	3	chr1:74941801-74941900	RP11-93N20.1	-21413	RP11-510C10.4	182027	LHX8	-186533	RP11-93N20.1	-23218	TYW3	175226	RP11-510C10.4	180617	NA		5	chr1:74941700-74941900	200	25.55829228
1_17112	chr1_74946000	94.01197605	65.94594595	68.22429907	94.38202247	91.25	74.38016529	69.44444444	69.94818653	89.75903614	91.01123596	74946000	0.774719373	0.744470141	0.935246102	0.744470141	2	chr1:74945901-74946000	RP11-93N20.1	-17313	RP11-510C10.4	177927	LHX8	-182433	RP11-93N20.1	-19118	RP11-510C10.4	176517	TYW3	179326	NA		4	chr1:74945900-74946100	200	20.90632639
1_17112	chr1_74946100	88.61788618	76.02739726	75	89.40397351	88.61788618	71.42857143	80.53097345	76.42857143	91.91176471	90.69767442	74946100	0.774719373	0.744470141	0.935246102	0.744470141	2	chr1:74946001-74946100	RP11-93N20.1	-17213	RP11-510C10.4	177827	LHX8	-182333	RP11-93N20.1	-19018	RP11-510C10.4	176417	TYW3	179426	NA		4	chr1:74945900-74946100	200	20.90632639
1_17114	chr1_74948100	95.91836735	53.52112676	52.94117647	89.15662651	88.88888889	48.61111111	50.81967213	53.42465753	90.90909091	90.66666667	74948100	0.89929278	0.72889333	0.842397553	0.72889333	1	chr1:74948001-74948100	RP11-93N20.1	-15213	RP11-510C10.4	175827	LHX8	-180333	RP11-93N20.1	-17018	RP11-510C10.4	174417	RP11-510C10.2	179729	NA		3	chr1:74948000-74948200	200	36.41787156
1_17114	chr1_74948200	95.16129032	71.89542484	72	91.71597633	97.33333333	74.34210526	67.42424242	72.18543046	94.21487603	93.42105263	74948200	0.89929278	0.72889333	0.842397553	0.72889333	2	chr1:74948101-74948200	RP11-93N20.1	-15113	RP11-510C10.4	175727	LHX8	-180233	RP11-93N20.1	-16918	RP11-510C10.4	174317	RP11-510C10.2	179629	NA		3	chr1:74948000-74948200	200	36.41787156
1_17116	chr1_75072800	42.62295082	75	80	81.81818182	82.92682927	81.57894737	69.04761905	74.07407407	51.35135135	85.18518519	75072800	0.935161253	0.922231892	0.891437556	0.891437556	1	chr1:75072701-75072800	RP11-510C10.4	51127	LHX8	-55633	RP11-510C10.3	59776	RP11-510C10.4	49717	RP11-510C10.2	55029	RP11-510C10.3	57173	NA		2	chr1:75072700-75073000	300	68.5033394
1_17116	chr1_75073000	0	91.34615385	93.15068493	93.33333333	94.52054795	94.20289855	48.91304348	91.30434783	51.28205128	94.44444444	75073000	0.935161253	0.922231892	0.891437556	0.891437556	1	chr1:75072901-75073000	RP11-510C10.4	50927	LHX8	-55433	RP11-510C10.3	59576	RP11-510C10.4	49517	RP11-510C10.2	54829	RP11-510C10.3	56973	NA		2	chr1:75072700-75073000	300	68.5033394
1_17125	chr1_75126700	57.14285714	51.72413793	63.33333333	73	74.22680412	70.52631579	51.54639175	54.16666667	70.12987013	49.46236559	75126700	0.742377842	0.941380454	0.795308003	0.742377842	1	chr1:75126601-75126700	LHX8	-1733	RP11-510C10.4	-2773	RP11-510C10.3	5876	RP11-510C10.2	1129	RP11-510C10.3	3273	RP11-510C10.4	-4183	LHX8,RP11-510C10.2		22	chr1:75126600-75127600	1000	26.3536115
1_17125	chr1_75126800	55.82822086	53.76884422	55.44041451	73.41040462	67.1957672	65.34090909	47.09302326	48.125	66.24203822	48.8372093	75126800	0.742377842	0.941380454	0.795308003	0.742377842	2	chr1:75126701-75126800	LHX8	-1633	RP11-510C10.4	-2873	RP11-510C10.3	5776	RP11-510C10.2	1029	RP11-510C10.3	3173	RP11-510C10.4	-4283	LHX8,RP11-510C10.2		22	chr1:75126600-75127600	1000	26.3536115
1_17125	chr1_75126900	43.10344828	43.72623574	47.6702509	54.13533835	63.92156863	65.68265683	42.69230769	47.05882353	66.53696498	38.51851852	75126900	0.742377842	0.941380454	0.795308003	0.742377842	3	chr1:75126801-75126900	LHX8	-1533	RP11-510C10.4	-2973	RP11-510C10.3	5676	RP11-510C10.2	929	RP11-510C10.3	3073	RP11-510C10.4	-4383	LHX8,RP11-510C10.2		22	chr1:75126600-75127600	1000	26.3536115
1_17125	chr1_75127100	28.28685259	40.22727273	32	56.64621677	39.69171484	56.73469388	40.98765432	34.17935702	56.8	25.32467532	75127100	0.742377842	0.941380454	0.795308003	0.742377842	6	chr1:75127001-75127100	LHX8	-1333	RP11-510C10.4	-3173	RP11-510C10.3	5476	RP11-510C10.2	729	RP11-510C10.3	2873	RP11-510C10.4	-4583	LHX8,RP11-510C10.2		22	chr1:75126600-75127600	1000	26.3536115
1_17125	chr1_75127200	24.05063291	46.15384615	48.46625767	65.16129032	43.68421053	55.08982036	41.32231405	37.24489796	63.24786325	32.66666667	75127200	0.742377842	0.941380454	0.795308003	0.742377842	2	chr1:75127101-75127200	LHX8	-1233	RP11-510C10.4	-3273	RP11-510C10.3	5376	RP11-510C10.2	629	RP11-510C10.3	2773	RP11-510C10.4	-4683	LHX8,RP11-510C10.2		22	chr1:75126600-75127600	1000	26.3536115
1_17125	chr1_75127300	26.14379085	51.30890052	47.12643678	67.44186047	47.25738397	58.16993464	40	38.78504673	54.61538462	33.12101911	75127300	0.742377842	0.941380454	0.795308003	0.742377842	2	chr1:75127201-75127300	LHX8	-1133	RP11-510C10.4	-3373	RP11-510C10.3	5276	RP11-510C10.2	529	RP11-510C10.3	2673	RP11-510C10.4	-4783	LHX8,RP11-510C10.2		22	chr1:75126600-75127600	1000	26.3536115
1_17125	chr1_75127400	17.64705882	24.09638554	34.50292398	44.64285714	27.86885246	42.30769231	18.83116883	26.26262626	43.15068493	27.77777778	75127400	0.742377842	0.941380454	0.795308003	0.742377842	2	chr1:75127301-75127400	LHX8	-1033	RP11-510C10.4	-3473	RP11-510C10.3	5176	RP11-510C10.2	429	RP11-510C10.3	2573	RP11-510C10.4	-4883	LHX8,RP11-510C10.2		22	chr1:75126600-75127600	1000	26.3536115
1_17125	chr1_75127500	21.02272727	31.55737705	31.57894737	43.52331606	35.42600897	43.90243902	23.76237624	25.26315789	44.68085106	24.58100559	75127500	0.742377842	0.941380454	0.795308003	0.742377842	2	chr1:75127401-75127500	LHX8	-933	RP11-510C10.4	-3573	RP11-510C10.3	5076	RP11-510C10.2	329	RP11-510C10.3	2473	RP11-510C10.4	-4983	LHX8,RP11-510C10.2,RP11-510C10.3		22	chr1:75126600-75127600	1000	26.3536115
1_17125	chr1_75127600	35.10638298	55.93869732	51.27118644	67.55319149	49.21259843	59.13043478	52.22222222	43.75	63.63636364	43.71859296	75127600	0.742377842	0.941380454	0.795308003	0.742377842	2	chr1:75127501-75127600	LHX8	-833	RP11-510C10.4	-3673	RP11-510C10.3	4976	RP11-510C10.2	229	RP11-510C10.3	2373	RP11-510C10.4	-5083	LHX8,RP11-510C10.2,RP11-510C10.3		22	chr1:75126600-75127600	1000	26.3536115
1_17138	chr1_75144800	78.72340426	83.17757009	35.21126761	44.94382022	37.37373737	87.62886598	42.34234234	40.625	46.42857143	78.37837838	75144800	0.92788399	0.900553312	0.954666247	0.900553312	1	chr1:75144701-75144800	LHX8	9919	RP11-510C10.2	-11742	RP11-510C10.3	-12224	RP11-510C10.3	-14827	LHX8	-16733	RP11-510C10.2	-16971	NA	LHX8	3	chr1:75144700-75144900	200	38.43093438
1_17138	chr1_75144900	89.56043956	85.77777778	65.07936508	68.75	65.2173913	88.70967742	66.359447	58.85167464	66.66666667	82.43243243	75144900	0.92788399	0.900553312	0.954666247	0.900553312	2	chr1:75144801-75144900	LHX8	10019	RP11-510C10.2	-11842	RP11-510C10.3	-12324	RP11-510C10.3	-14927	LHX8	-16633	RP11-510C10.2	-17071	NA	LHX8	3	chr1:75144700-75144900	200	38.43093438
1_17154	chr1_75374500	94.11764706	93.42105263	86.56716418	92.95774648	2.739726027	98.11320755	92.30769231	47.61904762	95	92.10526316	75374500	0.971103766	0.950307183	0.960574954	0.950307183	1	chr1:75374401-75374500	RNU6-503P	163619	RNU6-622P	191456	AC118550.1	191885	RNU6-503P	163514	SLC44A5	-170026	RNU6-622P	191353	NA	SLC44A5	2	chr1:75374400-75374600	200	67.3606837
1_17154	chr1_75374600	33.84615385	39.18918919	41.55844156	38.88888889	1.219512195	38.98305085	40.27777778	2.325581395	39.21568627	46.57534247	75374600	0.971103766	0.950307183	0.960574954	0.950307183	1	chr1:75374501-75374600	RNU6-503P	163519	RNU6-622P	191556	AC118550.1	191985	RNU6-503P	163414	SLC44A5	-170126	RNU6-622P	191453	NA	SLC44A5	2	chr1:75374400-75374600	200	67.3606837
1_17155	chr1_75374700	91.89189189	97.75280899	92.10526316	84.09090909	79.74683544	87.83783784	82.89473684	93.81443299	96.49122807	95.65217391	75374700	0.812557709	0.757361237	0.761988633	0.757361237	1	chr1:75374601-75374700	RNU6-503P	163419	RNU6-622P	191656	AC118550.1	192085	RNU6-503P	163314	SLC44A5	-170226	RNU6-622P	191553	NA	SLC44A5	2	chr1:75374600-75374800	200	31.62336751
1_17155	chr1_75374800	98.57142857	97.87234043	90.66666667	95.34883721	52.63157895	89.04109589	85.13513514	94.89795918	96.42857143	98.55072464	75374800	0.812557709	0.757361237	0.761988633	0.757361237	1	chr1:75374701-75374800	RNU6-503P	163319	RNU6-622P	191756	AC118550.1	192185	RNU6-503P	163214	SLC44A5	-170326	RNU6-622P	191653	NA	SLC44A5	2	chr1:75374600-75374800	200	31.62336751
1_17156	chr1_75375800	94.80519481	97.01492537	88.60759494	93.75	77.63157895	71.64179104	57.77777778	95.89041096	91.66666667	85.71428571	75375800	0.925558959	0.710612125	0.744567635	0.710612125	1	chr1:75375701-75375800	RNU6-503P	162319	RNU6-622P	192756	AC118550.1	193185	RNU6-503P	162214	SLC44A5	-171326	RNU6-622P	192653	NA	SLC44A5	25	chr1:75375700-75376300	600	39.22415703
1_17156	chr1_75375900	85.32110092	84.61538462	74.3902439	84.4	70.43478261	59.61538462	51.27272727	90.09433962	80.09950249	74.39613527	75375900	0.925558959	0.710612125	0.744567635	0.710612125	3	chr1:75375801-75375900	RNU6-503P	162219	RNU6-622P	192856	AC118550.1	193285	RNU6-503P	162114	SLC44A5	-171426	RNU6-622P	192753	NA	SLC44A5	25	chr1:75375700-75376300	600	39.22415703
[truncated: 86,837 more rows]
